# Supplementary material for: Revealing Differential RNA Editing Specificity of Human ADAR1 and ADAR2 in Schizosaccharomyces pombe
Source: Genes (Basel). 2024 Jul 9;15(7):898. doi: 10.3390/genes15070898 (PMC11276115; doi:10.3390/genes15070898)
Supplement: Supplementary file 1 [file genes-15-00898-s001.zip]

Archive with 7 entries (7 files):
- Supplementary Figure S1.pdf
- Supplementary Figure S2.pdf
- Supplementary Table S1. Statistics of RNA¿CDNA sequence variants identified in strain FY7652-HFF1, FY7652-hADAR1, and FY7652-hADAR2.xlsx
- Supplementary Table S2. Editing sites identified from strain FY7652-hADAR1.xlsx
- Supplementary Table S3. Editing sites identified from strain FY7652-hADAR2.xlsx
- Supplementary Table S4. Twenty-five RNA A-to-I editing sites of hADAR2 verified by Sanger sequencing.pdf
- Supplementary Table S5. Statistics of amino acid substitution and  polarity-based category in the recoding events in strains FY7652-hADAR1 and FY7652-hADAR2.xlsx
