# Supplementary material for: Revealing Differential RNA Editing Specificity of Human ADAR1 and ADAR2 in Schizosaccharomyces pombe
Source: Genes (Basel). 2024 Jul 9;15(7):898. doi: 10.3390/genes15070898 (PMC11276115; doi:10.3390/genes15070898)
Supplement: Supplementary file 1 [file genes-15-00898-s001.zip › Supplementary Table S1. Statistics of RNA¿CDNA sequence variants identified in strain FY7652-HFF1, FY7652-hADAR1, and FY7652-hADAR2.xlsx]

## Sheet: Sheet1
Supplementary Table S1. Statistics of RNA–DNA sequence variants identified in strain FY7652-HFF1, FY7652-hADAR1, and FY7652-hADAR2.
BaseChange	FY7652-HFF1	FY7652-hADAR1	FY7652-hADAR2
A>C	11	10	13
A>G	30	338	368
A>T	30	23	29
C>A	17	16	19
C>G	6	6	6
C>T	26	34	23
G>A	39	39	37
G>C	8	10	8
G>T	12	15	17
T>A	20	24	19
T>C	26	336	305
T>G	9	14	11
Total	234	865	855
