# Supplementary material for: Revealing Differential RNA Editing Specificity of Human ADAR1 and ADAR2 in Schizosaccharomyces pombe
Source: Genes (Basel). 2024 Jul 9;15(7):898. doi: 10.3390/genes15070898 (PMC11276115; doi:10.3390/genes15070898)
Supplement: Supplementary file 1 [file genes-15-00898-s001.zip › Supplementary Table S2. Editing sites identified from strain FY7652-hADAR1.xlsx]

## Sheet: 20 °C
Supplementary Table S2 Editing sites identified from strain FY7652-hADAR1
Sheet 1: Editing sites identified from strain FY7652-hADAR1 incubated at 20 °C
#CHROM_POS	Chromosome	Coordinate	Reference	Variance	EditingLevel	RefGeneID	GeneName	Feature	AminoAcidSubstitution
NC_003424.3_12625	I	12625	A	G	0.181818	SPAC212.08c	SPAC212.08c	exonic	I>M
NC_003424.3_18448	I	18448	A	G	0.214286	SPAC212.06c	SPAC212.06c	exonic	Y>C
NC_003424.3_18501	I	18501	A	G	0.166667	SPAC212.06c	SPAC212.06c	exonic	M>V
NC_003424.3_18528	I	18528	A	G	0.133333	SPAC212.06c	SPAC212.06c	exonic	S>G
NC_003424.3_30999	I	30999	A	G	0.217391	SPAC977.01	SPAC977.01	UTR3	NA
NC_003424.3_32512	I	32512	A	G	0.153846	SPAC977.02	SPAC977.02	exonic	N>D
NC_003424.3_39993	I	39993	A	G	0.178218	SPAC977.06	SPAC977.06	exonic	L>L
NC_003424.3_84422	I	84422	A	G	0.163636	SPAC1F8.01	ght3	exonic	K>R
NC_003424.3_115158	I	115158	A	G	0.127907	SPAC11D3.05	mfs2	exonic	Y>C
NC_003424.3_131294	I	131294	A	G	0.140351	SPNCRNA.609	SPNCRNA.609	ncRNA_exonic	NA
NC_003424.3_161883	I	161883	A	G	0.172414	SPNCRNA.614	SPNCRNA.614	ncRNA_exonic	NA
NC_003424.3_162157	I	162157	A	G	0.142857	SPNCRNA.614	SPNCRNA.614	ncRNA_exonic	NA
NC_003424.3_188157	I	188157	A	G	0.153846	SPAC13G6.08	SPAC13G6.08	UTR5	NA
NC_003424.3_265556	I	265556	A	G	0.115385	SPAC1F5.11c	tra2	exonic	K>R
NC_003424.3_270818	I	270818	A	G	0.111111	SPAC1F5.11c	tra2	UTR3	NA
NC_003424.3_286125	I	286125	A	G	0.172414	SPAC1F5.04c	cdc12	exonic	S>G
NC_003424.3_333115	I	333115	A	G	0.236641	SPAC12G12.17	SPAC12G12.17	UTR5	NA
NC_003424.3_339547	I	339547	A	G	0.144385	SPAC12G12.05c	taf9	UTR3	NA
NC_003424.3_367871	I	367871	A	G	0.133333	SPAC630.11	vps55	UTR3	NA
NC_003424.3_454116	I	454116	A	G	0.2	SPNCRNA.650	SPNCRNA.650	ncRNA_exonic	NA
NC_003424.3_464822	I	464822	A	G	0.109589	SPAC24H6.11c	SPAC24H6.11c	UTR5	NA
NC_003424.3_496374	I	496374	A	G	0.214545	SPAPB21F2.02	SPAPB21F2.02	exonic	K>R
NC_003424.3_496600	I	496600	A	G	0.288462	SPAPB21F2.02	SPAPB21F2.02	exonic	I>M
NC_003424.3_552745	I	552745	A	G	0.270718	SPAC2F7.10	akr1	exonic	R>G
NC_003424.3_584281	I	584281	A	G	0.178571	SPAC13A11.05	SPAC13A11.05	UTR3	NA
NC_003424.3_585998	I	585998	A	G	0.167315	SPAC13A11.06	SPAC13A11.06	exonic	K>K
NC_003424.3_621005	I	621005	A	G	0.25	SPAC1F3.03	SPAC1F3.03	UTR3	NA
NC_003424.3_624203	I	624203	A	G	0.524973	SPAC1F3.05	SPAC1F3.05	exonic	Y>C
NC_003424.3_636694	I	636694	A	G	0.249169	SPAC1F3.09	mug161	exonic	K>R
NC_003424.3_665936	I	665936	A	G	0.151235	SPAC1D4.12	rad15	exonic	L>L
NC_003424.3_715948	I	715948	A	G	0.176101	SPAC1296.04	mug65	intronic	NA
NC_003424.3_715949	I	715949	A	G	0.196203	SPAC1296.04	mug65	intronic	NA
NC_003424.3_766609	I	766609	A	G	0.142857	SPNCRNA.680	SPNCRNA.680	ncRNA_exonic	NA
NC_003424.3_766763	I	766763	A	G	0.115385	SPNCRNA.680	SPNCRNA.680	ncRNA_exonic	NA
NC_003424.3_809286	I	809286	A	G	0.344828	SPAC2G11.02	urb2	exonic	K>E
NC_003424.3_818321	I	818321	A	G	0.192308	SPAC2G11.06	vps4	intronic	NA
NC_003424.3_979457	I	979457	A	G	0.12069	SPAC222.18	SPAC222.18	UTR3	NA
NC_003424.3_1034752	I	1034752	A	G	0.51871	SPAC23C4.03	hrk1	exonic	K>E
NC_003424.3_1059437	I	1059437	A	G	0.236994	SPAC23C4.17	SPAC23C4.17	exonic	S>G
NC_003424.3_1060216	I	1060216	A	G	0.147239	SPAC23C4.17	SPAC23C4.17	exonic	R>G
NC_003424.3_1123665	I	1123665	A	G	0.125	SPAC30D11.01c	SPAC30D11.01c	UTR3	NA
NC_003424.3_1124102	I	1124102	A	G	0.166667	SPAC56F8.02	SPAC56F8.02	UTR5	NA
NC_003424.3_1128258	I	1128258	A	G	0.227273	SPAC56F8.02	SPAC56F8.02	exonic	L>L
NC_003424.3_1132327	I	1132327	A	G	0.410526	SPAC56F8.03	SPAC56F8.03	exonic	K>R
NC_003424.3_1306842	I	1306842	A	G	0.157051	SPAC1565.08	cdc48	exonic	L>L
NC_003424.3_1312419	I	1312419	A	G	0.250859	SPAC6F12.02	rst2	exonic	K>K
NC_003424.3_1313045	I	1313045	A	G	0.166667	SPAC6F12.02	rst2	UTR3	NA
NC_003424.3_1434807	I	1434807	A	G	0.148649	SPAC3A12.07	rpb11	UTR3	NA
NC_003424.3_1448514	I	1448514	A	G	0.212425	SPAC3A12.15	vps53	exonic	L>L
NC_003424.3_1544897	I	1544897	A	G	0.130553	SPAC57A7.04c	pabp	UTR3	NA
NC_003424.3_1591258	I	1591258	A	G	0.190405	SPAC23H4.10c	thi4	exonic	T>A
NC_003424.3_1633339	I	1633339	A	G	0.165738	SPAP27G11.12	SPAP27G11.12	exonic	T>A
NC_003424.3_1634741	I	1634741	A	G	0.271357	SPAP27G11.12	SPAP27G11.12	exonic	X>W
NC_003424.3_1695734	I	1695734	A	G	0.237879	SPAC824.06	tim14	UTR3	NA
NC_003424.3_1788325	I	1788325	A	G	0.346774	SPAC17A5.16	ftp105	exonic	Y>C
NC_003424.3_1818260	I	1818260	A	G	0.119718	SPAC1002.11	gaa1	exonic	K>K
NC_003424.3_1912473	I	1912473	A	G	0.136364	SPAC110.02	pds5	exonic	L>L
NC_003424.3_2006199	I	2006199	A	G	0.194175	SPAC17H9.02	SPAC17H9.02	exonic	L>L
NC_003424.3_2006288	I	2006288	A	G	0.141732	SPAC17H9.02	SPAC17H9.02	exonic	K>R
NC_003424.3_2006289	I	2006289	A	G	0.149606	SPAC17H9.02	SPAC17H9.02	exonic	K>K
NC_003424.3_2007168	I	2007168	A	G	0.148	SPAC17H9.02	SPAC17H9.02	exonic	L>L
NC_003424.3_2052713	I	2052713	A	G	0.235294	SPNCRNA.186	SPNCRNA.186	ncRNA_exonic	NA
NC_003424.3_2071442	I	2071442	A	G	0.12069	SPAC3C7.04	SPAC3C7.04	UTR3	NA
NC_003424.3_2146019	I	2146019	A	G	0.137255	SPAC23C11.08	php3	intronic	NA
NC_003424.3_2149213	I	2149213	A	G	0.223317	SPAC23C11.09	ala1	exonic	K>R
NC_003424.3_2161553	I	2161553	A	G	0.136905	SPAC23C11.15	pst2	exonic	Q>Q
NC_003424.3_2163704	I	2163704	A	G	0.344828	SPAC23C11.15	pst2	exonic	L>L
NC_003424.3_2245168	I	2245168	A	G	0.272727	SPAC18G6.15	mal3	UTR3	NA
NC_003424.3_2254785	I	2254785	A	G	0.363128	SPAC4G9.02	rnh201	exonic	L>L
NC_003424.3_2283429	I	2283429	A	G	0.102941	SPAC4G9.15	SPAC4G9.15	UTR3	NA
NC_003424.3_2286134	I	2286134	A	G	0.125	SPNCRNA.809	SPNCRNA.809	ncRNA_exonic	NA
NC_003424.3_2298505	I	2298505	A	G	0.214286	SPNCRNA.811	SPNCRNA.811	ncRNA_exonic	NA
NC_003424.3_2323126	I	2323126	A	G	0.266667	SPNCRNA.812	SPNCRNA.812	ncRNA_exonic	NA
NC_003424.3_2328440	I	2328440	A	G	0.117647	SPAC6C3.04	cit1	intronic	NA
NC_003424.3_2345298	I	2345298	A	G	0.145215	SPAC17G8.02	SPAC17G8.02	exonic	I>V
NC_003424.3_2381938	I	2381938	A	G	0.195196	SPAC22H10.13	zym1	UTR3	NA
NC_003424.3_2386174	I	2386174	A	G	0.144928	SPAC22H10.08	SPAC22H10.08	exonic	T>A
NC_003424.3_2436069	I	2436069	A	G	0.145386	SPAC6B12.13	SPAC6B12.13	exonic	L>L
NC_003424.3_2533771	I	2533771	A	G	0.166667	SPAC25H1.07	emc1	UTR5	NA
NC_003424.3_2544651	I	2544651	A	G	0.153846	SPNCRNA.834	SPNCRNA.834	ncRNA_exonic	NA
NC_003424.3_2619297	I	2619297	A	G	0.119658	SPAC7D4.11c	sec39	exonic	I>M
NC_003424.3_2627122	I	2627122	A	G	0.185	SPAC7D4.06c	alg3	exonic	L>L
NC_003424.3_2652456	I	2652456	A	G	0.205607	SPAC4F8.12c	spp42	exonic	I>M
NC_003424.3_2665545	I	2665545	A	G	0.111111	SPAC4F8.07c	hxk2	UTR5	NA
NC_003424.3_2667638	I	2667638	A	G	0.3	SPNCRNA.201	SPNCRNA.201	ncRNA_exonic	NA
NC_003424.3_2696127	I	2696127	A	G	0.206795	SPAC644.12	cdc5	exonic	K>R
NC_003424.3_2725774	I	2725774	A	G	0.2	SPAPB2B4.07	SPAPB2B4.07	UTR3	NA
NC_003424.3_2725839	I	2725839	A	G	0.3	SPAPB2B4.07	SPAPB2B4.07	UTR3	NA
NC_003424.3_2725840	I	2725840	A	G	0.3	SPAPB2B4.07	SPAPB2B4.07	UTR3	NA
NC_003424.3_2725841	I	2725841	A	G	0.2	SPAPB2B4.07	SPAPB2B4.07	UTR3	NA
NC_003424.3_2853540	I	2853540	A	G	0.186813	SPAC3F10.17	SPAC3F10.17	UTR3	NA
NC_003424.3_2879781	I	2879781	A	G	0.230769	SPACUNK4.16c	SPACUNK4.16c	exonic	R>G
NC_003424.3_2887998	I	2887998	A	G	0.146939	SPACUNK4.12c	mug138	exonic	I>M
NC_003424.3_2888504	I	2888504	A	G	0.327434	SPACUNK4.12c	mug138	exonic	N>S
NC_003424.3_2953673	I	2953673	A	G	0.148148	SPAPB24D3.03	SPAPB24D3.03	UTR3	NA
NC_003424.3_2981227	I	2981227	A	G	0.116667	SPAPB1A11.02	SPAPB1A11.02	exonic	S>G
NC_003424.3_2990676	I	2990676	A	G	0.186441	SPAC31G5.01	sap49	UTR3	NA
NC_003424.3_3012249	I	3012249	A	G	0.269231	SPAC31G5.13	rpn11	UTR3	NA
NC_003424.3_3061909	I	3061909	A	G	0.215955	SPAC24C9.08	SPAC24C9.08	exonic	K>R
NC_003424.3_3065167	I	3065167	A	G	0.373832	SPAC24C9.09	SPAC24C9.09	exonic	I>M
NC_003424.3_3076300	I	3076300	A	G	0.162162	SPAC24C9.14	otu1	UTR3	NA
NC_003424.3_3140270	I	3140270	A	G	0.325	SPAC688.13	scn1	exonic	S>G
NC_003424.3_3241210	I	3241210	A	G	0.101695	SPNCRNA.897	SPNCRNA.897	ncRNA_exonic	NA
NC_003424.3_3249315	I	3249315	A	G	0.123894	SPAC6G9.04	spo7	exonic	S>G
NC_003424.3_3268892	I	3268892	A	G	0.187649	SPAC6G9.11	syb1	UTR3	NA
NC_003424.3_3269156	I	3269156	A	G	0.322331	SPAC6G9.11	syb1	UTR3	NA
NC_003424.3_3269157	I	3269157	A	G	0.194759	SPAC6G9.11	syb1	UTR3	NA
NC_003424.3_3269369	I	3269369	A	G	0.542088	SPAC6G9.11	syb1	UTR3	NA
NC_003424.3_3269388	I	3269388	A	G	0.292359	SPAC6G9.11	syb1	UTR3	NA
NC_003424.3_3304309	I	3304309	A	G	0.253333	SPAPB1E7.07	glt1	exonic	K>R
NC_003424.3_3334645	I	3334645	A	G	0.628571	SPAC26A3.01	sxa1	UTR3	NA
NC_003424.3_3371076	I	3371076	A	G	0.25	SPAC26A3.16	dph1	UTR3	NA
NC_003424.3_3384380	I	3384380	A	G	0.403774	SPAC8E11.02c	rad24	intronic	NA
NC_003424.3_3384401	I	3384401	A	G	0.230769	SPAC8E11.02c	rad24	intronic	NA
NC_003424.3_3384668	I	3384668	A	G	0.151613	SPAC8E11.02c	rad24	intronic	NA
NC_003424.3_3421638	I	3421638	A	G	0.25	SPAC3H5.09c	SPAC3H5.09c	exonic	L>L
NC_003424.3_3476727	I	3476727	A	G	0.168182	SPAC328.02	SPAC328.02	exonic	Q>Q
NC_003424.3_3526935	I	3526935	A	G	0.195122	SPAC16E8.13	SPAC16E8.13	exonic	L>L
NC_003424.3_3581705	I	3581705	A	G	0.119565	SPAC17A2.12	SPAC17A2.12	exonic	N>D
NC_003424.3_3582098	I	3582098	A	G	0.259669	SPAC17A2.12	SPAC17A2.12	exonic	T>A
NC_003424.3_3637819	I	3637819	A	G	0.111796	SPAC1142.06	get3	exonic	R>G
NC_003424.3_3642074	I	3642074	A	G	0.240506	SPAC1142.08	fhl1	exonic	N>S
NC_003424.3_3655987	I	3655987	A	G	0.276002	SPAC8C9.08	rps5	UTR3	NA
NC_003424.3_3659662	I	3659662	A	G	0.255346	SPNCRNA.228	SPNCRNA.228	ncRNA_exonic	NA
NC_003424.3_3677307	I	3677307	A	G	0.175793	SPAC15A10.01	atm1	exonic	L>L
NC_003424.3_3705840	I	3705840	A	G	0.129032	SPAC15A10.11	ubr11	exonic	I>V
NC_003424.3_3748954	I	3748954	A	G	0.125	SPAP7G5.06	per1	UTR5	NA
NC_003424.3_3826129	I	3826129	A	G	0.153846	SPNCRNA.938	SPNCRNA.938	ncRNA_exonic	NA
NC_003424.3_3842930	I	3842930	A	G	0.142857	SPAC4H3.08	SPAC4H3.08	UTR3	NA
NC_003424.3_3864532	I	3864532	A	G	0.146341	SPAC1071.05	SPAC1071.05	exonic	N>D
NC_003424.3_3886873	I	3886873	A	G	0.16	SPAC926.02	SPAC926.02	UTR3	NA
NC_003424.3_3886954	I	3886954	A	G	0.2	SPAC926.02	SPAC926.02	UTR3	NA
NC_003424.3_3965170	I	3965170	A	G	0.170186	SPAC11G7.02	pub1	exonic	K>R
NC_003424.3_4032490	I	4032490	A	G	0.153846	SPAC27E2.09	mak2	exonic	S>G
NC_003424.3_4068278	I	4068278	A	G	0.253012	SPAC19G12.11	coq9	UTR3	NA
NC_003424.3_4202183	I	4202183	A	G	0.183099	SPAC694.02	SPAC694.02	exonic	T>A
NC_003424.3_4202503	I	4202503	A	G	0.261111	SPAC694.02	SPAC694.02	exonic	K>K
NC_003424.3_4205429	I	4205429	A	G	0.166667	SPAC694.02	SPAC694.02	UTR3	NA
NC_003424.3_4205542	I	4205542	A	G	0.166667	SPAC694.02	SPAC694.02	UTR3	NA
NC_003424.3_4205543	I	4205543	A	G	0.444444	SPAC694.02	SPAC694.02	UTR3	NA
NC_003424.3_4243649	I	4243649	A	G	0.152542	SPAC1F7.10	SPAC1F7.10	UTR5	NA
NC_003424.3_4276256	I	4276256	A	G	0.103896	SPAC2C4.09	SPAC2C4.09	intronic	NA
NC_003424.3_4292620	I	4292620	A	G	0.324324	SPNCRNA.974	SPNCRNA.974	ncRNA_exonic	NA
NC_003424.3_4330468	I	4330468	A	G	0.197505	SPAC27F1.07	ost1	UTR3	NA
NC_003424.3_4402828	I	4402828	A	G	0.264973	SPAC29E6.01	pof11	exonic	Y>C
NC_003424.3_4442355	I	4442355	A	G	0.13242	SPAC9E9.03	leu2	exonic	S>G
NC_003424.3_4450808	I	4450808	A	G	0.165354	SPAC9E9.08	rad26	UTR5	NA
NC_003424.3_4451183	I	4451183	A	G	0.190031	SPAC9E9.08	rad26	exonic	L>L
NC_003424.3_4501017	I	4501017	A	G	0.114286	SPAC1851.02	slc1	intronic	NA
NC_003424.3_4596942	I	4596942	A	G	0.177027	SPAC12B10.13	SPAC12B10.13	exonic	L>L
NC_003424.3_4596981	I	4596981	A	G	0.19281	SPAC12B10.13	SPAC12B10.13	exonic	L>L
NC_003424.3_4690083	I	4690083	A	G	0.142857	SPAC144.18	vrg4	UTR5	NA
NC_003424.3_4691237	I	4691237	A	G	0.253298	SPAC144.18	vrg4	UTR3	NA
NC_003424.3_4711518	I	4711518	A	G	0.108527	SPAC1834.08	mak1	exonic	E>E
NC_003424.3_4723300	I	4723300	A	G	0.183871	SPAC17D4.01	pex7	intronic	NA
NC_003424.3_4723301	I	4723301	A	G	0.201258	SPAC17D4.01	pex7	intronic	NA
NC_003424.3_4734433	I	4734433	A	G	0.1	SPAC458.03	tel2	UTR5	NA
NC_003424.3_4736892	I	4736892	A	G	0.149813	SPAC458.03	tel2	exonic	L>L
NC_003424.3_4767205	I	4767205	A	G	0.157895	SPAC1782.07	qcr8	intronic	NA
NC_003424.3_4837395	I	4837395	A	G	0.102273	SPAC4F10.04	SPAC4F10.04	exonic	N>D
NC_003424.3_4884179	I	4884179	A	G	0.172222	SPAC19B12.03	bgs3	exonic	Y>C
NC_003424.3_4885498	I	4885498	A	G	0.12	SPAC19B12.03	bgs3	exonic	I>V
NC_003424.3_5030796	I	5030796	A	G	0.114286	SPAC22E12.07	rna1	UTR5	NA
NC_003424.3_5084922	I	5084922	A	G	0.159292	SPAC1006.06	rgf2	UTR3	NA
NC_003424.3_5109221	I	5109221	A	G	0.305389	SPAC29A4.19c	cta5	exonic	I>M
NC_003424.3_5145433	I	5145433	A	G	0.188912	SPAC29A4.02c	SPAC29A4.02c	UTR3	NA
NC_003424.3_5150561	I	5150561	A	G	0.182336	SPAC26F1.13c	lrs1	exonic	S>G
NC_003424.3_5188913	I	5188913	A	G	0.255054	SPAPJ691.02	SPAPJ691.02	UTR3	NA
NC_003424.3_5207059	I	5207059	A	G	0.102564	SPAC19D5.03	cid1	splicing	NA
NC_003424.3_5211854	I	5211854	A	G	0.129032	SPAC19D5.04	ptr1	exonic	S>G
NC_003424.3_5212917	I	5212917	A	G	0.147059	SPAC19D5.04	ptr1	exonic	K>R
NC_003424.3_5212922	I	5212922	A	G	0.117647	SPAC19D5.04	ptr1	exonic	I>V
NC_003424.3_5213929	I	5213929	A	G	0.159091	SPAC19D5.04	ptr1	exonic	L>L
NC_003424.3_5215594	I	5215594	A	G	0.232877	SPAC19D5.04	ptr1	exonic	L>L
NC_003424.3_5289510	I	5289510	A	G	0.292453	SPAC11E3.05	SPAC11E3.05	exonic	K>K
NC_003424.3_5301772	I	5301772	A	G	0.34816	SPAC11E3.10	SPAC11E3.10	UTR3	NA
NC_003424.3_5301807	I	5301807	A	G	0.194872	SPAC11E3.10	SPAC11E3.10	UTR3	NA
NC_003424.3_5312111	I	5312111	A	G	0.237693	SPAC11E3.14	SPAC11E3.14	UTR5	NA
NC_003424.3_5367214	I	5367214	A	G	0.210526	SPNCRNA.264	SPNCRNA.264	ncRNA_exonic	NA
NC_003424.3_5405569	I	5405569	A	G	0.323887	SPAC29B12.01	ino80	exonic	I>V
NC_003424.3_5406643	I	5406643	A	G	0.162055	SPAC29B12.01	ino80	exonic	R>G
NC_003424.3_5406872	I	5406872	A	G	0.155251	SPAC29B12.01	ino80	exonic	Y>C
NC_003424.3_5412334	I	5412334	A	G	0.1	SPAC29B12.03	spd1	UTR5	NA
NC_003424.3_5412991	I	5412991	A	G	0.196377	SPAC29B12.03	spd1	UTR3	NA
NC_003424.3_5513738	I	5513738	A	G	0.157895	SPAC869.03c	SPAC869.03c	exonic	S>G
NC_003424.3_5519662	I	5519662	A	G	0.12844	SPAC869.02c	SPAC869.02c	UTR3	NA
NC_003423.3_14186	II	14186	A	G	0.285714	SPBC1348.05	SPBC1348.05	exonic	L>L
NC_003423.3_20203	II	20203	A	G	0.285714	SPBC1348.07	SPBC1348.07	exonic	L>L
NC_003423.3_82977	II	82977	A	G	0.116279	SPBPB10D8.01	SPBPB10D8.01	UTR3	NA
NC_003423.3_107109	II	107109	A	G	0.2	SPBC359.01	SPBC359.01	UTR3	NA
NC_003423.3_125758	II	125758	A	G	0.115385	SPBC359.05	abc3	exonic	L>L
NC_003423.3_125813	II	125813	A	G	0.228571	SPBC359.05	abc3	exonic	M>V
NC_003423.3_126944	II	126944	A	G	0.146341	SPBC359.05	abc3	exonic	I>V
NC_003423.3_175138	II	175138	A	G	0.159827	SPBC1198.02	dea2	exonic	Q>Q
NC_003423.3_308990	II	308990	A	G	0.136364	SPBC1773.12	SPBC1773.12	exonic	Q>Q
NC_003423.3_312023	II	312023	A	G	0.138889	SPBC1773.13	SPBC1773.13	exonic	K>R
NC_003423.3_347977	II	347977	A	G	0.137255	SPBC1271.10c	SPBC1271.10c	UTR5	NA
NC_003423.3_348072	II	348072	A	G	0.126761	SPBC1271.10c	SPBC1271.10c	UTR5	NA
NC_003423.3_413870	II	413870	A	G	0.268949	SPBC106.18	rpl2501	intronic	NA
NC_003423.3_414009	II	414009	A	G	0.13781	SPBC106.18	rpl2501	exonic	M>V
NC_003423.3_505806	II	505806	A	G	0.123188	SPBC1685.05	SPBC1685.05	UTR5	NA
NC_003423.3_525478	II	525478	A	G	0.142857	SPNCRNA.1367	SPNCRNA.1367	ncRNA_exonic	NA
NC_003423.3_526761	II	526761	A	G	0.178792	SPBC1685.13	fhn1	UTR3	NA
NC_003423.3_540036	II	540036	A	G	0.318733	SPBC649.04	uvi15	UTR3	NA
NC_003423.3_555744	II	555744	A	G	0.36	SPBC354.06	mrps16	UTR5	NA
NC_003423.3_665014	II	665014	A	G	0.125	SPBC947.06c	SPBC947.06c	UTR3	NA
NC_003423.3_687716	II	687716	A	G	0.121212	SPBPJ4664.02	SPBPJ4664.02	exonic	M>?
NC_003423.3_687773	II	687773	A	G	0.703704	SPBPJ4664.02	SPBPJ4664.02	exonic	I>V
NC_003423.3_687775	II	687775	A	G	0.185185	SPBPJ4664.02	SPBPJ4664.02	exonic	I>M
NC_003423.3_689093	II	689093	A	G	0.229167	SPBPJ4664.02	SPBPJ4664.02	exonic	S>G
NC_003423.3_689117	II	689117	A	G	0.309091	SPBPJ4664.02	SPBPJ4664.02	exonic	I>V
NC_003423.3_689213	II	689213	A	G	0.12	SPBPJ4664.02	SPBPJ4664.02	exonic	S>G
NC_003423.3_689633	II	689633	A	G	0.305556	SPBPJ4664.02	SPBPJ4664.02	exonic	S>G
NC_003423.3_689957	II	689957	A	G	0.214286	SPBPJ4664.02	SPBPJ4664.02	exonic	S>G
NC_003423.3_690197	II	690197	A	G	0.111111	SPBPJ4664.02	SPBPJ4664.02	exonic	I>V
NC_003423.3_690233	II	690233	A	G	0.25	SPBPJ4664.02	SPBPJ4664.02	exonic	I>V
NC_003423.3_690257	II	690257	A	G	0.259259	SPBPJ4664.02	SPBPJ4664.02	exonic	S>G
NC_003423.3_690269	II	690269	A	G	0.148148	SPBPJ4664.02	SPBPJ4664.02	exonic	I>V
NC_003423.3_690353	II	690353	A	G	0.28	SPBPJ4664.02	SPBPJ4664.02	exonic	S>G
NC_003423.3_690497	II	690497	A	G	0.162791	SPBPJ4664.02	SPBPJ4664.02	exonic	S>G
NC_003423.3_690557	II	690557	A	G	0.315789	SPBPJ4664.02	SPBPJ4664.02	exonic	I>V
NC_003423.3_690569	II	690569	A	G	0.190476	SPBPJ4664.02	SPBPJ4664.02	exonic	S>G
NC_003423.3_690700	II	690700	A	G	0.114286	SPBPJ4664.02	SPBPJ4664.02	exonic	P>P
NC_003423.3_690704	II	690704	A	G	0.162162	SPBPJ4664.02	SPBPJ4664.02	exonic	T>A
NC_003423.3_690713	II	690713	A	G	0.441176	SPBPJ4664.02	SPBPJ4664.02	exonic	S>G
NC_003423.3_690848	II	690848	A	G	0.129032	SPBPJ4664.02	SPBPJ4664.02	exonic	T>A
NC_003423.3_691169	II	691169	A	G	0.25	SPBPJ4664.02	SPBPJ4664.02	exonic	I>V
NC_003423.3_691385	II	691385	A	G	0.117647	SPBPJ4664.02	SPBPJ4664.02	exonic	I>V
NC_003423.3_691469	II	691469	A	G	0.25	SPBPJ4664.02	SPBPJ4664.02	exonic	S>G
NC_003423.3_691493	II	691493	A	G	0.2	SPBPJ4664.02	SPBPJ4664.02	exonic	I>V
NC_003423.3_691661	II	691661	A	G	0.166667	SPBPJ4664.02	SPBPJ4664.02	exonic	S>G
NC_003423.3_691673	II	691673	A	G	0.166667	SPBPJ4664.02	SPBPJ4664.02	exonic	I>V
NC_003423.3_691709	II	691709	A	G	0.411765	SPBPJ4664.02	SPBPJ4664.02	exonic	I>V
NC_003423.3_691721	II	691721	A	G	0.25	SPBPJ4664.02	SPBPJ4664.02	exonic	S>G
NC_003423.3_691997	II	691997	A	G	0.269231	SPBPJ4664.02	SPBPJ4664.02	exonic	I>V
NC_003423.3_692069	II	692069	A	G	0.25	SPBPJ4664.02	SPBPJ4664.02	exonic	I>V
NC_003423.3_692105	II	692105	A	G	0.227273	SPBPJ4664.02	SPBPJ4664.02	exonic	I>V
NC_003423.3_692321	II	692321	A	G	0.166667	SPBPJ4664.02	SPBPJ4664.02	exonic	I>V
NC_003423.3_692333	II	692333	A	G	0.3	SPBPJ4664.02	SPBPJ4664.02	exonic	S>G
NC_003423.3_692585	II	692585	A	G	0.266667	SPBPJ4664.02	SPBPJ4664.02	exonic	S>G
NC_003423.3_692597	II	692597	A	G	0.153846	SPBPJ4664.02	SPBPJ4664.02	exonic	S>G
NC_003423.3_692825	II	692825	A	G	0.416667	SPBPJ4664.02	SPBPJ4664.02	exonic	I>V
NC_003423.3_692837	II	692837	A	G	0.36	SPBPJ4664.02	SPBPJ4664.02	exonic	S>G
NC_003423.3_692861	II	692861	A	G	0.21875	SPBPJ4664.02	SPBPJ4664.02	exonic	I>V
NC_003423.3_692897	II	692897	A	G	0.333333	SPBPJ4664.02	SPBPJ4664.02	exonic	I>V
NC_003423.3_693017	II	693017	A	G	0.14	SPBPJ4664.02	SPBPJ4664.02	exonic	S>G
NC_003423.3_693077	II	693077	A	G	0.132075	SPBPJ4664.02	SPBPJ4664.02	exonic	I>V
NC_003423.3_693161	II	693161	A	G	0.166667	SPBPJ4664.02	SPBPJ4664.02	exonic	S>G
NC_003423.3_693173	II	693173	A	G	0.2	SPBPJ4664.02	SPBPJ4664.02	exonic	S>G
NC_003423.3_693665	II	693665	A	G	0.285714	SPBPJ4664.02	SPBPJ4664.02	exonic	S>G
NC_003423.3_693701	II	693701	A	G	0.238095	SPBPJ4664.02	SPBPJ4664.02	exonic	S>G
NC_003423.3_693803	II	693803	A	G	0.136364	SPBPJ4664.02	SPBPJ4664.02	exonic	S>G
NC_003423.3_694049	II	694049	A	G	0.142857	SPBPJ4664.02	SPBPJ4664.02	exonic	I>V
NC_003423.3_694061	II	694061	A	G	0.344828	SPBPJ4664.02	SPBPJ4664.02	exonic	S>G
NC_003423.3_694085	II	694085	A	G	0.272727	SPBPJ4664.02	SPBPJ4664.02	exonic	I>V
NC_003423.3_695201	II	695201	A	G	0.151515	SPBPJ4664.02	SPBPJ4664.02	exonic	I>V
NC_003423.3_695237	II	695237	A	G	0.3	SPBPJ4664.02	SPBPJ4664.02	exonic	I>V
NC_003423.3_695381	II	695381	A	G	0.304348	SPBPJ4664.02	SPBPJ4664.02	exonic	I>V
NC_003423.3_695417	II	695417	A	G	0.130435	SPBPJ4664.02	SPBPJ4664.02	exonic	I>V
NC_003423.3_696965	II	696965	A	G	0.162791	SPBPJ4664.02	SPBPJ4664.02	exonic	I>V
NC_003423.3_696977	II	696977	A	G	0.25	SPBPJ4664.02	SPBPJ4664.02	exonic	S>G
NC_003423.3_697013	II	697013	A	G	0.137255	SPBPJ4664.02	SPBPJ4664.02	exonic	S>G
NC_003423.3_697049	II	697049	A	G	0.142857	SPBPJ4664.02	SPBPJ4664.02	exonic	S>G
NC_003423.3_697085	II	697085	A	G	0.104478	SPBPJ4664.02	SPBPJ4664.02	exonic	S>G
NC_003423.3_697121	II	697121	A	G	0.196721	SPBPJ4664.02	SPBPJ4664.02	exonic	S>G
NC_003423.3_697229	II	697229	A	G	0.180328	SPBPJ4664.02	SPBPJ4664.02	exonic	S>G
NC_003423.3_697253	II	697253	A	G	0.145161	SPBPJ4664.02	SPBPJ4664.02	exonic	I>V
NC_003423.3_697265	II	697265	A	G	0.166667	SPBPJ4664.02	SPBPJ4664.02	exonic	S>G
NC_003423.3_697301	II	697301	A	G	0.12963	SPBPJ4664.02	SPBPJ4664.02	exonic	S>G
NC_003423.3_697397	II	697397	A	G	0.142857	SPBPJ4664.02	SPBPJ4664.02	exonic	I>V
NC_003423.3_697409	II	697409	A	G	0.115942	SPBPJ4664.02	SPBPJ4664.02	exonic	S>G
NC_003423.3_697433	II	697433	A	G	0.105263	SPBPJ4664.02	SPBPJ4664.02	exonic	I>V
NC_003423.3_697445	II	697445	A	G	0.132075	SPBPJ4664.02	SPBPJ4664.02	exonic	S>G
NC_003423.3_697541	II	697541	A	G	0.222222	SPBPJ4664.02	SPBPJ4664.02	exonic	I>V
NC_003423.3_697577	II	697577	A	G	0.142857	SPBPJ4664.02	SPBPJ4664.02	exonic	I>V
NC_003423.3_697661	II	697661	A	G	0.160494	SPBPJ4664.02	SPBPJ4664.02	exonic	S>G
NC_003423.3_697721	II	697721	A	G	0.177778	SPBPJ4664.02	SPBPJ4664.02	exonic	I>V
NC_003423.3_697769	II	697769	A	G	0.12963	SPBPJ4664.02	SPBPJ4664.02	exonic	S>G
NC_003423.3_697805	II	697805	A	G	0.16129	SPBPJ4664.02	SPBPJ4664.02	exonic	S>G
NC_003423.3_697901	II	697901	A	G	0.153846	SPBPJ4664.02	SPBPJ4664.02	exonic	I>V
NC_003423.3_697976	II	697976	A	G	0.140625	SPBPJ4664.02	SPBPJ4664.02	exonic	T>A
NC_003423.3_698057	II	698057	A	G	0.138889	SPBPJ4664.02	SPBPJ4664.02	exonic	S>G
NC_003423.3_698080	II	698080	A	G	0.142857	SPBPJ4664.02	SPBPJ4664.02	exonic	A>A
NC_003423.3_698081	II	698081	A	G	0.117647	SPBPJ4664.02	SPBPJ4664.02	exonic	I>V
NC_003423.3_698156	II	698156	A	G	0.216216	SPBPJ4664.02	SPBPJ4664.02	exonic	S>G
NC_003423.3_698188	II	698188	A	G	0.135135	SPBPJ4664.02	SPBPJ4664.02	exonic	V>V
NC_003423.3_699776	II	699776	A	G	0.192771	SPBPJ4664.02	SPBPJ4664.02	UTR3	NA
NC_003423.3_707061	II	707061	A	G	0.25	SPBPJ4664.05	SPBPJ4664.05	UTR3	NA
NC_003423.3_708023	II	708023	A	G	0.213235	SPBPJ4664.06	gpt1	exonic	S>G
NC_003423.3_711995	II	711995	A	G	0.15625	SPBPJ4664.06	gpt1	UTR3	NA
NC_003423.3_730608	II	730608	A	G	0.212329	SPBC119.07	ppk19	exonic	I>V
NC_003423.3_753600	II	753600	A	G	0.209259	SPBC119.17	SPBC119.17	exonic	S>G
NC_003423.3_770820	II	770820	A	G	0.111111	SPBC577.10	SPBC577.10	UTR3	NA
NC_003423.3_925842	II	925842	A	G	0.116071	SPBC646.02	cwf11	exonic	I>V
NC_003423.3_984125	II	984125	A	G	0.175676	SPBP35G2.10	mit1	exonic	L>L
NC_003423.3_1135376	II	1135376	A	G	0.307329	SPBC1709.18	tif452	exonic	X>X
NC_003423.3_1202133	II	1202133	A	G	0.217082	SPBC725.01	SPBC725.01	UTR3	NA
NC_003423.3_1216061	II	1216061	A	G	0.137931	SPNCRNA.1421	SPNCRNA.1421	ncRNA_exonic	NA
NC_003423.3_1219034	II	1219034	A	G	0.125	SPBC725.07	pex5	UTR3	NA
NC_003423.3_1240564	II	1240564	A	G	0.137143	SPBC651.02	SPBC651.02	exonic	K>R
NC_003423.3_1268798	II	1268798	A	G	0.180622	SPBC3D6.02	but2	UTR5	NA
NC_003423.3_1332418	II	1332418	A	G	0.158879	SPBC27B12.06	gpi13	exonic	Q>Q
NC_003423.3_1339860	II	1339860	A	G	0.134328	SPBC27B12.08	sip1	exonic	I>M
NC_003423.3_1349727	II	1349727	A	G	0.115385	SPBC27B12.14	SPBC27B12.14	UTR3	NA
NC_003423.3_1465591	II	1465591	A	G	0.583333	SPBC32H8.07	git5	UTR3	NA
NC_003423.3_1518478	II	1518478	A	G	0.144374	SPBC83.05	SPBC83.05	exonic	R>G
NC_003423.3_1536839	II	1536839	A	G	0.190476	SPBC83.15	SPBC83.15	UTR5	NA
NC_003423.3_1557522	II	1557522	A	G	0.384615	SPNCRNA.1443	SPNCRNA.1443	ncRNA_exonic	NA
NC_003423.3_1581609	II	1581609	A	G	0.134884	SPBC28F2.07	sfr1	UTR3	NA
NC_003423.3_1588575	II	1588575	A	G	0.133333	SPNCRNA.1450	SPNCRNA.1450	ncRNA_exonic	NA
NC_003423.3_1588619	II	1588619	A	G	0.111111	SPNCRNA.1450	SPNCRNA.1450	ncRNA_exonic	NA
NC_003423.3_1641523	II	1641523	A	G	0.125	SPNCRNA.373	SPNCRNA.373	ncRNA_exonic	NA
NC_003423.3_1661754	II	1661754	A	G	0.170418	SPBC21B10.06c	inp2	exonic	R>G
NC_003423.3_1704636	II	1704636	A	G	0.142857	SPBC2F12.15c	pfa3	intronic	NA
NC_003423.3_1704685	II	1704685	A	G	0.25	SPBC2F12.15c	pfa3	intronic	NA
NC_003423.3_1719108	II	1719108	A	G	0.281481	SPBC2F12.11c	rep2	UTR3	NA
NC_003423.3_1729331	II	1729331	A	G	0.230769	SPBC2F12.05c	SPBC2F12.05c	intronic	NA
NC_003423.3_1729417	II	1729417	A	G	0.142857	SPBC2F12.05c	SPBC2F12.05c	intronic	NA
NC_003423.3_1780998	II	1780998	A	G	0.149068	SPBC18H10.05	SPBC18H10.05	exonic	K>E
NC_003423.3_1781262	II	1781262	A	G	0.209924	SPBC18H10.05	SPBC18H10.05	exonic	I>V
NC_003423.3_1839986	II	1839986	A	G	0.214286	SPBC28E12.03	rga4	intronic	NA
NC_003423.3_1888455	II	1888455	A	G	0.133333	SPNCRNA.1473	SPNCRNA.1473	ncRNA_exonic	NA
NC_003423.3_1891900	II	1891900	A	G	0.117647	SPNCRNA.1474	SPNCRNA.1474	ncRNA_exonic	NA
NC_003423.3_1892002	II	1892002	A	G	0.125	SPNCRNA.1474	SPNCRNA.1474	ncRNA_exonic	NA
NC_003423.3_1892040	II	1892040	A	G	0.1	SPNCRNA.1474	SPNCRNA.1474	ncRNA_exonic	NA
NC_003423.3_1927169	II	1927169	A	G	0.14	SPBC16E9.07	mug100	exonic	L>L
NC_003423.3_1957260	II	1957260	A	G	0.101695	SPBC16E9.18	psd1	UTR3	NA
NC_003423.3_1972538	II	1972538	A	G	0.670348	SPBC1E8.05	SPBC1E8.05	UTR3	NA
NC_003423.3_2002917	II	2002917	A	G	0.176471	SPBP23A10.04	apc2	exonic	Y>C
NC_003423.3_2007228	II	2007228	A	G	0.161905	SPBP23A10.06	SPBP23A10.06	UTR3	NA
NC_003423.3_2007229	II	2007229	A	G	0.113208	SPBP23A10.06	SPBP23A10.06	UTR3	NA
NC_003423.3_2014409	II	2014409	A	G	0.262921	SPBP23A10.08	alp5	UTR3	NA
NC_003423.3_2018835	II	2018835	A	G	0.12	SPBP23A10.10	ppk32	UTR3	NA
NC_003423.3_2024182	II	2024182	A	G	0.12	SPBP23A10.12	frg1	intronic	NA
NC_003423.3_2076726	II	2076726	A	G	0.354223	SPBC18E5.01	SPBC18E5.01	UTR3	NA
NC_003423.3_2213548	II	2213548	A	G	0.15	SPNCRNA.1494	SPNCRNA.1494	ncRNA_exonic	NA
NC_003423.3_2244799	II	2244799	A	G	0.147059	SPNCRNA.1498	SPNCRNA.1498	ncRNA_exonic	NA
NC_003423.3_2248661	II	2248661	A	G	0.182796	SPBC15C4.05	SPBC15C4.05	exonic	S>G
NC_003423.3_2278206	II	2278206	A	G	0.197343	SPBC16H5.11c	skb1	exonic	T>A
NC_003423.3_2317199	II	2317199	A	G	0.103448	SPBC12D12.06	srb11	splicing	NA
NC_003423.3_2327096	II	2327096	A	G	0.256039	SPBC24C6.04	SPBC24C6.04	UTR3	NA
NC_003423.3_2386809	II	2386809	A	G	0.172414	SPBC36B7.02	SPBC36B7.02	UTR3	NA
NC_003423.3_2435264	II	2435264	A	G	0.216667	SPBC21D10.06c	map4	UTR5	NA
NC_003423.3_2442186	II	2442186	A	G	0.263158	SPBC21D10.05c	ucp3	UTR3	NA
NC_003423.3_2477415	II	2477415	A	G	0.197279	SPBC12C2.02c	ste20	exonic	Y>C
NC_003423.3_2602465	II	2602465	A	G	0.114286	SPBC25B2.03	SPBC25B2.03	intronic	NA
NC_003423.3_2602588	II	2602588	A	G	0.179487	SPBC25B2.03	SPBC25B2.03	intronic	NA
NC_003423.3_2696133	II	2696133	A	G	0.15544	SPBC4F6.06	kin1	exonic	V>V
NC_003423.3_2735294	II	2735294	A	G	0.166667	SPBC336.01	fbh1	exonic	L>L
NC_003423.3_2772136	II	2772136	A	G	0.326371	SPBC336.15	pic1	exonic	L>L
NC_003423.3_2776051	II	2776051	A	G	0.169811	SPBC685.03	SPBC685.03	exonic	Y>C
NC_003423.3_2862850	II	2862850	A	G	0.1	SPNCRNA.1555	SPNCRNA.1555	ncRNA_exonic	NA
NC_003423.3_2874539	II	2874539	A	G	0.16	SPBP4H10.04	ppb1	splicing	NA
NC_003423.3_2882999	II	2882999	A	G	0.162518	SPBP4H10.07	SPBP4H10.07	exonic	S>G
NC_003423.3_2917410	II	2917410	A	G	0.203297	SPBC1703.02	rsc9	exonic	L>L
NC_003423.3_2928959	II	2928959	A	G	0.173462	SPBC1703.07	SPBC1703.07	exonic	Y>C
NC_003423.3_2960195	II	2960195	A	G	0.136646	SPNCRNA.1567	SPNCRNA.1567	ncRNA_exonic	NA
NC_003423.3_2990077	II	2990077	A	G	0.264706	SPBC2D10.13	est1	exonic	I>V
NC_003423.3_3023090	II	3023090	A	G	0.357143	SPBC15D4.06	naa30	UTR3	NA
NC_003423.3_3049293	II	3049293	A	G	0.160839	SPBC13E7.05	gpi14	exonic	L>L
NC_003423.3_3051494	II	3051494	A	G	0.48951	SPBC13E7.06	msd1	exonic	K>K
NC_003423.3_3051498	II	3051498	A	G	0.312925	SPBC13E7.06	msd1	exonic	K>E
NC_003423.3_3082146	II	3082146	A	G	0.12605	SPBC30D10.10c	tor1	exonic	L>L
NC_003423.3_3093407	II	3093407	A	G	0.497382	SPBC30D10.03c	SPBC30D10.03c	UTR3	NA
NC_003423.3_3129756	II	3129756	A	G	0.166667	SPBC4C3.05c	nuc1	exonic	K>E
NC_003423.3_3159716	II	3159716	A	G	0.2	SPBC609.01	SPBC609.01	exonic	R>G
NC_003423.3_3171080	II	3171080	A	G	0.222951	SPBC609.05	pob3	UTR3	NA
NC_003423.3_3192973	II	3192973	A	G	0.201668	SPBC776.09	ste13	exonic	K>K
NC_003423.3_3193183	II	3193183	A	G	0.204528	SPBC776.09	ste13	UTR3	NA
NC_003423.3_3202821	II	3202821	A	G	0.140162	SPBC776.13	cnd1	exonic	V>V
NC_003423.3_3247462	II	3247462	A	G	0.377154	SPBC25H2.16c	SPBC25H2.16c	exonic	L>L
NC_003423.3_3256664	II	3256664	A	G	0.105263	SPBC25H2.13c	cdc20	exonic	S>G
NC_003423.3_3259927	II	3259927	A	G	0.11	SPBC25H2.13c	cdc20	exonic	L>L
NC_003423.3_3260001	II	3260001	A	G	0.101852	SPBC25H2.13c	cdc20	exonic	K>R
NC_003423.3_3302119	II	3302119	A	G	0.35	SPBC20F10.09	lsm5	UTR3	NA
NC_003423.3_3313604	II	3313604	A	G	0.142857	SPNCRNA.36	prl36	ncRNA_exonic	NA
NC_003423.3_3325786	II	3325786	A	G	0.14959	SPBC17D11.08	SPBC17D11.08	UTR3	NA
NC_003423.3_3471677	II	3471677	A	G	0.15	SPBC1718.01	pop1	UTR3	NA
NC_003423.3_3598877	II	3598877	A	G	0.107692	SPBC16D10.05	mok13	exonic	T>A
NC_003423.3_3640780	II	3640780	A	G	0.108108	SPBP8B7.04	mug45	exonic	S>G
NC_003423.3_3680495	II	3680495	A	G	0.284	SPBP8B7.22	erd2	exonic	L>L
NC_003423.3_3687576	II	3687576	A	G	0.131853	SPBP8B7.26	SPBP8B7.26	exonic	L>L
NC_003423.3_3690853	II	3690853	A	G	0.155963	SPBP8B7.27	mug30	exonic	L>L
NC_003423.3_3690854	II	3690854	A	G	0.256881	SPBP8B7.27	mug30	exonic	R>G
NC_003423.3_3693798	II	3693798	A	G	0.25974	SPBP8B7.29	SPBP8B7.29	exonic	L>L
NC_003423.3_3722334	II	3722334	A	G	0.186485	SPBC25D12.04	suc22	exonic	I>V
NC_003423.3_3756859	II	3756859	A	G	0.335878	SPBC31F10.03	SPBC31F10.03	exonic	K>R
NC_003423.3_3764270	II	3764270	A	G	0.196721	SPBC31F10.07	lsb5	UTR3	NA
NC_003423.3_3883775	II	3883775	A	G	0.195122	SPBC211.06	gfh1	UTR5	NA
NC_003423.3_3921500	II	3921500	A	G	0.242424	SPBC1604.06c	SPBC1604.06c	exonic	L>L
NC_003423.3_3929329	II	3929329	A	G	0.301282	SPBC1604.02c	ppr1	exonic	K>E
NC_003423.3_3946114	II	3946114	A	G	0.476857	SPBC26H8.03	cho2	exonic	K>K
NC_003423.3_3947789	II	3947789	A	G	0.133911	SPBC26H8.03	cho2	exonic	N>D
NC_003423.3_4024958	II	4024958	A	G	0.148305	SPBC215.01	SPBC215.01	exonic	L>L
NC_003423.3_4035542	II	4035542	A	G	0.214286	SPNCRNA.1657	SPNCRNA.1657	ncRNA_exonic	NA
NC_003423.3_4057579	II	4057579	A	G	0.121124	SPBC215.13	SPBC215.13	exonic	Y>C
NC_003423.3_4151879	II	4151879	A	G	0.18	SPBC14F5.02	SPBC14F5.02	exonic	S>G
NC_003423.3_4165058	II	4165058	A	G	0.222222	SPBC14F5.06	rli1	intronic	NA
NC_003423.3_4171626	II	4171626	A	G	0.375	SPBC14F5.07	doa10	UTR3	NA
NC_003423.3_4171740	II	4171740	A	G	0.363636	SPBC14F5.07	doa10	UTR3	NA
NC_003423.3_4223772	II	4223772	A	G	0.406504	SPBC16G5.06	SPBC16G5.06	exonic	N>S
NC_003423.3_4229502	II	4229502	A	G	0.122029	SPBC16G5.09	SPBC16G5.09	exonic	N>D
NC_003423.3_4367011	II	4367011	A	G	0.222222	SPBC1539.02	SPBC1539.02	UTR3	NA
NC_003423.3_4373277	II	4373277	A	G	0.294801	SPBC1539.06	SPBC1539.06	UTR3	NA
NC_003423.3_4431056	II	4431056	A	G	0.210784	SPBC8E4.05c	SPBC8E4.05c	exonic	S>S
NC_003423.3_4431363	II	4431363	A	G	0.178571	SPBC8E4.05c	SPBC8E4.05c	exonic	R>G
NC_003421.2_175472	III	175472	A	G	0.299903	SPCC1235.01	SPCC1235.01	exonic	L>L
NC_003421.2_175473	III	175473	A	G	0.21752	SPCC1235.01	SPCC1235.01	exonic	S>G
NC_003421.2_178273	III	178273	A	G	0.279115	SPCC1235.02	bio2	UTR3	NA
NC_003421.2_266079	III	266079	A	G	0.133178	SPCC794.08	SPCC794.08	exonic	N>D
NC_003421.2_309225	III	309225	A	G	0.102941	SPNCRNA.1129	SPNCRNA.1129	ncRNA_exonic	NA
NC_003421.2_313846	III	313846	A	G	0.129032	SPCC736.02	SPCC736.02	exonic	N>D
NC_003421.2_350298	III	350298	A	G	0.209086	SPCC736.15	SPCC736.15	UTR3	NA
NC_003421.2_350759	III	350759	A	G	0.192651	SPCC736.15	SPCC736.15	UTR3	NA
NC_003421.2_355003	III	355003	A	G	0.164557	SPCC594.01	SPCC594.01	intronic	NA
NC_003421.2_383514	III	383514	A	G	0.175824	SPCC1682.06	SPCC1682.06	UTR3	NA
NC_003421.2_391986	III	391986	A	G	0.166667	SPCC1682.10	rpn8	UTR3	NA
NC_003421.2_435704	III	435704	A	G	0.384615	SPNCRNA.1138	SPNCRNA.1138	ncRNA_exonic	NA
NC_003421.2_435744	III	435744	A	G	0.162791	SPNCRNA.1138	SPNCRNA.1138	ncRNA_exonic	NA
NC_003421.2_435780	III	435780	A	G	0.621622	SPNCRNA.1138	SPNCRNA.1138	ncRNA_exonic	NA
NC_003421.2_446521	III	446521	A	G	0.214286	SPCC4G3.13c	SPCC4G3.13c	UTR3	NA
NC_003421.2_545499	III	545499	A	G	0.135857	SPCC962.01	SPCC962.01	exonic	I>V
NC_003421.2_583086	III	583086	A	G	0.117647	SPNCRNA.467	SPNCRNA.467	ncRNA_exonic	NA
NC_003421.2_583088	III	583088	A	G	0.117647	SPNCRNA.467	SPNCRNA.467	ncRNA_exonic	NA
NC_003421.2_657756	III	657756	A	G	0.212658	SPCC16C4.19	SPCC16C4.19	exonic	Y>C
NC_003421.2_660442	III	660442	A	G	0.125	SPCC16C4.01	sif2	UTR3	NA
NC_003421.2_745830	III	745830	A	G	0.121212	SPCC14G10.02	SPCC14G10.02	exonic	M>V
NC_003421.2_745962	III	745962	A	G	0.116279	SPCC14G10.02	SPCC14G10.02	exonic	R>G
NC_003421.2_747417	III	747417	A	G	0.182609	SPCC14G10.02	SPCC14G10.02	exonic	T>A
NC_003421.2_822856	III	822856	A	G	0.177083	SPCC1393.11	SPCC1393.11	UTR3	NA
NC_003421.2_824283	III	824283	A	G	0.267735	SPCC1393.12	SPCC1393.12	UTR3	NA
NC_003421.2_827149	III	827149	A	G	0.185185	SPCC1393.13	SPCC1393.13	UTR3	NA
NC_003421.2_827215	III	827215	A	G	0.153846	SPCC1393.13	SPCC1393.13	UTR3	NA
NC_003421.2_843090	III	843090	A	G	0.287671	SPCC63.04	mok14	exonic	I>M
NC_003421.2_876249	III	876249	A	G	0.134021	SPCC16A11.04	snx12	exonic	R>G
NC_003421.2_894650	III	894650	A	G	0.215938	SPCC16A11.14	sfh1	exonic	L>L
NC_003421.2_931876	III	931876	A	G	0.193548	SPCC24B10.17	emp24	UTR3	NA
NC_003421.2_971102	III	971102	A	G	0.133333	SPNCRNA.1164	SPNCRNA.1164	ncRNA_exonic	NA
NC_003421.2_1005540	III	1005540	A	G	0.23	SPCC895.05	for3	exonic	K>R
NC_003421.2_1198960	III	1198960	A	G	0.198864	SPCC550.07	SPCC550.07	exonic	Q>Q
NC_003421.2_1285979	III	1285979	A	G	0.181818	SPCC1322.01	rpm1	exonic	T>A
NC_003421.2_1316266	III	1316266	A	G	0.114286	SPCC1322.13	ade6	UTR5	NA
NC_003421.2_1317293	III	1317293	A	G	0.261494	SPCC1322.13	ade6	exonic	L>L
NC_003421.2_1322116	III	1322116	A	G	0.22619	SPCC1322.15	rpl3402	UTR3	NA
NC_003421.2_1322117	III	1322117	A	G	0.47561	SPCC1322.15	rpl3402	UTR3	NA
NC_003421.2_1322135	III	1322135	A	G	0.104478	SPCC1322.15	rpl3402	UTR3	NA
NC_003421.2_1369312	III	1369312	A	G	0.145455	SPCC338.03c	SPCC338.03c	exonic	I>V
NC_003421.2_1369352	III	1369352	A	G	0.125	SPCC338.03c	SPCC338.03c	UTR3	NA
NC_003421.2_1459528	III	1459528	A	G	0.2	SPCC11E10.04	ppr6	UTR3	NA
NC_003421.2_1459529	III	1459529	A	G	0.163934	SPCC11E10.04	ppr6	UTR3	NA
NC_003421.2_1504983	III	1504983	A	G	0.166667	SPCC188.12	spn6	exonic	S>G
NC_003421.2_1537619	III	1537619	A	G	0.175824	SPCC584.04	sup35	UTR3	NA
NC_003421.2_1631409	III	1631409	A	G	0.25054	SPCC663.02	wtf14	UTR3	NA
NC_003421.2_1631412	III	1631412	A	G	0.254237	SPCC663.02	wtf14	UTR3	NA
NC_003421.2_1639819	III	1639819	A	G	0.133891	SPCC663.03	pmd1	exonic	L>L
NC_003421.2_1656845	III	1656845	A	G	0.132075	SPCC663.12	cid12	UTR3	NA
NC_003421.2_1679745	III	1679745	A	G	0.272727	SPNCRNA.1217	SPNCRNA.1217	ncRNA_exonic	NA
NC_003421.2_1695355	III	1695355	A	G	0.121951	SPCC417.10	SPCC417.10	UTR5	NA
NC_003421.2_1770159	III	1770159	A	G	0.158076	SPCC1442.02	SPCC1442.02	exonic	K>K
NC_003421.2_1873779	III	1873779	A	G	0.140187	SPCC1223.13	cbf12	exonic	Y>C
NC_003421.2_1879730	III	1879730	A	G	0.186722	SPCC297.03	ssp1	exonic	L>L
NC_003421.2_1909458	III	1909458	A	G	0.228571	SPCC737.08	SPCC737.08	exonic	L>L
NC_003421.2_1942407	III	1942407	A	G	0.12	SPCC74.06	mak3	exonic	L>L
NC_003421.2_2018601	III	2018601	A	G	0.218935	SPCC1906.03	wtf19	exonic	Q>Q
NC_003421.2_2026389	III	2026389	A	G	0.186414	SPCC1739.01	SPCC1739.01	exonic	S>G
NC_003421.2_2058870	III	2058870	A	G	0.441304	SPCC1739.13	ssa2	exonic	Y>C
NC_003421.2_2088002	III	2088002	A	G	0.201629	SPCC576.04	bxi1	UTR3	NA
NC_003421.2_2088202	III	2088202	A	G	0.328125	SPCC576.04	bxi1	UTR3	NA
NC_003421.2_2186294	III	2186294	A	G	0.137255	SPCC830.03	SPCC830.03	UTR3	NA
NC_003421.2_2224411	III	2224411	A	G	0.204082	SPCC1919.09	tif6	UTR3	NA
NC_003421.2_2243015	III	2243015	A	G	0.210084	SPCC790.02	pep3	exonic	L>L
NC_003421.2_2297101	III	2297101	A	G	0.133333	SPNCRNA.1283	SPNCRNA.1283	ncRNA_exonic	NA
NC_003421.2_2340371	III	2340371	A	G	0.204545	SPCC1494.07	SPCC1494.07	exonic	L>L
NC_003421.2_2340935	III	2340935	A	G	0.155738	SPCC1494.07	SPCC1494.07	exonic	I>M
NC_003421.2_2423313	III	2423313	A	G	0.193548	SPNCRNA.1297	SPNCRNA.1297	ncRNA_exonic	NA
NC_003424.3_116164	I	116164	T	C	0.4	SPAC11D3.07c	SPAC11D3.07c	UTR3	NA
NC_003424.3_202589	I	202589	T	C	0.140562	SPAC13G6.15c	SPAC13G6.15c	exonic	L>L
NC_003424.3_241280	I	241280	T	C	0.18254	SPAC806.04c	SPAC806.04c	UTR3	NA
NC_003424.3_243098	I	243098	T	C	0.166667	SPAC806.04c	SPAC806.04c	UTR5	NA
NC_003424.3_253220	I	253220	T	C	0.201342	SPAC1639.01c	SPAC1639.01c	intronic	NA
NC_003424.3_296600	I	296600	T	C	0.133333	SPAC18B11.11	SPAC18B11.11	exonic	L>L
NC_003424.3_309108	I	309108	T	C	0.271237	SPAC18B11.05	gpi18	exonic	Y>C
NC_003424.3_431031	I	431031	T	C	0.142857	SPNCRNA.645	SPNCRNA.645	ncRNA_exonic	NA
NC_003424.3_446453	I	446453	T	C	0.125	SPNCRNA.649	SPNCRNA.649	ncRNA_exonic	NA
NC_003424.3_483171	I	483171	T	C	0.297581	SPAC24H6.04	hxk1	UTR3	NA
NC_003424.3_532458	I	532458	T	C	0.262366	SPAC2F7.02c	SPAC2F7.02c	exonic	S>G
NC_003424.3_566613	I	566613	T	C	0.181287	SPAC2F7.16c	pld1	exonic	R>G
NC_003424.3_598394	I	598394	T	C	0.15	SPNCRNA.665	SPNCRNA.665	ncRNA_exonic	NA
NC_003424.3_613474	I	613474	T	C	0.2	SPAC1F3.02c	mkh1	UTR3	NA
NC_003424.3_713670	I	713670	T	C	0.136364	SPAC1296.03c	sxa2	exonic	L>L
NC_003424.3_740685	I	740685	T	C	0.65798	SPAC22G7.06c	ura1	exonic	R>G
NC_003424.3_742175	I	742175	T	C	0.165468	SPAC22G7.06c	ura1	exonic	K>R
NC_003424.3_759228	I	759228	T	C	0.149606	SPAC4G8.03c	SPAC4G8.03c	exonic	S>S
NC_003424.3_773483	I	773483	T	C	0.167024	SPAC4G8.06c	trm12	exonic	K>K
NC_003424.3_803535	I	803535	T	C	0.253061	SPAC16C9.06c	upf1	exonic	R>G
NC_003424.3_823037	I	823037	T	C	0.607143	SPAC2G11.08c	smn1	UTR5	NA
NC_003424.3_855865	I	855865	T	C	0.109756	SPAC23G3.02c	sib1	exonic	K>R
NC_003424.3_861838	I	861838	T	C	0.2	SPAC23G3.02c	sib1	exonic	N>S
NC_003424.3_937441	I	937441	T	C	0.160377	SPAC1687.18c	ssl3	exonic	L>L
NC_003424.3_967670	I	967670	T	C	0.193548	SPAC222.17	SPAC222.17	UTR3	NA
NC_003424.3_967771	I	967771	T	C	0.273438	SPAC222.17	SPAC222.17	UTR3	NA
NC_003424.3_977422	I	977422	T	C	0.26087	SPNCRNA.50	prl50	ncRNA_exonic	NA
NC_003424.3_983848	I	983848	T	C	0.115385	SPAC821.04c	cid13	UTR3	NA
NC_003424.3_984147	I	984147	T	C	0.461165	SPAC821.04c	cid13	UTR3	NA
NC_003424.3_1056098	I	1056098	T	C	0.465909	SPAC23C4.16c	atg15	UTR3	NA
NC_003424.3_1087295	I	1087295	T	C	0.157895	SPAC1A6.08c	mug125	UTR5	NA
NC_003424.3_1099711	I	1099711	T	C	0.116667	SPAC30D11.10	rad22	UTR3	NA
NC_003424.3_1129501	I	1129501	T	C	0.153846	SPNCRNA.714	SPNCRNA.714	ncRNA_exonic	NA
NC_003424.3_1245899	I	1245899	T	C	0.362595	SPAC56E4.04c	cut6	UTR3	NA
NC_003424.3_1246325	I	1246325	T	C	0.28	SPAC56E4.04c	cut6	exonic	K>E
NC_003424.3_1248974	I	1248974	T	C	0.152	SPAC56E4.04c	cut6	exonic	N>D
NC_003424.3_1258228	I	1258228	T	C	0.196755	SPAC56E4.06c	ggt2	exonic	L>L
NC_003424.3_1330909	I	1330909	T	C	0.17552	SPAC6F12.10c	ade3	exonic	I>M
NC_003424.3_1431236	I	1431236	T	C	0.174118	SPAC3A12.06c	SPAC3A12.06c	exonic	K>E
NC_003424.3_1431237	I	1431237	T	C	0.247619	SPAC3A12.06c	SPAC3A12.06c	exonic	K>K
NC_003424.3_1461140	I	1461140	T	C	0.122449	SPAC9.03c	brr2	exonic	N>D
NC_003424.3_1490204	I	1490204	T	C	0.20339	SPAC5D6.13	SPAC5D6.13	UTR3	NA
NC_003424.3_1490251	I	1490251	T	C	0.214876	SPAC5D6.13	SPAC5D6.13	UTR3	NA
NC_003424.3_1529023	I	1529023	T	C	0.165244	SPAC57A7.08	pzh1	exonic	Q>Q
NC_003424.3_1553900	I	1553900	T	C	0.179487	SPAC167.04	pam17	UTR3	NA
NC_003424.3_1553965	I	1553965	T	C	0.17378	SPAC167.04	pam17	UTR3	NA
NC_003424.3_1582120	I	1582120	T	C	0.17284	SPAC23H4.15	SPAC23H4.15	UTR5	NA
NC_003424.3_1625238	I	1625238	T	C	0.159011	SPAP27G11.10c	nup184	exonic	L>L
NC_003424.3_1740424	I	1740424	T	C	0.125	SPAC105.01c	kha1	UTR3	NA
NC_003424.3_1744071	I	1744071	T	C	0.22963	SPAC105.02c	SPAC105.02c	UTR3	NA
NC_003424.3_1744778	I	1744778	T	C	0.202162	SPAC105.02c	SPAC105.02c	exonic	E>E
NC_003424.3_1806267	I	1806267	T	C	0.178571	SPAC1002.05c	jmj2	exonic	L>L
NC_003424.3_1857898	I	1857898	T	C	0.211538	SPAP11E10.02c	mam3	exonic	V>V
NC_003424.3_1881713	I	1881713	T	C	0.116667	SPAPB1A10.10c	ypt71	intronic	NA
NC_003424.3_1883139	I	1883139	T	C	0.277551	SPAPB1A10.11c	mse1	exonic	I>V
NC_003424.3_1883334	I	1883334	T	C	0.257384	SPAPB1A10.11c	mse1	exonic	R>G
NC_003424.3_1887350	I	1887350	T	C	0.111111	SPNCRNA.769	SPNCRNA.769	ncRNA_exonic	NA
NC_003424.3_1904415	I	1904415	T	C	0.12	SPAC110.05	SPAC110.05	UTR3	NA
NC_003424.3_1904463	I	1904463	T	C	0.2	SPAC110.05	SPAC110.05	intronic	NA
NC_003424.3_1904534	I	1904534	T	C	0.114286	SPAC110.05	SPAC110.05	UTR3	NA
NC_003424.3_1905784	I	1905784	T	C	0.133333	SPAC110.05	SPAC110.05	exonic	H>R
NC_003424.3_1905829	I	1905829	T	C	0.214286	SPAC110.05	SPAC110.05	exonic	K>R
NC_003424.3_1929892	I	1929892	T	C	0.194915	SPAC3H1.01c	orc3	exonic	Y>C
NC_003424.3_1968465	I	1968465	T	C	0.2	SPAC9G1.14	SPAC9G1.14	UTR3	NA
NC_003424.3_1979365	I	1979365	T	C	0.144578	SPAC9G1.06c	cyk3	exonic	X>X
NC_003424.3_2073576	I	2073576	T	C	0.2	SPAC3C7.05c	mug191	UTR5	NA
NC_003424.3_2086778	I	2086778	T	C	0.244651	SPAC3C7.11c	cnx1	exonic	Y>C
NC_003424.3_2121848	I	2121848	T	C	0.328571	SPAC20H4.06c	SPAC20H4.06c	exonic	T>A
NC_003424.3_2132841	I	2132841	T	C	0.148256	SPAC20H4.11c	rho5	UTR5	NA
NC_003424.3_2209287	I	2209287	T	C	0.196721	SPAC18G6.01c	SPAC18G6.01c	UTR3	NA
NC_003424.3_2231762	I	2231762	T	C	0.649123	SPAC18G6.09c	SPAC18G6.09c	UTR3	NA
NC_003424.3_2232036	I	2232036	T	C	0.16	SPAC18G6.09c	SPAC18G6.09c	UTR3	NA
NC_003424.3_2266994	I	2266994	T	C	0.257143	SPAC4G9.08c	rpc2	exonic	L>L
NC_003424.3_2300957	I	2300957	T	C	0.387324	SPAC13G7.04c	mac1	exonic	L>L
NC_003424.3_2322585	I	2322585	T	C	0.166667	SPAC13G7.13c	msa1	UTR5	NA
NC_003424.3_2355323	I	2355323	T	C	0.135135	SPAC17G8.08c	SPAC17G8.08c	UTR3	NA
NC_003424.3_2408230	I	2408230	T	C	0.2	SPAC6B12.02c	mus7	UTR3	NA
NC_003424.3_2412323	I	2412323	T	C	0.137931	SPAC6B12.02c	mus7	exonic	S>G
NC_003424.3_2412435	I	2412435	T	C	0.53125	SPAC6B12.02c	mus7	exonic	S>S
NC_003424.3_2412550	I	2412550	T	C	0.2	SPAC6B12.02c	mus7	exonic	K>R
NC_003424.3_2420335	I	2420335	T	C	0.2125	SPAC6B12.06c	rrg9	UTR3	NA
NC_003424.3_2469573	I	2469573	T	C	0.260638	SPAC19A8.08	upf2	exonic	N>D
NC_003424.3_2469576	I	2469576	T	C	0.14433	SPAC19A8.08	upf2	exonic	I>V
NC_003424.3_2509175	I	2509175	T	C	0.374921	SPAC23H3.09c	gly1	UTR5	NA
NC_003424.3_2581205	I	2581205	T	C	0.273715	SPAC4A8.16c	tif33	exonic	Y>C
NC_003424.3_2589355	I	2589355	T	C	0.245283	SPAC823.05c	tlg2	exonic	R>G
NC_003424.3_2624110	I	2624110	T	C	0.294118	SPAC7D4.08	SPAC7D4.08	UTR3	NA
NC_003424.3_2658750	I	2658750	T	C	0.135802	SPAC4F8.11	SPAC4F8.11	exonic	Y>C
NC_003424.3_2713222	I	2713222	T	C	0.173697	SPAPB2B4.04c	SPAPB2B4.04c	exonic	Q>R
NC_003424.3_2713664	I	2713664	T	C	0.235849	SPAPB2B4.04c	SPAPB2B4.04c	exonic	I>V
NC_003424.3_2713688	I	2713688	T	C	0.230216	SPAPB2B4.04c	SPAPB2B4.04c	exonic	N>D
NC_003424.3_2746285	I	2746285	T	C	0.18192	SPAC6F6.07c	rps13	intronic	NA
NC_003424.3_2854801	I	2854801	T	C	0.244186	SPAC8F11.02c	dph3	UTR3	NA
NC_003424.3_2855055	I	2855055	T	C	0.151376	SPAC8F11.02c	dph3	UTR3	NA
NC_003424.3_2902025	I	2902025	T	C	0.372549	SPAPYUK71.03c	syn1	UTR3	NA
NC_003424.3_2955864	I	2955864	T	C	0.222222	SPAPB24D3.06c	SPAPB24D3.06c	UTR3	NA
NC_003424.3_2955883	I	2955883	T	C	0.277778	SPAPB24D3.06c	SPAPB24D3.06c	UTR3	NA
NC_003424.3_2955932	I	2955932	T	C	0.230769	SPAPB24D3.06c	SPAPB24D3.06c	UTR3	NA
NC_003424.3_2955950	I	2955950	T	C	0.12	SPAPB24D3.06c	SPAPB24D3.06c	UTR3	NA
NC_003424.3_2969248	I	2969248	T	C	0.256881	SPAPB24D3.10c	agl1	exonic	I>V
NC_003424.3_2969817	I	2969817	T	C	0.174679	SPAPB24D3.10c	agl1	exonic	Y>C
NC_003424.3_2972668	I	2972668	T	C	0.111111	SPNCRNA.866	SPNCRNA.866	ncRNA_exonic	NA
NC_003424.3_2979990	I	2979990	T	C	0.466667	SPNCRNA.869	SPNCRNA.869	ncRNA_exonic	NA
NC_003424.3_2995891	I	2995891	T	C	0.255639	SPAC31G5.05c	SPAC31G5.05c	UTR5	NA
NC_003424.3_3071135	I	3071135	T	C	0.278261	SPAC24C9.12c	SPAC24C9.12c	UTR5	NA
NC_003424.3_3088813	I	3088813	T	C	0.103448	SPAC16A10.05c	dad1	UTR3	NA
NC_003424.3_3116991	I	3116991	T	C	0.190476	SPAC688.06c	slx4	UTR3	NA
NC_003424.3_3122134	I	3122134	T	C	0.163569	SPAC688.07c	SPAC688.07c	exonic	K>R
NC_003424.3_3174467	I	3174467	T	C	0.194719	SPAC3G9.05	SPAC3G9.05	exonic	S>G
NC_003424.3_3188779	I	3188779	T	C	0.134831	SPAC1486.03c	SPAC1486.03c	exonic	L>L
NC_003424.3_3194295	I	3194295	T	C	0.153846	SPAC1486.04c	alm1	exonic	K>K
NC_003424.3_3224957	I	3224957	T	C	0.155556	SPAC6G10.05c	trs120	exonic	I>V
NC_003424.3_3238172	I	3238172	T	C	0.129829	SPAC6G10.11c	ubi3	exonic	E>G
NC_003424.3_3242101	I	3242101	T	C	0.186147	SPAC6G9.01c	SPAC6G9.01c	intronic	NA
NC_003424.3_3256078	I	3256078	T	C	0.244048	SPAC6G9.06c	pcp1	exonic	L>L
NC_003424.3_3258316	I	3258316	T	C	0.126984	SPAC6G9.06c	pcp1	UTR5	NA
NC_003424.3_3300918	I	3300918	T	C	0.2	SPNCRNA.900	SPNCRNA.900	ncRNA_exonic	NA
NC_003424.3_3438035	I	3438035	T	C	0.202614	SPAC3H5.04	aar2	exonic	L>L
NC_003424.3_3470958	I	3470958	T	C	0.181319	SPAC328.01c	SPAC328.01c	UTR3	NA
NC_003424.3_3498719	I	3498719	T	C	0.166667	SPNCRNA.913	SPNCRNA.913	ncRNA_exonic	NA
NC_003424.3_3518870	I	3518870	T	C	0.132075	SPAC16E8.10c	SPAC16E8.10c	UTR3	NA
NC_003424.3_3599991	I	3599991	T	C	0.228571	SPAC17G6.07c	SPAC17G6.07c	UTR3	NA
NC_003424.3_3629161	I	3629161	T	C	0.561404	SPAC1142.03c	swi2	UTR3	NA
NC_003424.3_3826577	I	3826577	T	C	0.157895	SPAC4H3.03c	SPAC4H3.03c	UTR3	NA
NC_003424.3_3928982	I	3928982	T	C	0.226161	SPAC2F3.05c	SPAC2F3.05c	exonic	R>G
NC_003424.3_3938398	I	3938398	T	C	0.123077	SPNCRNA.949	SPNCRNA.949	ncRNA_exonic	NA
NC_003424.3_3972734	I	3972734	T	C	0.113924	SPAC11G7.06c	mug132	exonic	L>L
NC_003424.3_3984408	I	3984408	T	C	0.168367	SPAPB18E9.04c	SPAPB18E9.04c	exonic	T>A
NC_003424.3_3984579	I	3984579	T	C	0.167173	SPAPB18E9.04c	SPAPB18E9.04c	exonic	T>A
NC_003424.3_4008208	I	4008208	T	C	0.499343	SPNCRNA.53	prl53	ncRNA_exonic	NA
NC_003424.3_4018740	I	4018740	T	C	0.3	SPAC27E2.06c	SPAC27E2.06c	UTR5	NA
NC_003424.3_4038387	I	4038387	T	C	0.115044	SPAPJ698.03c	prp12	exonic	E>E
NC_003424.3_4098771	I	4098771	T	C	0.179878	SPAC23A1.12c	frs1	exonic	L>L
NC_003424.3_4114397	I	4114397	T	C	0.347826	SPAC23A1.19c	SPAC23A1.19c	exonic	S>G
NC_003424.3_4131770	I	4131770	T	C	0.179342	SPAC26H5.07c	SPAC26H5.07c	exonic	Q>Q
NC_003424.3_4166657	I	4166657	T	C	0.144737	SPAC25B8.07c	SPAC25B8.07c	UTR3	NA
NC_003424.3_4179093	I	4179093	T	C	0.166667	SPNCRNA.968	SPNCRNA.968	ncRNA_exonic	NA
NC_003424.3_4182731	I	4182731	T	C	0.166667	SPAC25B8.13c	isp7	UTR5	NA
NC_003424.3_4242242	I	4242242	T	C	0.347305	SPAC1F7.09c	SPAC1F7.09c	exonic	Y>C
NC_003424.3_4315187	I	4315187	T	C	0.143689	SPAC25G10.09c	pan1	exonic	Y>C
NC_003424.3_4323736	I	4323736	T	C	0.241935	SPAC27F1.05c	SPAC27F1.05c	exonic	L>L
NC_003424.3_4349812	I	4349812	T	C	0.216049	SPAC23D3.06c	nup146	exonic	I>M
NC_003424.3_4360453	I	4360453	T	C	0.153846	SPNCRNA.980	SPNCRNA.980	ncRNA_exonic	NA
NC_003424.3_4370040	I	4370040	T	C	0.114583	SPAC23D3.13c	SPAC23D3.13c	exonic	R>G
NC_003424.3_4394569	I	4394569	T	C	0.175978	SPAC30.03c	tsn1	UTR3	NA
NC_003424.3_4394654	I	4394654	T	C	0.210356	SPAC30.03c	tsn1	UTR3	NA
NC_003424.3_4395802	I	4395802	T	C	0.166667	SPAC30.04c	abc4	UTR3	NA
NC_003424.3_4395864	I	4395864	T	C	0.133333	SPAC30.04c	abc4	UTR3	NA
NC_003424.3_4409067	I	4409067	T	C	0.188235	SPAC29E6.03c	uso1	exonic	I>M
NC_003424.3_4435745	I	4435745	T	C	0.121212	SPAC9E9.02	SPAC9E9.02	exonic	S>G
NC_003424.3_4435998	I	4435998	T	C	0.125	SPAC9E9.02	SPAC9E9.02	UTR5	NA
NC_003424.3_4447776	I	4447776	T	C	0.181818	SPAC9E9.07c	ypt2	UTR3	NA
NC_003424.3_4447777	I	4447777	T	C	0.121212	SPAC9E9.07c	ypt2	UTR3	NA
NC_003424.3_4468055	I	4468055	T	C	0.393693	SPAC9E9.13	wos2	UTR3	NA
NC_003424.3_4512918	I	4512918	T	C	0.431579	SPAC27D7.03c	mei2	exonic	L>L
NC_003424.3_4534140	I	4534140	T	C	0.192308	SPAC27D7.12c	but1	exonic	T>A
NC_003424.3_4572622	I	4572622	T	C	0.2	SPAC12B10.01c	SPAC12B10.01c	exonic	L>L
NC_003424.3_4648194	I	4648194	T	C	0.133333	SPNCRNA.1008	SPNCRNA.1008	ncRNA_exonic	NA
NC_003424.3_4648290	I	4648290	T	C	0.171429	SPNCRNA.1008	SPNCRNA.1008	ncRNA_exonic	NA
NC_003424.3_4684569	I	4684569	T	C	0.123077	SPAC144.15c	cog1	exonic	K>K
NC_003424.3_4947586	I	4947586	T	C	0.109375	SPAC1B3.10c	SPAC1B3.10c	exonic	R>G
NC_003424.3_4949182	I	4949182	T	C	0.135593	SPAC1B3.11c	ypt4	UTR3	NA
NC_003424.3_4978348	I	4978348	T	C	0.125	SPAC1952.08c	SPAC1952.08c	UTR3	NA
NC_003424.3_4989895	I	4989895	T	C	0.513158	SPAC1952.12c	csn71	UTR3	NA
NC_003424.3_5027915	I	5027915	T	C	0.489796	SPAC22E12.06c	gmh3	UTR3	NA
NC_003424.3_5049862	I	5049862	T	C	0.158	SPAC22E12.16c	pik1	exonic	I>M
NC_003424.3_5174846	I	5174846	T	C	0.111111	SPAC26F1.05	mug106	UTR3	NA
NC_003424.3_5174866	I	5174866	T	C	0.102564	SPAC26F1.05	mug106	UTR3	NA
NC_003424.3_5182164	I	5182164	T	C	0.230769	SPAC26F1.02	pnn1	intronic	NA
NC_003424.3_5262275	I	5262275	T	C	0.4	SPAPJ760.02c	abp1	UTR3	NA
NC_003424.3_5280912	I	5280912	T	C	0.131579	SPAC11E3.01c	swr1	exonic	L>L
NC_003424.3_5320278	I	5320278	T	C	0.230703	SPAP8A3.04c	hsp9	UTR3	NA
NC_003424.3_5349557	I	5349557	T	C	0.25	SPAC4D7.01c	sec71	exonic	I>V
NC_003424.3_5353429	I	5353429	T	C	0.102941	SPAC4D7.02c	SPAC4D7.02c	intronic	NA
NC_003424.3_5432254	I	5432254	T	C	0.154255	SPAC29B12.10c	pgt1	exonic	I>M
NC_003424.3_5458197	I	5458197	T	C	0.157258	SPAC1039.05c	klf1	exonic	L>L
NC_003424.3_5473001	I	5473001	T	C	0.137405	SPAC1039.11c	SPAC1039.11c	exonic	L>L
NC_003424.3_5487696	I	5487696	T	C	0.253219	SPAC922.07c	SPAC922.07c	exonic	Y>C
NC_003423.3_39655	II	39655	T	C	0.142857	SPBC1348.14c	ght7	exonic	L>L
NC_003423.3_83742	II	83742	T	C	0.271429	SPBPB10D8.02c	SPBPB10D8.02c	UTR3	NA
NC_003423.3_84160	II	84160	T	C	0.214286	SPBPB10D8.02c	SPBPB10D8.02c	exonic	L>L
NC_003423.3_100388	II	100388	T	C	0.31221	SPBPB10D8.07c	SPBPB10D8.07c	exonic	K>K
NC_003423.3_138630	II	138630	T	C	0.188329	SPBC1683.03c	SPBC1683.03c	exonic	L>L
NC_003423.3_163894	II	163894	T	C	0.315789	SPBC1683.10c	pcl1	UTR3	NA
NC_003423.3_217038	II	217038	T	C	0.182741	SPBC660.12c	SPBC660.12c	exonic	Y>C
NC_003423.3_304238	II	304238	T	C	0.3125	SPBC1773.11c	mug89	UTR3	NA
NC_003423.3_327819	II	327819	T	C	0.122449	SPBP26C9.03c	fet4	UTR3	NA
NC_003423.3_339749	II	339749	T	C	0.154676	SPNCRNA.103	sme2	ncRNA_exonic	NA
NC_003423.3_439843	II	439843	T	C	0.17381	SPBC428.01c	nup107	exonic	T>A
NC_003423.3_445575	II	445575	T	C	0.314796	SPBC428.03c	pho4	exonic	T>A
NC_003423.3_473584	II	473584	T	C	0.195122	SPNCRNA.1363	SPNCRNA.1363	ncRNA_exonic	NA
NC_003423.3_476759	II	476759	T	C	0.125	SPBC428.17c	wpl1	UTR5	NA
NC_003423.3_529481	II	529481	T	C	0.136778	SPBC1685.14c	SPBC1685.14c	exonic	K>R
NC_003423.3_563552	II	563552	T	C	0.267516	SPBC354.08c	SPBC354.08c	exonic	R>G
NC_003423.3_625675	II	625675	T	C	0.35	SPNCRNA.1375	SPNCRNA.1375	ncRNA_exonic	NA
NC_003423.3_633758	II	633758	T	C	0.482759	SPBC115.03	SPBC115.03	UTR3	NA
NC_003423.3_644039	II	644039	T	C	0.29927	SPNCRNA.1378	SPNCRNA.1378	ncRNA_exonic	NA
NC_003423.3_680016	II	680016	T	C	0.21659	SPBC947.01	SPBC947.01	UTR3	NA
NC_003423.3_755316	II	755316	T	C	0.101266	SPBC577.03c	SPBC577.03c	UTR3	NA
NC_003423.3_837502	II	837502	T	C	0.166667	SPBC36.02c	SPBC36.02c	UTR3	NA
NC_003423.3_837677	II	837677	T	C	0.125	SPBC36.02c	SPBC36.02c	exonic	M>V
NC_003423.3_866584	II	866584	T	C	0.163743	SPBC713.02c	ubp15	exonic	S>G
NC_003423.3_913783	II	913783	T	C	0.121495	SPBC216.06c	swi1	exonic	R>G
NC_003423.3_915212	II	915212	T	C	0.2	SPBC216.07c	tor2	UTR3	NA
NC_003423.3_1029824	II	1029824	T	C	0.418415	SPBC146.14c	sec26	exonic	V>V
NC_003423.3_1030525	II	1030525	T	C	0.213768	SPBC146.14c	sec26	exonic	R>G
NC_003423.3_1040404	II	1040404	T	C	0.116279	SPBC337.05c	cct8	splicing	NA
NC_003423.3_1042225	II	1042225	T	C	0.190476	SPBC337.07c	SPBC337.07c	UTR3	NA
NC_003423.3_1174617	II	1174617	T	C	0.463636	SPBC409.20c	psh3	UTR3	NA
NC_003423.3_1257414	II	1257414	T	C	0.142857	SPBC651.09c	SPBC651.09c	UTR5	NA
NC_003423.3_1262018	II	1262018	T	C	0.187215	SPBC651.12c	SPBC651.12c	UTR5	NA
NC_003423.3_1266625	II	1266625	T	C	0.214286	SPNCRNA.1425	SPNCRNA.1425	ncRNA_exonic	NA
NC_003423.3_1266631	II	1266631	T	C	0.214286	SPNCRNA.1425	SPNCRNA.1425	ncRNA_exonic	NA
NC_003423.3_1267013	II	1267013	T	C	0.142857	SPNCRNA.1425	SPNCRNA.1425	ncRNA_exonic	NA
NC_003423.3_1299205	II	1299205	T	C	0.161905	SPBC30B4.01c	wsc1	UTR3	NA
NC_003423.3_1393412	II	1393412	T	C	0.111111	SPBC8D2.20c	sec31	UTR3	NA
NC_003423.3_1395793	II	1395793	T	C	0.281588	SPBC8D2.20c	sec31	UTR3	NA
NC_003423.3_1425267	II	1425267	T	C	0.2	SPBC691.03c	apl3	exonic	E>E
NC_003423.3_1451523	II	1451523	T	C	0.135135	SPBC32H8.02c	nep2	UTR3	NA
NC_003423.3_1478122	II	1478122	T	C	0.181818	SPBC32H8.13c	mok12	exonic	K>K
NC_003423.3_1673796	II	1673796	T	C	0.344262	SPNCRNA.1451	SPNCRNA.1451	ncRNA_exonic	NA
NC_003423.3_1673837	II	1673837	T	C	0.157895	SPNCRNA.1451	SPNCRNA.1451	ncRNA_exonic	NA
NC_003423.3_1715203	II	1715203	T	C	0.113636	SPBC2F12.17	cox7	intronic	NA
NC_003423.3_1777863	II	1777863	T	C	0.2	SPNCRNA.1463	SPNCRNA.1463	ncRNA_exonic	NA
NC_003423.3_1782166	II	1782166	T	C	0.170213	SPBC18H10.06c	swd2	exonic	N>D
NC_003423.3_1792065	II	1792065	T	C	0.13	SPBC18H10.12c	rpl701	intronic	NA
NC_003423.3_1811333	II	1811333	T	C	0.416667	SPNCRNA.1466	SPNCRNA.1466	ncRNA_exonic	NA
NC_003423.3_1828838	II	1828838	T	C	0.217241	SPBC9B6.09c	mdl1	exonic	N>S
NC_003423.3_1870161	II	1870161	T	C	0.145455	SPNCRNA.1470	SPNCRNA.1470	ncRNA_exonic	NA
NC_003423.3_1894925	II	1894925	T	C	0.112245	SPBP16F5.03c	tra1	exonic	I>M
NC_003423.3_1897249	II	1897249	T	C	0.212766	SPBP16F5.03c	tra1	exonic	N>D
NC_003423.3_1928691	II	1928691	T	C	0.285714	SPNCRNA.1476	SPNCRNA.1476	ncRNA_exonic	NA
NC_003423.3_1932037	II	1932037	T	C	0.15625	SPBC16E9.10c	SPBC16E9.10c	exonic	L>L
NC_003423.3_1948665	II	1948665	T	C	0.204758	SPBC16E9.16c	lsd90	exonic	N>D
NC_003423.3_1988698	II	1988698	T	C	0.129032	SPBC1A4.07c	SPBC1A4.07c	UTR3	NA
NC_003423.3_1993742	II	1993742	T	C	0.235294	SPBC1A4.11c	SPBC1A4.11c	UTR5	NA
NC_003423.3_1993760	II	1993760	T	C	0.125	SPBC1A4.11c	SPBC1A4.11c	UTR5	NA
NC_003423.3_2056683	II	2056683	T	C	0.401869	SPBC29A3.10c	atp14	UTR3	NA
NC_003423.3_2079286	II	2079286	T	C	0.116279	SPBC18E5.03c	sim4	UTR3	NA
NC_003423.3_2128265	II	2128265	T	C	0.125567	SPBC23G7.15c	rpp202	exonic	K>R
NC_003423.3_2137760	II	2137760	T	C	0.307692	SPNCRNA.1489	SPNCRNA.1489	ncRNA_exonic	NA
NC_003423.3_2191253	II	2191253	T	C	0.122845	SPBC17G9.11c	pyr1	exonic	K>R
NC_003423.3_2191908	II	2191908	T	C	0.205197	SPBC17G9.11c	pyr1	exonic	S>G
NC_003423.3_2271424	II	2271424	T	C	0.126214	SPBC16H5.13	SPBC16H5.13	exonic	T>A
NC_003423.3_2289608	II	2289608	T	C	0.195455	SPBC16H5.06	rip1	exonic	R>G
NC_003423.3_2289617	II	2289617	T	C	0.418209	SPBC16H5.06	rip1	exonic	S>G
NC_003423.3_2297889	II	2297889	T	C	0.313144	SPBC16H5.02	pfk1	exonic	L>L
NC_003423.3_2448703	II	2448703	T	C	0.313953	SPBC12C2.11	SPBC12C2.11	exonic	R>G
NC_003423.3_2557285	II	2557285	T	C	0.245902	SPBC29A10.10c	SPBC29A10.10c	UTR3	NA
NC_003423.3_2655624	II	2655624	T	C	0.147929	SPBC3E7.01	fab1	exonic	L>L
NC_003423.3_2660306	II	2660306	T	C	0.238397	SPBC3E7.02c	hsp16	UTR3	NA
NC_003423.3_2660415	II	2660415	T	C	0.302303	SPBC3E7.02c	hsp16	UTR3	NA
NC_003423.3_2665447	II	2665447	T	C	0.22449	SPBC3E7.05c	SPBC3E7.05c	UTR3	NA
NC_003423.3_2700797	II	2700797	T	C	0.333333	SPBC4F6.08c	mrpl39	UTR3	NA
NC_003423.3_2710370	II	2710370	T	C	0.137427	SPBC4F6.11c	SPBC4F6.11c	exonic	L>L
NC_003423.3_2727362	II	2727362	T	C	0.506285	SPBC4F6.18c	arf1	exonic	S>G
NC_003423.3_2785896	II	2785896	T	C	0.125	SPBC32F12.01c	css1	intronic	NA
NC_003423.3_2839945	II	2839945	T	C	0.108911	SPBC19C7.09c	uve1	UTR5	NA
NC_003423.3_2854924	II	2854924	T	C	0.111111	SPBP19A11.04c	mor2	exonic	Y>C
NC_003423.3_2855136	II	2855136	T	C	0.235714	SPBP19A11.04c	mor2	exonic	L>L
NC_003423.3_2856273	II	2856273	T	C	0.302632	SPBP19A11.04c	mor2	exonic	L>L
NC_003423.3_2939895	II	2939895	T	C	0.166667	SPBC1703.13c	SPBC1703.13c	UTR3	NA
NC_003423.3_3107754	II	3107754	T	C	0.163284	SPBC1778.06c	fim1	exonic	L>L
NC_003423.3_3155693	II	3155693	T	C	0.2	SPNCRNA.1583	SPNCRNA.1583	ncRNA_exonic	NA
NC_003423.3_3216074	II	3216074	T	C	0.1	SPBC21.03c	SPBC21.03c	UTR3	NA
NC_003423.3_3227575	II	3227575	T	C	0.115152	SPBC21.07c	ppk24	exonic	K>R
NC_003423.3_3228277	II	3228277	T	C	0.129032	SPBC21.07c	ppk24	exonic	Y>C
NC_003423.3_3235405	II	3235405	T	C	0.217391	SPBC19F8.04c	SPBC19F8.04c	exonic	S>G
NC_003423.3_3278988	II	3278988	T	C	0.189076	SPBC25H2.03	SPBC25H2.03	exonic	Y>C
NC_003423.3_3284925	II	3284925	T	C	0.115789	SPBC20F10.02c	SPBC20F10.02c	exonic	K>R
NC_003423.3_3299177	II	3299177	T	C	0.207547	SPBC20F10.08c	SPBC20F10.08c	exonic	I>M
NC_003423.3_3367763	II	3367763	T	C	0.285714	SPBC11C11.11c	SPBC11C11.11c	exonic	Y>C
NC_003423.3_3385920	II	3385920	T	C	0.125	SPBC3B8.05	SPBC3B8.05	exonic	X>X
NC_003423.3_3399255	II	3399255	T	C	0.196296	SPBC13A2.01c	SPBC13A2.01c	UTR3	NA
NC_003423.3_3492020	II	3492020	T	C	0.206897	SPNCRNA.1606	SPNCRNA.1606	ncRNA_exonic	NA
NC_003423.3_3514139	II	3514139	T	C	0.125	SPNCRNA.1609	SPNCRNA.1609	ncRNA_exonic	NA
NC_003423.3_3570976	II	3570976	T	C	0.33414	SPBC887.15c	sur2	UTR3	NA
NC_003423.3_3571408	II	3571408	T	C	0.208012	SPBC887.15c	sur2	exonic	K>R
NC_003423.3_3609431	II	3609431	T	C	0.2	SPBC16D10.07c	sir2	UTR3	NA
NC_003423.3_3609529	II	3609529	T	C	0.378378	SPBC16D10.07c	sir2	UTR3	NA
NC_003423.3_3647892	II	3647892	T	C	0.277419	SPBP8B7.09c	los1	exonic	V>V
NC_003423.3_3648960	II	3648960	T	C	0.25	SPBP8B7.09c	los1	exonic	L>L
NC_003423.3_3744101	II	3744101	T	C	0.130435	SPBC13G1.10c	mug81	exonic	L>L
NC_003423.3_3747932	II	3747932	T	C	0.146789	SPBC13G1.10c	mug81	exonic	V>V
NC_003423.3_3774429	II	3774429	T	C	0.228448	SPBC31F10.13c	hip1	exonic	L>L
NC_003423.3_3780525	II	3780525	T	C	0.333333	SPBC31F10.14c	hip3	exonic	I>V
NC_003423.3_3875548	II	3875548	T	C	0.736842	SPBC211.03c	SPBC211.03c	exonic	I>M
NC_003423.3_3911976	II	3911976	T	C	0.191283	SPBC1604.11	atp17	UTR3	NA
NC_003423.3_3934200	II	3934200	T	C	0.363636	SPNCRNA.1649	SPNCRNA.1649	ncRNA_exonic	NA
NC_003423.3_3949415	II	3949415	T	C	0.183673	SPBC26H8.04c	SPBC26H8.04c	exonic	S>G
NC_003423.3_4046200	II	4046200	T	C	0.388242	SPBC215.09c	erg10	exonic	S>G
NC_003423.3_4089992	II	4089992	T	C	0.230634	SPBC56F2.11	met6	exonic	N>D
NC_003423.3_4116112	II	4116112	T	C	0.130435	SPBC56F2.04	utp20	exonic	N>D
NC_003423.3_4155448	II	4155448	T	C	0.138614	SPBC14F5.03c	kap123	exonic	N>D
NC_003423.3_4162614	II	4162614	T	C	0.271062	SPBC14F5.05c	sam1	exonic	T>A
NC_003423.3_4179067	II	4179067	T	C	0.305471	SPBC14F5.11c	mug186	exonic	Q>R
NC_003423.3_4184732	II	4184732	T	C	0.166667	SPBC3F6.01c	SPBC3F6.01c	UTR3	NA
NC_003423.3_4241973	II	4241973	T	C	0.142857	SPBC16G5.15c	fkh2	intronic	NA
NC_003423.3_4277041	II	4277041	T	C	0.111111	SPBC16A3.11	eso1	exonic	I>V
NC_003423.3_4304604	II	4304604	T	C	0.152866	SPBC543.03c	pku80	exonic	N>D
NC_003423.3_4343032	II	4343032	T	C	0.1	SPBC16C6.07c	rpt1	intronic	NA
NC_003423.3_4343071	II	4343071	T	C	0.241379	SPBC16C6.07c	rpt1	intronic	NA
NC_003423.3_4377620	II	4377620	T	C	0.204856	SPBC1539.09c	trp1	exonic	L>L
NC_003423.3_4427573	II	4427573	T	C	0.511111	SPBC1289.16c	cao2	exonic	I>M
NC_003423.3_4474804	II	4474804	T	C	0.133333	SPBPB2B2.07c	SPBPB2B2.07c	exonic	N>S
NC_003423.3_4485347	II	4485347	T	C	0.136646	SPBPB2B2.12c	gal10	exonic	Y>C
NC_003423.3_4492760	II	4492760	T	C	0.32	SPBPB2B2.14c	SPBPB2B2.14c	exonic	L>L
NC_003421.2_24052	III	24052	T	C	0.284425	SPNCRNA.1095	SPNCRNA.1095	ncRNA_exonic	NA
NC_003421.2_24059	III	24059	T	C	0.520904	SPNCRNA.1095	SPNCRNA.1095	ncRNA_exonic	NA
NC_003421.2_31345	III	31345	T	C	0.315789	SPCP20C8.02c	SPCP20C8.02c	exonic	Y>C
NC_003421.2_40808	III	40808	T	C	0.191057	SPNCRNA.1097	SPNCRNA.1097	ncRNA_exonic	NA
NC_003421.2_109694	III	109694	T	C	0.166667	SPCC330.03c	SPCC330.03c	UTR3	NA
NC_003421.2_109770	III	109770	T	C	0.2	SPCC330.03c	SPCC330.03c	UTR3	NA
NC_003421.2_149154	III	149154	T	C	0.364742	SPCC320.09	hem15	exonic	X>X
NC_003421.2_192730	III	192730	T	C	0.146667	SPCC1235.08c	pdh1	exonic	I>V
NC_003421.2_218173	III	218173	T	C	0.138462	SPNCRNA.1119	SPNCRNA.1119	ncRNA_exonic	NA
NC_003421.2_240955	III	240955	T	C	0.256259	SPCC794.01c	SPCC794.01c	exonic	Y>C
NC_003421.2_264897	III	264897	T	C	0.186047	SPNCRNA.1123	SPNCRNA.1123	ncRNA_exonic	NA
NC_003421.2_314585	III	314585	T	C	0.439024	SPCC736.03c	SPCC736.03c	exonic	N>D
NC_003421.2_353008	III	353008	T	C	0.150943	SPNCRNA.1133	SPNCRNA.1133	ncRNA_exonic	NA
NC_003421.2_362673	III	362673	T	C	0.186514	SPCC594.04c	SPCC594.04c	UTR3	NA
NC_003421.2_473606	III	473606	T	C	0.115942	SPCC364.06	nap1	UTR3	NA
NC_003421.2_473615	III	473615	T	C	0.105263	SPCC364.06	nap1	UTR3	NA
NC_003421.2_499146	III	499146	T	C	0.527273	SPCC970.08	SPCC970.08	exonic	L>L
NC_003421.2_516902	III	516902	T	C	0.117647	SPCC970.01	rad16	intronic	NA
NC_003421.2_516903	III	516903	T	C	0.125	SPCC970.01	rad16	intronic	NA
NC_003421.2_547449	III	547449	T	C	0.115607	SPCC962.02c	bir1	exonic	L>L
NC_003421.2_613283	III	613283	T	C	0.167392	SPCC1183.09c	pmp31	exonic	X>X
NC_003421.2_692516	III	692516	T	C	0.14218	SPCC16C4.14c	sfc4	exonic	Y>C
NC_003421.2_709567	III	709567	T	C	0.263889	SPCC18B5.01c	bfr1	exonic	S>G
NC_003421.2_740230	III	740230	T	C	0.2	SPCC18B5.11c	cds1	intronic	NA
NC_003421.2_767813	III	767813	T	C	0.153846	SPCC1020.08	SPCC1020.08	UTR3	NA
NC_003421.2_770187	III	770187	T	C	0.153846	SPCC1020.08	SPCC1020.08	UTR5	NA
NC_003421.2_981191	III	981191	T	C	0.157895	SPCC1795.07	SPCC1795.07	UTR3	NA
NC_003421.2_987091	III	987091	T	C	0.176471	SPCC1795.06	map2	UTR5	NA
NC_003421.2_987892	III	987892	T	C	0.125	SPCC1795.06	map2	UTR5	NA
NC_003421.2_993003	III	993003	T	C	0.133333	SPCC1795.03	gms1	UTR3	NA
NC_003421.2_1001910	III	1001910	T	C	0.127469	SPCC895.04c	ufe1	exonic	K>R
NC_003421.2_1016811	III	1016811	T	C	0.142857	SPCC895.09c	ucp12	UTR3	NA
NC_003421.2_1019995	III	1019995	T	C	0.126437	SPCC895.09c	ucp12	exonic	I>V
NC_003421.2_1037088	III	1037088	T	C	0.147059	SPCC1259.02c	SPCC1259.02c	intronic	NA
NC_003421.2_1143092	III	1143092	T	C	0.24569	SPCC4B3.18	SPCC4B3.18	exonic	X>X
NC_003421.2_1148400	III	1148400	T	C	0.191375	SPCC4B3.15	mid1	exonic	K>E
NC_003421.2_1155791	III	1155791	T	C	0.134021	SPCC4B3.12	set9	UTR5	NA
NC_003421.2_1236024	III	1236024	T	C	0.25	SPCC645.05c	myo2	exonic	L>L
NC_003421.2_1300879	III	1300879	T	C	0.125	SPCC1322.07c	mug150	exonic	R>G
NC_003421.2_1300964	III	1300964	T	C	0.266667	SPCC1322.07c	mug150	UTR5	NA
NC_003421.2_1301940	III	1301940	T	C	0.2	SPCC1322.07c	mug150	UTR5	NA
NC_003421.2_1319888	III	1319888	T	C	0.157895	SPCC1322.14c	vtc4	exonic	I>V
NC_003421.2_1351946	III	1351946	T	C	0.161458	SPCC338.13	cog4	UTR3	NA
NC_003421.2_1394336	III	1394336	T	C	0.316802	SPCC1281.06c	SPCC1281.06c	UTR5	NA
NC_003421.2_1394666	III	1394666	T	C	0.108979	SPCC1281.06c	SPCC1281.06c	UTR5	NA
NC_003421.2_1394667	III	1394667	T	C	0.397833	SPCC1281.06c	SPCC1281.06c	UTR5	NA
NC_003421.2_1397701	III	1397701	T	C	0.265823	SPCC1281.07c	SPCC1281.07c	exonic	Y>C
NC_003421.2_1420257	III	1420257	T	C	0.205957	SPCC622.12c	gdh1	exonic	T>A
NC_003421.2_1495195	III	1495195	T	C	0.101124	SPCC188.09c	SPCC188.09c	UTR5	NA
NC_003421.2_1506180	III	1506180	T	C	0.154545	SPCC188.13c	dcr1	exonic	K>E
NC_003421.2_1512801	III	1512801	T	C	0.115385	SPCC584.11c	SPCC584.11c	intronic	NA
NC_003421.2_1531431	III	1531431	T	C	0.125	SPCC584.03c	SPCC584.03c	UTR3	NA
NC_003421.2_1531593	III	1531593	T	C	0.2	SPCC584.03c	SPCC584.03c	UTR3	NA
NC_003421.2_1580840	III	1580840	T	C	0.165919	SPCC162.04c	wtf13	exonic	K>K
NC_003421.2_1580906	III	1580906	T	C	0.269608	SPCC162.04c	wtf13	exonic	Q>Q
NC_003421.2_1580939	III	1580939	T	C	0.242574	SPCC162.04c	wtf13	exonic	Q>Q
NC_003421.2_1580953	III	1580953	T	C	0.21327	SPCC162.04c	wtf13	exonic	I>V
NC_003421.2_1612207	III	1612207	T	C	0.251462	SPCC777.08c	bit61	exonic	I>V
NC_003421.2_1612210	III	1612210	T	C	0.163065	SPCC777.08c	bit61	exonic	S>G
NC_003421.2_1612318	III	1612318	T	C	0.293913	SPCC777.08c	bit61	exonic	S>G
NC_003421.2_1618017	III	1618017	T	C	0.243197	SPCC777.12c	SPCC777.12c	exonic	L>L
NC_003421.2_1642153	III	1642153	T	C	0.316247	SPCC663.18	SPCC663.18	UTR3	NA
NC_003421.2_1675377	III	1675377	T	C	0.2	SPCC417.05c	chr2	UTR3	NA
NC_003421.2_1722562	III	1722562	T	C	0.166667	SPNCRNA.1223	SPNCRNA.1223	ncRNA_exonic	NA
NC_003421.2_1750325	III	1750325	T	C	0.171053	SPCC1450.11c	cek1	exonic	L>L
NC_003421.2_1757577	III	1757577	T	C	0.310506	SPCC1450.13c	SPCC1450.13c	exonic	L>L
NC_003421.2_1800564	III	1800564	T	C	0.15625	SPNCRNA.1231	SPNCRNA.1231	ncRNA_exonic	NA
NC_003421.2_1868553	III	1868553	T	C	0.121212	SPCC1223.12c	meu10	exonic	K>R
NC_003421.2_1869041	III	1869041	T	C	0.171429	SPCC1223.12c	meu10	exonic	L>L
NC_003421.2_1869406	III	1869406	T	C	0.111111	SPCC1223.12c	meu10	exonic	S>G
NC_003421.2_1869916	III	1869916	T	C	0.227273	SPCC1223.12c	meu10	UTR5	NA
NC_003421.2_1877926	III	1877926	T	C	0.125	SPNCRNA.1239	SPNCRNA.1239	ncRNA_exonic	NA
NC_003421.2_1887479	III	1887479	T	C	0.208306	SPCC737.02c	qcr7	UTR3	NA
NC_003421.2_1917294	III	1917294	T	C	0.75	SPCC737.09c	hmt1	intronic	NA
NC_003421.2_1917295	III	1917295	T	C	0.441176	SPCC737.09c	hmt1	intronic	NA
NC_003421.2_1917297	III	1917297	T	C	0.138889	SPCC737.09c	hmt1	intronic	NA
NC_003421.2_1990546	III	1990546	T	C	0.148148	SPCC18.18c	fum1	intronic	NA
NC_003421.2_2015207	III	2015207	T	C	0.437294	SPCC1906.02c	SPCC1906.02c	exonic	N>D
NC_003421.2_2022865	III	2022865	T	C	0.56	SPNCRNA.1255	SPNCRNA.1255	ncRNA_exonic	NA
NC_003421.2_2043129	III	2043129	T	C	0.145833	SPCC1739.08c	SPCC1739.08c	UTR3	NA
NC_003421.2_2043159	III	2043159	T	C	0.162791	SPCC1739.08c	SPCC1739.08c	UTR3	NA
NC_003421.2_2084514	III	2084514	T	C	0.193548	SPNCRNA.1258	SPNCRNA.1258	ncRNA_exonic	NA
NC_003421.2_2084644	III	2084644	T	C	0.129412	SPNCRNA.1258	SPNCRNA.1258	ncRNA_exonic	NA
NC_003421.2_2084785	III	2084785	T	C	0.219512	SPNCRNA.1258	SPNCRNA.1258	ncRNA_exonic	NA
NC_003421.2_2140187	III	2140187	T	C	0.19863	SPCC126.13c	SPCC126.13c	UTR3	NA
NC_003421.2_2196012	III	2196012	T	C	0.246067	SPCC830.08c	yop1	UTR3	NA
NC_003421.2_2218753	III	2218753	T	C	0.225	SPCC1919.06c	wtf25	UTR3	NA
NC_003421.2_2225191	III	2225191	T	C	0.121212	SPCC1919.10c	myo52	exonic	T>A
NC_003421.2_2226508	III	2226508	T	C	0.130435	SPCC1919.10c	myo52	exonic	N>D
NC_003421.2_2249819	III	2249819	T	C	0.175066	SPCC1840.02c	bgs4	exonic	Q>Q
NC_003421.2_2274249	III	2274249	T	C	0.111111	SPCC1840.09	SPCC1840.09	UTR3	NA
NC_003421.2_2294744	III	2294744	T	C	0.115385	SPCC965.07c	gst2	UTR3	NA
NC_003421.2_2376544	III	2376544	T	C	0.245283	SPCC1827.02c	SPCC1827.02c	UTR3	NA
NC_003421.2_2420378	III	2420378	T	C	0.34	SPCC569.06	SPCC569.06	UTR3	NA
NC_003421.2_2420709	III	2420709	T	C	0.204545	SPCC569.06	SPCC569.06	exonic	L>L

## Sheet: 30 °C
Supplementary Table S2 Editing sites identified from strain FY7652-hADAR1
Sheet 2: Editing sites identified from strain FY7652-hADAR1 incubated at 30 °C
#CHROM_POS	Chromosome	Coordinate	Reference	Variance	EditingLevel	RefGeneID	GeneName	Feature	AminoAcidSubstitution
NC_003424.3_165785	I	165785	A	G	0.3	SPAC5H10.11	gmh1	UTR3	NA
NC_003424.3_208715	I	208715	A	G	0.125	SPNCRNA.622	SPNCRNA.622	ncRNA_exonic	NA
NC_003424.3_333115	I	333115	A	G	0.217054	SPAC12G12.17	SPAC12G12.17	UTR5	NA
NC_003424.3_496374	I	496374	A	G	0.117188	SPAPB21F2.02	SPAPB21F2.02	exonic	K>R
NC_003424.3_496600	I	496600	A	G	0.284615	SPAPB21F2.02	SPAPB21F2.02	exonic	I>M
NC_003424.3_552745	I	552745	A	G	0.278689	SPAC2F7.10	akr1	exonic	R>G
NC_003424.3_610195	I	610195	A	G	0.173861	SPAC3H8.10	spo20	UTR3	NA
NC_003424.3_624203	I	624203	A	G	0.378601	SPAC1F3.05	SPAC1F3.05	exonic	Y>C
NC_003424.3_636694	I	636694	A	G	0.116034	SPAC1F3.09	mug161	exonic	K>R
NC_003424.3_665936	I	665936	A	G	0.106796	SPAC1D4.12	rad15	exonic	L>L
NC_003424.3_688425	I	688425	A	G	0.11	SPAC22F3.09c	res2	exonic	S>G
NC_003424.3_1034752	I	1034752	A	G	0.658174	SPAC23C4.03	hrk1	exonic	K>E
NC_003424.3_1059437	I	1059437	A	G	0.174242	SPAC23C4.17	SPAC23C4.17	exonic	S>G
NC_003424.3_1127756	I	1127756	A	G	0.163265	SPAC56F8.02	SPAC56F8.02	exonic	Y>C
NC_003424.3_1128258	I	1128258	A	G	0.180556	SPAC56F8.02	SPAC56F8.02	exonic	L>L
NC_003424.3_1132327	I	1132327	A	G	0.249657	SPAC56F8.03	SPAC56F8.03	exonic	K>R
NC_003424.3_1392825	I	1392825	A	G	0.206897	SPAC20G8.02	SPAC20G8.02	exonic	Y>C
NC_003424.3_1405629	I	1405629	A	G	0.123077	SPAC20G8.06	not1	exonic	R>G
NC_003424.3_1473021	I	1473021	A	G	0.122449	SPAC9.05	fml1	exonic	L>L
NC_003424.3_1511401	I	1511401	A	G	0.111111	SPAC5D6.02c	mug165	UTR3	NA
NC_003424.3_1591258	I	1591258	A	G	0.136411	SPAC23H4.10c	thi4	exonic	T>A
NC_003424.3_1788325	I	1788325	A	G	0.301887	SPAC17A5.16	ftp105	exonic	Y>C
NC_003424.3_2001894	I	2001894	A	G	0.230769	SPAC17H9.01	cid16	exonic	K>E
NC_003424.3_2007168	I	2007168	A	G	0.154229	SPAC17H9.02	SPAC17H9.02	exonic	L>L
NC_003424.3_2052713	I	2052713	A	G	0.214286	SPNCRNA.186	SPNCRNA.186	ncRNA_exonic	NA
NC_003424.3_2071442	I	2071442	A	G	0.114286	SPAC3C7.04	SPAC3C7.04	UTR3	NA
NC_003424.3_2085234	I	2085234	A	G	0.174397	SPAC3C7.10	pex13	UTR5	NA
NC_003424.3_2149213	I	2149213	A	G	0.20597	SPAC23C11.09	ala1	exonic	K>R
NC_003424.3_2161553	I	2161553	A	G	0.181818	SPAC23C11.15	pst2	exonic	Q>Q
NC_003424.3_2163704	I	2163704	A	G	0.214876	SPAC23C11.15	pst2	exonic	L>L
NC_003424.3_2197560	I	2197560	A	G	0.109756	SPAC1783.05	hrp1	exonic	L>L
NC_003424.3_2366131	I	2366131	A	G	0.101449	SPAC17G8.12	SPAC17G8.12	UTR3	NA
NC_003424.3_2436069	I	2436069	A	G	0.114111	SPAC6B12.13	SPAC6B12.13	exonic	L>L
NC_003424.3_2652456	I	2652456	A	G	0.190476	SPAC4F8.12c	spp42	exonic	I>M
NC_003424.3_2653257	I	2653257	A	G	0.108696	SPAC4F8.12c	spp42	exonic	L>L
NC_003424.3_2655845	I	2655845	A	G	0.15625	SPAC4F8.12c	spp42	exonic	Y>C
NC_003424.3_2696127	I	2696127	A	G	0.136364	SPAC644.12	cdc5	exonic	K>R
NC_003424.3_2725774	I	2725774	A	G	0.2	SPAPB2B4.07	SPAPB2B4.07	UTR3	NA
NC_003424.3_2731648	I	2731648	A	G	0.115385	SPAC6F6.01	cch1	exonic	I>V
NC_003424.3_2759304	I	2759304	A	G	0.120567	SPNCRNA.851	SPNCRNA.851	ncRNA_exonic	NA
NC_003424.3_2795288	I	2795288	A	G	0.183673	SPAC1805.13	rpl14	splicing	NA
NC_003424.3_2879781	I	2879781	A	G	0.190934	SPACUNK4.16c	SPACUNK4.16c	exonic	R>G
NC_003424.3_3012249	I	3012249	A	G	0.173913	SPAC31G5.13	rpn11	UTR3	NA
NC_003424.3_3065167	I	3065167	A	G	0.178571	SPAC24C9.09	SPAC24C9.09	exonic	I>M
NC_003424.3_3140270	I	3140270	A	G	0.111111	SPAC688.13	scn1	exonic	S>G
NC_003424.3_3249315	I	3249315	A	G	0.171429	SPAC6G9.04	spo7	exonic	S>G
NC_003424.3_3269369	I	3269369	A	G	0.453846	SPAC6G9.11	syb1	UTR3	NA
NC_003424.3_3269388	I	3269388	A	G	0.257812	SPAC6G9.11	syb1	UTR3	NA
NC_003424.3_3295080	I	3295080	A	G	0.142857	SPAPB1E7.05	gde1	exonic	K>E
NC_003424.3_3304059	I	3304059	A	G	0.102941	SPAPB1E7.07	glt1	exonic	N>D
NC_003424.3_3304309	I	3304309	A	G	0.166667	SPAPB1E7.07	glt1	exonic	K>R
NC_003424.3_3334645	I	3334645	A	G	0.545455	SPAC26A3.01	sxa1	UTR3	NA
NC_003424.3_3371076	I	3371076	A	G	0.105691	SPAC26A3.16	dph1	UTR3	NA
NC_003424.3_3384380	I	3384380	A	G	0.238806	SPAC8E11.02c	rad24	intronic	NA
NC_003424.3_3420238	I	3420238	A	G	0.111111	SPAC3H5.09c	SPAC3H5.09c	exonic	R>G
NC_003424.3_3421420	I	3421420	A	G	0.117647	SPAC3H5.09c	SPAC3H5.09c	exonic	I>V
NC_003424.3_3421423	I	3421423	A	G	0.235294	SPAC3H5.09c	SPAC3H5.09c	exonic	S>G
NC_003424.3_3421638	I	3421638	A	G	0.115385	SPAC3H5.09c	SPAC3H5.09c	exonic	L>L
NC_003424.3_3432481	I	3432481	A	G	0.30303	SPAC3H5.06c	pol1	exonic	L>L
NC_003424.3_3435899	I	3435899	A	G	0.227273	SPAC3H5.06c	pol1	UTR3	NA
NC_003424.3_3438887	I	3438887	A	G	0.103448	SPAC3A11.14c	pkl1	UTR5	NA
NC_003424.3_3525730	I	3525730	A	G	0.119171	SPAC16E8.13	SPAC16E8.13	exonic	R>G
NC_003424.3_3582098	I	3582098	A	G	0.153846	SPAC17A2.12	SPAC17A2.12	exonic	T>A
NC_003424.3_3655987	I	3655987	A	G	0.144912	SPAC8C9.08	rps5	UTR3	NA
NC_003424.3_3659662	I	3659662	A	G	0.155462	SPNCRNA.228	SPNCRNA.228	ncRNA_exonic	NA
NC_003424.3_3705840	I	3705840	A	G	0.231884	SPAC15A10.11	ubr11	exonic	I>V
NC_003424.3_3864532	I	3864532	A	G	0.229167	SPAC1071.05	SPAC1071.05	exonic	N>D
NC_003424.3_4028655	I	4028655	A	G	0.125	SPAC27E2.09	mak2	exonic	L>L
NC_003424.3_4032335	I	4032335	A	G	0.114286	SPAC27E2.09	mak2	exonic	K>R
NC_003424.3_4032490	I	4032490	A	G	0.117647	SPAC27E2.09	mak2	exonic	S>G
NC_003424.3_4123499	I	4123499	A	G	0.1	SPAC26H5.04	SPAC26H5.04	exonic	N>D
NC_003424.3_4146454	I	4146454	A	G	0.119497	SPAC26H5.11	mug56	exonic	I>M
NC_003424.3_4202183	I	4202183	A	G	0.188889	SPAC694.02	SPAC694.02	exonic	T>A
NC_003424.3_4202503	I	4202503	A	G	0.185185	SPAC694.02	SPAC694.02	exonic	K>K
NC_003424.3_4205429	I	4205429	A	G	0.135135	SPAC694.02	SPAC694.02	UTR3	NA
NC_003424.3_4222475	I	4222475	A	G	0.107143	SPAC1F7.03	pkd2	UTR3	NA
NC_003424.3_4292620	I	4292620	A	G	0.307692	SPNCRNA.974	SPNCRNA.974	ncRNA_exonic	NA
NC_003424.3_4402828	I	4402828	A	G	0.165049	SPAC29E6.01	pof11	exonic	Y>C
NC_003424.3_4450808	I	4450808	A	G	0.178571	SPAC9E9.08	rad26	UTR5	NA
NC_003424.3_4451183	I	4451183	A	G	0.207547	SPAC9E9.08	rad26	exonic	L>L
NC_003424.3_4567093	I	4567093	A	G	0.115385	SPAC31F12.01	zds1	UTR5	NA
NC_003424.3_4581845	I	4581845	A	G	0.10303	SPAC12B10.04	SPAC12B10.04	exonic	N>D
NC_003424.3_4592421	I	4592421	A	G	0.164948	SPAC12B10.11	exg2	exonic	L>L
NC_003424.3_4596942	I	4596942	A	G	0.143418	SPAC12B10.13	SPAC12B10.13	exonic	L>L
NC_003424.3_4808871	I	4808871	A	G	0.107692	SPAC22F8.11	plc1	exonic	L>L
NC_003424.3_4809093	I	4809093	A	G	0.118812	SPAC22F8.11	plc1	exonic	V>V
NC_003424.3_4837290	I	4837290	A	G	0.125	SPAC4F10.04	SPAC4F10.04	intronic	NA
NC_003424.3_4837395	I	4837395	A	G	0.262295	SPAC4F10.04	SPAC4F10.04	exonic	N>D
NC_003424.3_4837508	I	4837508	A	G	0.166667	SPAC4F10.04	SPAC4F10.04	UTR3	NA
NC_003424.3_4884179	I	4884179	A	G	0.254545	SPAC19B12.03	bgs3	exonic	Y>C
NC_003424.3_4885498	I	4885498	A	G	0.129032	SPAC19B12.03	bgs3	exonic	I>V
NC_003424.3_5014803	I	5014803	A	G	0.146825	SPAC890.06	nup155	exonic	N>D
NC_003424.3_5109221	I	5109221	A	G	0.376344	SPAC29A4.19c	cta5	exonic	I>M
NC_003424.3_5150561	I	5150561	A	G	0.158621	SPAC26F1.13c	lrs1	exonic	S>G
NC_003424.3_5188913	I	5188913	A	G	0.214286	SPAPJ691.02	SPAPJ691.02	UTR3	NA
NC_003424.3_5212922	I	5212922	A	G	0.176471	SPAC19D5.04	ptr1	exonic	I>V
NC_003424.3_5213033	I	5213033	A	G	0.133333	SPAC19D5.04	ptr1	exonic	T>A
NC_003424.3_5215594	I	5215594	A	G	0.416667	SPAC19D5.04	ptr1	exonic	L>L
NC_003424.3_5215924	I	5215924	A	G	0.142857	SPAC19D5.04	ptr1	exonic	L>L
NC_003424.3_5382656	I	5382656	A	G	0.166667	SPAC3G6.01	hrp3	UTR3	NA
NC_003424.3_5405569	I	5405569	A	G	0.233129	SPAC29B12.01	ino80	exonic	I>V
NC_003424.3_5406643	I	5406643	A	G	0.118881	SPAC29B12.01	ino80	exonic	R>G
NC_003424.3_5406872	I	5406872	A	G	0.180328	SPAC29B12.01	ino80	exonic	Y>C
NC_003423.3_48638	II	48638	A	G	0.1	SPBPB8B6.03	SPBPB8B6.03	exonic	K>R
NC_003423.3_125813	II	125813	A	G	0.147541	SPBC359.05	abc3	exonic	M>V
NC_003423.3_347977	II	347977	A	G	0.166667	SPBC1271.10c	SPBC1271.10c	UTR5	NA
NC_003423.3_366826	II	366826	A	G	0.166667	SPBC1271.04c	SPBC1271.04c	UTR3	NA
NC_003423.3_393418	II	393418	A	G	0.130435	SPBC106.09	cut4	exonic	L>L
NC_003423.3_393730	II	393730	A	G	0.117647	SPBC106.09	cut4	exonic	L>L
NC_003423.3_394176	II	394176	A	G	0.169811	SPBC106.09	cut4	exonic	Y>C
NC_003423.3_394568	II	394568	A	G	0.138298	SPBC106.09	cut4	exonic	M>V
NC_003423.3_505806	II	505806	A	G	0.153846	SPBC1685.05	SPBC1685.05	UTR5	NA
NC_003423.3_526761	II	526761	A	G	0.196386	SPBC1685.13	fhn1	UTR3	NA
NC_003423.3_594303	II	594303	A	G	0.1	SPBC1706.03	fzo1	UTR5	NA
NC_003423.3_638764	II	638764	A	G	0.139726	SPBC115.02c	SPBC115.02c	exonic	R>G
NC_003423.3_688301	II	688301	A	G	0.147059	SPBPJ4664.02	SPBPJ4664.02	exonic	I>V
NC_003423.3_689081	II	689081	A	G	0.142857	SPBPJ4664.02	SPBPJ4664.02	exonic	I>V
NC_003423.3_691433	II	691433	A	G	0.111111	SPBPJ4664.02	SPBPJ4664.02	exonic	S>G
NC_003423.3_697301	II	697301	A	G	0.125	SPBPJ4664.02	SPBPJ4664.02	exonic	S>G
NC_003423.3_697685	II	697685	A	G	0.142857	SPBPJ4664.02	SPBPJ4664.02	exonic	I>V
NC_003423.3_699776	II	699776	A	G	0.28	SPBPJ4664.02	SPBPJ4664.02	UTR3	NA
NC_003423.3_707061	II	707061	A	G	0.146341	SPBPJ4664.05	SPBPJ4664.05	UTR3	NA
NC_003423.3_708023	II	708023	A	G	0.123457	SPBPJ4664.06	gpt1	exonic	S>G
NC_003423.3_753600	II	753600	A	G	0.153139	SPBC119.17	SPBC119.17	exonic	S>G
NC_003423.3_825669	II	825669	A	G	0.133333	SPBC530.13	lsc1	exonic	L>L
NC_003423.3_841479	II	841479	A	G	0.153846	SPNCRNA.1389	SPNCRNA.1389	ncRNA_exonic	NA
NC_003423.3_907389	II	907389	A	G	0.259259	SPBC216.05	rad3	exonic	S>G
NC_003423.3_984125	II	984125	A	G	0.188679	SPBP35G2.10	mit1	exonic	L>L
NC_003423.3_1001663	II	1001663	A	G	0.180556	SPBC146.02	SPBC146.02	exonic	Y>C
NC_003423.3_1135376	II	1135376	A	G	0.160356	SPBC1709.18	tif452	exonic	X>X
NC_003423.3_1158584	II	1158584	A	G	0.117647	SPBC409.11	meu18	UTR5	NA
NC_003423.3_1202133	II	1202133	A	G	0.166667	SPBC725.01	SPBC725.01	UTR3	NA
NC_003423.3_1332418	II	1332418	A	G	0.152941	SPBC27B12.06	gpi13	exonic	Q>Q
NC_003423.3_1336385	II	1336385	A	G	0.107143	SPBC27B12.08	sip1	exonic	K>K
NC_003423.3_1339860	II	1339860	A	G	0.144928	SPBC27B12.08	sip1	exonic	I>M
NC_003423.3_1371766	II	1371766	A	G	0.116279	SPBC8D2.06	irs1	exonic	N>S
NC_003423.3_1682774	II	1682774	A	G	0.153846	SPBC19C2.05	ran1	UTR5	NA
NC_003423.3_1927169	II	1927169	A	G	0.183333	SPBC16E9.07	mug100	exonic	L>L
NC_003423.3_1957260	II	1957260	A	G	0.157895	SPBC16E9.18	psd1	UTR3	NA
NC_003423.3_1972538	II	1972538	A	G	0.535746	SPBC1E8.05	SPBC1E8.05	UTR3	NA
NC_003423.3_2002917	II	2002917	A	G	0.129771	SPBP23A10.04	apc2	exonic	Y>C
NC_003423.3_2007228	II	2007228	A	G	0.177778	SPBP23A10.06	SPBP23A10.06	UTR3	NA
NC_003423.3_2007229	II	2007229	A	G	0.111111	SPBP23A10.06	SPBP23A10.06	UTR3	NA
NC_003423.3_2076726	II	2076726	A	G	0.222222	SPBC18E5.01	SPBC18E5.01	UTR3	NA
NC_003423.3_2248661	II	2248661	A	G	0.258824	SPBC15C4.05	SPBC15C4.05	exonic	S>G
NC_003423.3_2278206	II	2278206	A	G	0.219462	SPBC16H5.11c	skb1	exonic	T>A
NC_003423.3_2327031	II	2327031	A	G	0.232692	SPBC24C6.04	SPBC24C6.04	UTR3	NA
NC_003423.3_2327096	II	2327096	A	G	0.191667	SPBC24C6.04	SPBC24C6.04	UTR3	NA
NC_003423.3_2386809	II	2386809	A	G	0.142857	SPBC36B7.02	SPBC36B7.02	UTR3	NA
NC_003423.3_2431571	II	2431571	A	G	0.333333	SPBC21D10.09c	SPBC21D10.09c	exonic	S>G
NC_003423.3_2435264	II	2435264	A	G	0.15	SPBC21D10.06c	map4	UTR5	NA
NC_003423.3_2442186	II	2442186	A	G	0.115385	SPBC21D10.05c	ucp3	UTR3	NA
NC_003423.3_2492758	II	2492758	A	G	0.122016	SPBC557.04	ppk29	exonic	L>L
NC_003423.3_2720206	II	2720206	A	G	0.136986	SPNCRNA.1545	SPNCRNA.1545	ncRNA_exonic	NA
NC_003423.3_2772136	II	2772136	A	G	0.166667	SPBC336.15	pic1	exonic	L>L
NC_003423.3_2822338	II	2822338	A	G	0.175824	SPBC19C7.03	cyr1	exonic	L>L
NC_003423.3_2828024	II	2828024	A	G	0.217391	SPNCRNA.1553	SPNCRNA.1553	ncRNA_exonic	NA
NC_003423.3_2865971	II	2865971	A	G	0.12605	SPBP19A11.06	lid2	exonic	L>L
NC_003423.3_2866220	II	2866220	A	G	0.122807	SPBP19A11.06	lid2	exonic	L>L
NC_003423.3_2903469	II	2903469	A	G	0.208371	SPBP4H10.15	SPBP4H10.15	exonic	S>G
NC_003423.3_2917410	II	2917410	A	G	0.174863	SPBC1703.02	rsc9	exonic	L>L
NC_003423.3_2990077	II	2990077	A	G	0.153846	SPBC2D10.13	est1	exonic	I>V
NC_003423.3_3051494	II	3051494	A	G	0.303704	SPBC13E7.06	msd1	exonic	K>K
NC_003423.3_3051498	II	3051498	A	G	0.138686	SPBC13E7.06	msd1	exonic	K>E
NC_003423.3_3051892	II	3051892	A	G	0.2	SPBC13E7.06	msd1	UTR3	NA
NC_003423.3_3082146	II	3082146	A	G	0.318182	SPBC30D10.10c	tor1	exonic	L>L
NC_003423.3_3093407	II	3093407	A	G	0.208696	SPBC30D10.03c	SPBC30D10.03c	UTR3	NA
NC_003423.3_3128715	II	3128715	A	G	0.111111	SPBC4C3.05c	nuc1	exonic	T>A
NC_003423.3_3129756	II	3129756	A	G	0.232558	SPBC4C3.05c	nuc1	exonic	K>E
NC_003423.3_3140686	II	3140686	A	G	0.185185	SPBC405.01	ade1	intronic	NA
NC_003423.3_3192973	II	3192973	A	G	0.160209	SPBC776.09	ste13	exonic	K>K
NC_003423.3_3193183	II	3193183	A	G	0.178082	SPBC776.09	ste13	UTR3	NA
NC_003423.3_3202821	II	3202821	A	G	0.138393	SPBC776.13	cnd1	exonic	V>V
NC_003423.3_3247462	II	3247462	A	G	0.343173	SPBC25H2.16c	SPBC25H2.16c	exonic	L>L
NC_003423.3_3255808	II	3255808	A	G	0.307692	SPBC25H2.13c	cdc20	exonic	L>L
NC_003423.3_3259301	II	3259301	A	G	0.138889	SPBC25H2.13c	cdc20	exonic	I>V
NC_003423.3_3598090	II	3598090	A	G	0.12766	SPBC16D10.05	mok13	exonic	I>M
NC_003423.3_3598157	II	3598157	A	G	0.116279	SPBC16D10.05	mok13	exonic	I>V
NC_003423.3_3680495	II	3680495	A	G	0.215479	SPBP8B7.22	erd2	exonic	L>L
NC_003423.3_3690107	II	3690107	A	G	0.121951	SPBP8B7.27	mug30	exonic	N>D
NC_003423.3_3693798	II	3693798	A	G	0.133333	SPBP8B7.29	SPBP8B7.29	exonic	L>L
NC_003423.3_3756859	II	3756859	A	G	0.269962	SPBC31F10.03	SPBC31F10.03	exonic	K>R
NC_003423.3_3865121	II	3865121	A	G	0.121622	SPBC23E6.09	ssn6	exonic	L>L
NC_003423.3_3883775	II	3883775	A	G	0.115942	SPBC211.06	gfh1	UTR5	NA
NC_003423.3_3921500	II	3921500	A	G	0.158416	SPBC1604.06c	SPBC1604.06c	exonic	L>L
NC_003423.3_3929329	II	3929329	A	G	0.2	SPBC1604.02c	ppr1	exonic	K>E
NC_003423.3_3946114	II	3946114	A	G	0.324359	SPBC26H8.03	cho2	exonic	K>K
NC_003423.3_4031417	II	4031417	A	G	0.181818	SPBC215.04	git11	UTR3	NA
NC_003423.3_4171626	II	4171626	A	G	0.181818	SPBC14F5.07	doa10	UTR3	NA
NC_003423.3_4171740	II	4171740	A	G	0.423077	SPBC14F5.07	doa10	UTR3	NA
NC_003423.3_4223772	II	4223772	A	G	0.177914	SPBC16G5.06	SPBC16G5.06	exonic	N>S
NC_003423.3_4367011	II	4367011	A	G	0.153846	SPBC1539.02	SPBC1539.02	UTR3	NA
NC_003423.3_4373277	II	4373277	A	G	0.21754	SPBC1539.06	SPBC1539.06	UTR3	NA
NC_003421.2_175472	III	175472	A	G	0.263784	SPCC1235.01	SPCC1235.01	exonic	L>L
NC_003421.2_178273	III	178273	A	G	0.177402	SPCC1235.02	bio2	UTR3	NA
NC_003421.2_355003	III	355003	A	G	0.111111	SPCC594.01	SPCC594.01	intronic	NA
NC_003421.2_435704	III	435704	A	G	0.149254	SPNCRNA.1138	SPNCRNA.1138	ncRNA_exonic	NA
NC_003421.2_435780	III	435780	A	G	0.5	SPNCRNA.1138	SPNCRNA.1138	ncRNA_exonic	NA
NC_003421.2_446521	III	446521	A	G	0.2	SPCC4G3.13c	SPCC4G3.13c	UTR3	NA
NC_003421.2_545499	III	545499	A	G	0.130742	SPCC962.01	SPCC962.01	exonic	I>V
NC_003421.2_648457	III	648457	A	G	0.1	SPCC5E4.04	cut1	exonic	N>D
NC_003421.2_745830	III	745830	A	G	0.128205	SPCC14G10.02	SPCC14G10.02	exonic	M>V
NC_003421.2_747417	III	747417	A	G	0.235294	SPCC14G10.02	SPCC14G10.02	exonic	T>A
NC_003421.2_749949	III	749949	A	G	0.151365	SPCC14G10.04	SPCC14G10.04	exonic	R>G
NC_003421.2_822856	III	822856	A	G	0.178571	SPCC1393.11	SPCC1393.11	UTR3	NA
NC_003421.2_827149	III	827149	A	G	0.45	SPCC1393.13	SPCC1393.13	UTR3	NA
NC_003421.2_839847	III	839847	A	G	0.137931	SPCC63.03	SPCC63.03	UTR3	NA
NC_003421.2_843090	III	843090	A	G	0.20202	SPCC63.04	mok14	exonic	I>M
NC_003421.2_894650	III	894650	A	G	0.115942	SPCC16A11.14	sfh1	exonic	L>L
NC_003421.2_931876	III	931876	A	G	0.153846	SPCC24B10.17	emp24	UTR3	NA
NC_003421.2_940925	III	940925	A	G	0.153846	SPCC24B10.22	pog1	UTR5	NA
NC_003421.2_1005540	III	1005540	A	G	0.109375	SPCC895.05	for3	exonic	K>R
NC_003421.2_1007011	III	1007011	A	G	0.17	SPCC895.05	for3	exonic	L>L
NC_003421.2_1160322	III	1160322	A	G	0.105263	SPCC4B3.10c	ipk1	UTR3	NA
NC_003421.2_1204754	III	1204754	A	G	0.159091	SPNCRNA.487	SPNCRNA.487	ncRNA_exonic	NA
NC_003421.2_1206119	III	1206119	A	G	0.114504	SPCC550.10	meu8	exonic	V>V
NC_003421.2_1285979	III	1285979	A	G	0.212121	SPCC1322.01	rpm1	exonic	T>A
NC_003421.2_1337656	III	1337656	A	G	0.133333	SPNCRNA.488	SPNCRNA.488	ncRNA_exonic	NA
NC_003421.2_1369312	III	1369312	A	G	0.166667	SPCC338.03c	SPCC338.03c	exonic	I>V
NC_003421.2_1468495	III	1468495	A	G	0.145833	SPCC11E10.08	rik1	exonic	T>A
NC_003421.2_1469286	III	1469286	A	G	0.117647	SPCC11E10.08	rik1	exonic	L>L
NC_003421.2_1471817	III	1471817	A	G	0.1	SPCC11E10.08	rik1	UTR3	NA
NC_003421.2_1535650	III	1535650	A	G	0.153846	SPCC584.04	sup35	intronic	NA
NC_003421.2_1537619	III	1537619	A	G	0.142123	SPCC584.04	sup35	UTR3	NA
NC_003421.2_1639819	III	1639819	A	G	0.137778	SPCC663.03	pmd1	exonic	L>L
NC_003421.2_1687772	III	1687772	A	G	0.107359	SPCC417.08	tef3	exonic	I>V
NC_003421.2_1767192	III	1767192	A	G	0.153846	SPCC1442.01	ste6	exonic	L>L
NC_003421.2_1818027	III	1818027	A	G	0.133333	SPCC285.11	ucp10	UTR3	NA
NC_003421.2_1837454	III	1837454	A	G	0.133333	SPCC1223.01	SPCC1223.01	UTR3	NA
NC_003421.2_1879730	III	1879730	A	G	0.303371	SPCC297.03	ssp1	exonic	L>L
NC_003421.2_1908088	III	1908088	A	G	0.111111	SPCC737.08	SPCC737.08	exonic	T>A
NC_003421.2_2018601	III	2018601	A	G	0.116667	SPCC1906.03	wtf19	exonic	Q>Q
NC_003421.2_2058870	III	2058870	A	G	0.223881	SPCC1739.13	ssa2	exonic	Y>C
NC_003421.2_2113162	III	2113162	A	G	0.190476	SPNCRNA.1263	SPNCRNA.1263	ncRNA_exonic	NA
NC_003421.2_2133999	III	2133999	A	G	0.105263	SPCC126.09	SPCC126.09	UTR3	NA
NC_003421.2_2151627	III	2151627	A	G	0.111111	SPCC1620.03	mug163	UTR3	NA
NC_003421.2_2214384	III	2214384	A	G	0.16	SPCC1919.05	SPCC1919.05	exonic	Y>C
NC_003421.2_2243015	III	2243015	A	G	0.177515	SPCC790.02	pep3	exonic	L>L
NC_003421.2_2337635	III	2337635	A	G	0.114286	SPCC1494.07	SPCC1494.07	exonic	L>L
NC_003421.2_2339172	III	2339172	A	G	0.101124	SPCC1494.07	SPCC1494.07	exonic	R>G
NC_003421.2_2340371	III	2340371	A	G	0.25	SPCC1494.07	SPCC1494.07	exonic	L>L
NC_003421.2_2340935	III	2340935	A	G	0.15748	SPCC1494.07	SPCC1494.07	exonic	I>M
NC_003421.2_2363248	III	2363248	A	G	0.153846	SPNCRNA.520	SPNCRNA.520	ncRNA_exonic	NA
NC_003424.3_65801	I	65801	T	C	0.142857	SPAC977.16c	dak2	exonic	L>L
NC_003424.3_171499	I	171499	T	C	0.148936	SPAC13G6.01c	rad8	exonic	R>G
NC_003424.3_229266	I	229266	T	C	0.142857	SPAC24B11.12c	SPAC24B11.12c	UTR5	NA
NC_003424.3_296225	I	296225	T	C	0.264151	SPAC18B11.11	SPAC18B11.11	exonic	K>K
NC_003424.3_296600	I	296600	T	C	0.25	SPAC18B11.11	SPAC18B11.11	exonic	L>L
NC_003424.3_483171	I	483171	T	C	0.268678	SPAC24H6.04	hxk1	UTR3	NA
NC_003424.3_547921	I	547921	T	C	0.101124	SPAC2F7.08c	snf5	exonic	L>L
NC_003424.3_566613	I	566613	T	C	0.155963	SPAC2F7.16c	pld1	exonic	R>G
NC_003424.3_613993	I	613993	T	C	0.117021	SPAC1F3.02c	mkh1	exonic	I>M
NC_003424.3_739277	I	739277	T	C	0.111111	SPAC22G7.06c	ura1	UTR3	NA
NC_003424.3_740685	I	740685	T	C	0.551724	SPAC22G7.06c	ura1	exonic	R>G
NC_003424.3_742175	I	742175	T	C	0.204545	SPAC22G7.06c	ura1	exonic	K>R
NC_003424.3_742194	I	742194	T	C	0.131868	SPAC22G7.06c	ura1	exonic	N>D
NC_003424.3_742230	I	742230	T	C	0.151163	SPAC22G7.06c	ura1	exonic	K>E
NC_003424.3_743185	I	743185	T	C	0.131313	SPAC22G7.06c	ura1	exonic	L>L
NC_003424.3_743541	I	743541	T	C	0.117647	SPAC22G7.06c	ura1	exonic	S>G
NC_003424.3_746074	I	746074	T	C	0.154762	SPAC22G7.06c	ura1	UTR5	NA
NC_003424.3_758289	I	758289	T	C	0.111111	SPAC4G8.03c	SPAC4G8.03c	exonic	I>M
NC_003424.3_803535	I	803535	T	C	0.261307	SPAC16C9.06c	upf1	exonic	R>G
NC_003424.3_823037	I	823037	T	C	0.438202	SPAC2G11.08c	smn1	UTR5	NA
NC_003424.3_848056	I	848056	T	C	0.134146	SPAC521.04c	SPAC521.04c	exonic	L>L
NC_003424.3_859151	I	859151	T	C	0.2	SPAC23G3.02c	sib1	exonic	N>D
NC_003424.3_859302	I	859302	T	C	0.142857	SPAC23G3.02c	sib1	exonic	L>L
NC_003424.3_859318	I	859318	T	C	0.142857	SPAC23G3.02c	sib1	exonic	Q>R
NC_003424.3_859338	I	859338	T	C	0.125	SPAC23G3.02c	sib1	exonic	L>L
NC_003424.3_864409	I	864409	T	C	0.125	SPAC23G3.02c	sib1	exonic	I>V
NC_003424.3_937441	I	937441	T	C	0.141667	SPAC1687.18c	ssl3	exonic	L>L
NC_003424.3_984147	I	984147	T	C	0.321267	SPAC821.04c	cid13	UTR3	NA
NC_003424.3_1056098	I	1056098	T	C	0.25	SPAC23C4.16c	atg15	UTR3	NA
NC_003424.3_1099711	I	1099711	T	C	0.117647	SPAC30D11.10	rad22	UTR3	NA
NC_003424.3_1134497	I	1134497	T	C	0.125	SPAC56F8.05c	mug64	UTR3	NA
NC_003424.3_1245899	I	1245899	T	C	0.272727	SPAC56E4.04c	cut6	UTR3	NA
NC_003424.3_1246325	I	1246325	T	C	0.178571	SPAC56E4.04c	cut6	exonic	K>E
NC_003424.3_1248974	I	1248974	T	C	0.17094	SPAC56E4.04c	cut6	exonic	N>D
NC_003424.3_1330909	I	1330909	T	C	0.265957	SPAC6F12.10c	ade3	exonic	I>M
NC_003424.3_1423155	I	1423155	T	C	0.106061	SPAC3A12.03c	meu34	UTR3	NA
NC_003424.3_1458729	I	1458729	T	C	0.170213	SPAC9.03c	brr2	exonic	X>X
NC_003424.3_1461140	I	1461140	T	C	0.131579	SPAC9.03c	brr2	exonic	N>D
NC_003424.3_1490251	I	1490251	T	C	0.104167	SPAC5D6.13	SPAC5D6.13	UTR3	NA
NC_003424.3_1517322	I	1517322	T	C	0.1875	SPAC57A7.11	mip1	UTR3	NA
NC_003424.3_1520242	I	1520242	T	C	0.112782	SPAC57A7.11	mip1	exonic	K>R
NC_003424.3_1582120	I	1582120	T	C	0.201299	SPAC23H4.15	SPAC23H4.15	UTR5	NA
NC_003424.3_1625238	I	1625238	T	C	0.243243	SPAP27G11.10c	nup184	exonic	L>L
NC_003424.3_1744071	I	1744071	T	C	0.137931	SPAC105.02c	SPAC105.02c	UTR3	NA
NC_003424.3_1806267	I	1806267	T	C	0.163462	SPAC1002.05c	jmj2	exonic	L>L
NC_003424.3_1883139	I	1883139	T	C	0.286667	SPAPB1A10.11c	mse1	exonic	I>V
NC_003424.3_1883334	I	1883334	T	C	0.153374	SPAPB1A10.11c	mse1	exonic	R>G
NC_003424.3_1979365	I	1979365	T	C	0.134615	SPAC9G1.06c	cyk3	exonic	X>X
NC_003424.3_1989170	I	1989170	T	C	0.110294	SPAC9G1.10c	SPAC9G1.10c	exonic	L>L
NC_003424.3_2231880	I	2231880	T	C	0.134615	SPAC18G6.09c	SPAC18G6.09c	UTR3	NA
NC_003424.3_2266994	I	2266994	T	C	0.281437	SPAC4G9.08c	rpc2	exonic	L>L
NC_003424.3_2300957	I	2300957	T	C	0.209974	SPAC13G7.04c	mac1	exonic	L>L
NC_003424.3_2408756	I	2408756	T	C	0.107143	SPAC6B12.02c	mus7	exonic	S>G
NC_003424.3_2412435	I	2412435	T	C	0.68	SPAC6B12.02c	mus7	exonic	S>S
NC_003424.3_2420335	I	2420335	T	C	0.108108	SPAC6B12.06c	rrg9	UTR3	NA
NC_003424.3_2514478	I	2514478	T	C	0.10101	SPAC23H3.11c	SPAC23H3.11c	exonic	L>L
NC_003424.3_2552240	I	2552240	T	C	0.137255	SPAC4A8.05c	myp2	exonic	N>D
NC_003424.3_2581205	I	2581205	T	C	0.164539	SPAC4A8.16c	tif33	exonic	Y>C
NC_003424.3_2589355	I	2589355	T	C	0.186335	SPAC823.05c	tlg2	exonic	R>G
NC_003424.3_2624110	I	2624110	T	C	0.162162	SPAC7D4.08	SPAC7D4.08	UTR3	NA
NC_003424.3_2713688	I	2713688	T	C	0.159574	SPAPB2B4.04c	SPAPB2B4.04c	exonic	N>D
NC_003424.3_2854761	I	2854761	T	C	0.142857	SPAC8F11.02c	dph3	UTR3	NA
NC_003424.3_2854826	I	2854826	T	C	0.142857	SPAC8F11.02c	dph3	UTR3	NA
NC_003424.3_2902025	I	2902025	T	C	0.181818	SPAPYUK71.03c	syn1	UTR3	NA
NC_003424.3_2902043	I	2902043	T	C	0.153846	SPAPYUK71.03c	syn1	UTR3	NA
NC_003424.3_2955864	I	2955864	T	C	0.2	SPAPB24D3.06c	SPAPB24D3.06c	UTR3	NA
NC_003424.3_2955931	I	2955931	T	C	0.133333	SPAPB24D3.06c	SPAPB24D3.06c	UTR3	NA
NC_003424.3_2995891	I	2995891	T	C	0.116667	SPAC31G5.05c	SPAC31G5.05c	UTR5	NA
NC_003424.3_3071135	I	3071135	T	C	0.184211	SPAC24C9.12c	SPAC24C9.12c	UTR5	NA
NC_003424.3_3071153	I	3071153	T	C	0.1	SPAC24C9.12c	SPAC24C9.12c	UTR5	NA
NC_003424.3_3093339	I	3093339	T	C	0.181818	SPAC16A10.07c	taz1	UTR5	NA
NC_003424.3_3144836	I	3144836	T	C	0.111111	SPNCRNA.891	SPNCRNA.891	ncRNA_exonic	NA
NC_003424.3_3194295	I	3194295	T	C	0.109244	SPAC1486.04c	alm1	exonic	K>K
NC_003424.3_3255187	I	3255187	T	C	0.216418	SPAC6G9.06c	pcp1	exonic	L>L
NC_003424.3_3256078	I	3256078	T	C	0.22449	SPAC6G9.06c	pcp1	exonic	L>L
NC_003424.3_3438035	I	3438035	T	C	0.163934	SPAC3H5.04	aar2	exonic	L>L
NC_003424.3_3470958	I	3470958	T	C	0.242718	SPAC328.01c	SPAC328.01c	UTR3	NA
NC_003424.3_3471365	I	3471365	T	C	0.135714	SPAC328.01c	SPAC328.01c	exonic	L>L
NC_003424.3_3552543	I	3552543	T	C	0.12766	SPAC17A2.02c	SPAC17A2.02c	UTR3	NA
NC_003424.3_3901358	I	3901358	T	C	0.160998	SPAC926.09c	fas1	exonic	K>R
NC_003424.3_3972734	I	3972734	T	C	0.208333	SPAC11G7.06c	mug132	exonic	L>L
NC_003424.3_3983673	I	3983673	T	C	0.116071	SPAPB18E9.04c	SPAPB18E9.04c	exonic	S>G
NC_003424.3_3984408	I	3984408	T	C	0.212121	SPAPB18E9.04c	SPAPB18E9.04c	exonic	T>A
NC_003424.3_3984579	I	3984579	T	C	0.2	SPAPB18E9.04c	SPAPB18E9.04c	exonic	T>A
NC_003424.3_3984750	I	3984750	T	C	0.182353	SPAPB18E9.04c	SPAPB18E9.04c	exonic	T>A
NC_003424.3_4008208	I	4008208	T	C	0.434524	SPNCRNA.53	prl53	ncRNA_exonic	NA
NC_003424.3_4018576	I	4018576	T	C	0.2	SPAC27E2.06c	SPAC27E2.06c	UTR5	NA
NC_003424.3_4018594	I	4018594	T	C	0.181818	SPAC27E2.06c	SPAC27E2.06c	UTR5	NA
NC_003424.3_4098771	I	4098771	T	C	0.155416	SPAC23A1.12c	frs1	exonic	L>L
NC_003424.3_4113995	I	4113995	T	C	0.173913	SPAC23A1.19c	SPAC23A1.19c	intronic	NA
NC_003424.3_4114397	I	4114397	T	C	0.426667	SPAC23A1.19c	SPAC23A1.19c	exonic	S>G
NC_003424.3_4182731	I	4182731	T	C	0.162162	SPAC25B8.13c	isp7	UTR5	NA
NC_003424.3_4213297	I	4213297	T	C	0.141414	SPAC1F7.01c	spt6	exonic	L>L
NC_003424.3_4242242	I	4242242	T	C	0.154098	SPAC1F7.09c	SPAC1F7.09c	exonic	Y>C
NC_003424.3_4291275	I	4291275	T	C	0.132075	SPAC2C4.17c	SPAC2C4.17c	UTR5	NA
NC_003424.3_4334610	I	4334610	T	C	0.11413	SPAC27F1.09c	prp10	exonic	S>S
NC_003424.3_4349812	I	4349812	T	C	0.308219	SPAC23D3.06c	nup146	exonic	I>M
NC_003424.3_4387015	I	4387015	T	C	0.172414	SPAC30.01c	sec72	exonic	K>E
NC_003424.3_4409067	I	4409067	T	C	0.172269	SPAC29E6.03c	uso1	exonic	I>M
NC_003424.3_4420493	I	4420493	T	C	0.126582	SPAC29E6.10c	SPAC29E6.10c	exonic	L>L
NC_003424.3_4464781	I	4464781	T	C	0.111111	SPAC9E9.12c	ybt1	exonic	Y>C
NC_003424.3_4465743	I	4465743	T	C	0.105263	SPAC9E9.12c	ybt1	exonic	L>L
NC_003424.3_4466886	I	4466886	T	C	0.125	SPAC9E9.12c	ybt1	exonic	L>L
NC_003424.3_4468055	I	4468055	T	C	0.238842	SPAC9E9.13	wos2	UTR3	NA
NC_003424.3_4512918	I	4512918	T	C	0.352941	SPAC27D7.03c	mei2	exonic	L>L
NC_003424.3_4570538	I	4570538	T	C	0.15	SPAC12B10.01c	SPAC12B10.01c	exonic	K>R
NC_003424.3_4572622	I	4572622	T	C	0.280374	SPAC12B10.01c	SPAC12B10.01c	exonic	L>L
NC_003424.3_4777790	I	4777790	T	C	0.111111	SPAC11H11.02c	mug162	exonic	K>R
NC_003424.3_4889930	I	4889930	T	C	0.133333	SPNCRNA.1034	SPNCRNA.1034	ncRNA_exonic	NA
NC_003424.3_4989895	I	4989895	T	C	0.171429	SPAC1952.12c	csn71	UTR3	NA
NC_003424.3_5027915	I	5027915	T	C	0.571429	SPAC22E12.06c	gmh3	UTR3	NA
NC_003424.3_5027932	I	5027932	T	C	0.133333	SPAC22E12.06c	gmh3	UTR3	NA
NC_003424.3_5028182	I	5028182	T	C	0.111111	SPAC22E12.06c	gmh3	UTR3	NA
NC_003424.3_5049862	I	5049862	T	C	0.141538	SPAC22E12.16c	pik1	exonic	I>M
NC_003424.3_5172473	I	5172473	T	C	0.153846	SPNCRNA.1055	SPNCRNA.1055	ncRNA_exonic	NA
NC_003424.3_5262275	I	5262275	T	C	0.26087	SPAPJ760.02c	abp1	UTR3	NA
NC_003424.3_5432254	I	5432254	T	C	0.120253	SPAC29B12.10c	pgt1	exonic	I>M
NC_003424.3_5458197	I	5458197	T	C	0.179372	SPAC1039.05c	klf1	exonic	L>L
NC_003424.3_5487696	I	5487696	T	C	0.14375	SPAC922.07c	SPAC922.07c	exonic	Y>C
NC_003423.3_163894	II	163894	T	C	0.25	SPBC1683.10c	pcl1	UTR3	NA
NC_003423.3_217038	II	217038	T	C	0.141243	SPBC660.12c	SPBC660.12c	exonic	Y>C
NC_003423.3_236922	II	236922	T	C	0.104167	SPBC31E1.01c	atg2	exonic	I>M
NC_003423.3_241023	II	241023	T	C	0.11215	SPBC31E1.02c	pmr1	exonic	K>E
NC_003423.3_293312	II	293312	T	C	0.142857	SPBC1773.06c	SPBC1773.06c	UTR3	NA
NC_003423.3_327819	II	327819	T	C	0.111111	SPBP26C9.03c	fet4	UTR3	NA
NC_003423.3_475192	II	475192	T	C	0.12766	SPBC428.17c	wpl1	exonic	L>L
NC_003423.3_476759	II	476759	T	C	0.1	SPBC428.17c	wpl1	UTR5	NA
NC_003423.3_563552	II	563552	T	C	0.228571	SPBC354.08c	SPBC354.08c	exonic	R>G
NC_003423.3_647993	II	647993	T	C	0.137546	SPBC947.12	kms2	exonic	L>L
NC_003423.3_680016	II	680016	T	C	0.36	SPBC947.01	SPBC947.01	UTR3	NA
NC_003423.3_737650	II	737650	T	C	0.115385	SPBC119.11c	pac1	UTR3	NA
NC_003423.3_755316	II	755316	T	C	0.12	SPBC577.03c	SPBC577.03c	UTR3	NA
NC_003423.3_913783	II	913783	T	C	0.157895	SPBC216.06c	swi1	exonic	R>G
NC_003423.3_915770	II	915770	T	C	0.206349	SPBC216.07c	tor2	exonic	K>R
NC_003423.3_917434	II	917434	T	C	0.128205	SPBC216.07c	tor2	exonic	Q>Q
NC_003423.3_932999	II	932999	T	C	0.136364	SPBC646.06c	agn2	exonic	N>D
NC_003423.3_934202	II	934202	T	C	0.142857	SPBC646.06c	agn2	UTR5	NA
NC_003423.3_954738	II	954738	T	C	0.153846	SPBC646.15c	SPBC646.15c	UTR3	NA
NC_003423.3_1029824	II	1029824	T	C	0.229744	SPBC146.14c	sec26	exonic	V>V
NC_003423.3_1030525	II	1030525	T	C	0.162814	SPBC146.14c	sec26	exonic	R>G
NC_003423.3_1042225	II	1042225	T	C	0.136364	SPBC337.07c	SPBC337.07c	UTR3	NA
NC_003423.3_1099004	II	1099004	T	C	0.155009	SPBC1709.02c	vrs1	exonic	T>A
NC_003423.3_1174617	II	1174617	T	C	0.219178	SPBC409.20c	psh3	UTR3	NA
NC_003423.3_1251636	II	1251636	T	C	0.108911	SPBC651.08c	rpc1	exonic	S>G
NC_003423.3_1261009	II	1261009	T	C	0.153846	SPBC651.12c	SPBC651.12c	UTR3	NA
NC_003423.3_1299205	II	1299205	T	C	0.12	SPBC30B4.01c	wsc1	UTR3	NA
NC_003423.3_1300868	II	1300868	T	C	0.117647	SPBC30B4.01c	wsc1	UTR5	NA
NC_003423.3_1393761	II	1393761	T	C	0.133333	SPBC8D2.20c	sec31	UTR3	NA
NC_003423.3_1395793	II	1395793	T	C	0.398601	SPBC8D2.20c	sec31	UTR3	NA
NC_003423.3_1451523	II	1451523	T	C	0.1	SPBC32H8.02c	nep2	UTR3	NA
NC_003423.3_1475677	II	1475677	T	C	0.255603	SPBC32H8.12c	act1	UTR3	NA
NC_003423.3_1481426	II	1481426	T	C	0.108108	SPBC32H8.13c	mok12	exonic	Y>C
NC_003423.3_1673796	II	1673796	T	C	0.125	SPNCRNA.1451	SPNCRNA.1451	ncRNA_exonic	NA
NC_003423.3_1673914	II	1673914	T	C	0.181818	SPNCRNA.1451	SPNCRNA.1451	ncRNA_exonic	NA
NC_003423.3_1777344	II	1777344	T	C	0.2	SPNCRNA.1463	SPNCRNA.1463	ncRNA_exonic	NA
NC_003423.3_1838863	II	1838863	T	C	0.116883	SPNCRNA.1469	SPNCRNA.1469	ncRNA_exonic	NA
NC_003423.3_1894413	II	1894413	T	C	0.166667	SPBP16F5.03c	tra1	UTR3	NA
NC_003423.3_1894571	II	1894571	T	C	0.142857	SPBP16F5.03c	tra1	exonic	I>M
NC_003423.3_1894925	II	1894925	T	C	0.2	SPBP16F5.03c	tra1	exonic	I>M
NC_003423.3_1897249	II	1897249	T	C	0.647059	SPBP16F5.03c	tra1	exonic	N>D
NC_003423.3_1899961	II	1899961	T	C	0.1	SPBP16F5.03c	tra1	exonic	I>V
NC_003423.3_1939463	II	1939463	T	C	0.133333	SPBC16E9.12c	pab2	UTR3	NA
NC_003423.3_2056683	II	2056683	T	C	0.254545	SPBC29A3.10c	atp14	UTR3	NA
NC_003423.3_2194724	II	2194724	T	C	0.129032	SPBC17G9.12c	SPBC17G9.12c	UTR3	NA
NC_003423.3_2361170	II	2361170	T	C	0.130435	SPBC19G7.07c	ppr3	UTR3	NA
NC_003423.3_2362014	II	2362014	T	C	0.113744	SPBC19G7.07c	ppr3	exonic	L>L
NC_003423.3_2448703	II	2448703	T	C	0.12334	SPBC12C2.11	SPBC12C2.11	exonic	R>G
NC_003423.3_2557285	II	2557285	T	C	0.628571	SPBC29A10.10c	SPBC29A10.10c	UTR3	NA
NC_003423.3_2608453	II	2608453	T	C	0.176471	SPBC25B2.06c	btb2	UTR5	NA
NC_003423.3_2622944	II	2622944	T	C	0.12963	SPBC1826.01c	mot1	exonic	L>L
NC_003423.3_2655624	II	2655624	T	C	0.205882	SPBC3E7.01	fab1	exonic	L>L
NC_003423.3_2665447	II	2665447	T	C	0.133333	SPBC3E7.05c	SPBC3E7.05c	UTR3	NA
NC_003423.3_2700797	II	2700797	T	C	0.3	SPBC4F6.08c	mrpl39	UTR3	NA
NC_003423.3_2727362	II	2727362	T	C	0.268566	SPBC4F6.18c	arf1	exonic	S>G
NC_003423.3_2855136	II	2855136	T	C	0.430556	SPBP19A11.04c	mor2	exonic	L>L
NC_003423.3_2856273	II	2856273	T	C	0.271186	SPBP19A11.04c	mor2	exonic	L>L
NC_003423.3_2861001	II	2861001	T	C	0.115385	SPBP19A11.04c	mor2	exonic	E>E
NC_003423.3_3228277	II	3228277	T	C	0.14	SPBC21.07c	ppk24	exonic	Y>C
NC_003423.3_3340799	II	3340799	T	C	0.101124	SPBC17D1.07c	SPBC17D1.07c	exonic	S>G
NC_003423.3_3340808	II	3340808	T	C	0.139535	SPBC17D1.07c	SPBC17D1.07c	exonic	S>G
NC_003423.3_3344017	II	3344017	T	C	0.1	SPBC17D1.07c	SPBC17D1.07c	UTR5	NA
NC_003423.3_3367763	II	3367763	T	C	0.33945	SPBC11C11.11c	SPBC11C11.11c	exonic	Y>C
NC_003423.3_3492020	II	3492020	T	C	0.1	SPNCRNA.1606	SPNCRNA.1606	ncRNA_exonic	NA
NC_003423.3_3647892	II	3647892	T	C	0.314815	SPBP8B7.09c	los1	exonic	V>V
NC_003423.3_3648960	II	3648960	T	C	0.26776	SPBP8B7.09c	los1	exonic	L>L
NC_003423.3_3747932	II	3747932	T	C	0.190476	SPBC13G1.10c	mug81	exonic	V>V
NC_003423.3_3780525	II	3780525	T	C	0.407407	SPBC31F10.14c	hip3	exonic	I>V
NC_003423.3_3875548	II	3875548	T	C	0.763158	SPBC211.03c	SPBC211.03c	exonic	I>M
NC_003423.3_3931955	II	3931955	T	C	0.101562	SPBC1604.01	mug158	exonic	N>D
NC_003423.3_4013149	II	4013149	T	C	0.126866	SPBC3B9.15c	scp1	exonic	N>D
NC_003423.3_4046200	II	4046200	T	C	0.179357	SPBC215.09c	erg10	exonic	S>G
NC_003423.3_4089992	II	4089992	T	C	0.122642	SPBC56F2.11	met6	exonic	N>D
NC_003423.3_4115910	II	4115910	T	C	0.117647	SPBC56F2.04	utp20	exonic	N>S
NC_003423.3_4185173	II	4185173	T	C	0.133333	SPBC3F6.01c	SPBC3F6.01c	UTR3	NA
NC_003423.3_4277041	II	4277041	T	C	0.137931	SPBC16A3.11	eso1	exonic	I>V
NC_003423.3_4323936	II	4323936	T	C	0.104167	SPBC16C6.02c	vps1302	exonic	L>L
NC_003423.3_4324424	II	4324424	T	C	0.125	SPBC16C6.02c	vps1302	exonic	R>G
NC_003423.3_4377620	II	4377620	T	C	0.153034	SPBC1539.09c	trp1	exonic	L>L
NC_003423.3_4427573	II	4427573	T	C	0.101562	SPBC1289.16c	cao2	exonic	I>M
NC_003421.2_31345	III	31345	T	C	0.142857	SPCP20C8.02c	SPCP20C8.02c	exonic	Y>C
NC_003421.2_40808	III	40808	T	C	0.116279	SPNCRNA.1097	SPNCRNA.1097	ncRNA_exonic	NA
NC_003421.2_109770	III	109770	T	C	0.243902	SPCC330.03c	SPCC330.03c	UTR3	NA
NC_003421.2_149154	III	149154	T	C	0.219251	SPCC320.09	hem15	exonic	X>X
NC_003421.2_182299	III	182299	T	C	0.1	SPCC1235.04c	SPCC1235.04c	UTR5	NA
NC_003421.2_314585	III	314585	T	C	0.153614	SPCC736.03c	SPCC736.03c	exonic	N>D
NC_003421.2_415638	III	415638	T	C	0.135135	SPCC306.04c	set1	UTR5	NA
NC_003421.2_432469	III	432469	T	C	0.168421	SPCC4G3.19	alp16	exonic	K>E
NC_003421.2_499146	III	499146	T	C	0.373272	SPCC970.08	SPCC970.08	exonic	L>L
NC_003421.2_547449	III	547449	T	C	0.130769	SPCC962.02c	bir1	exonic	L>L
NC_003421.2_571926	III	571926	T	C	0.153409	SPCC1672.06c	asp1	exonic	S>S
NC_003421.2_692516	III	692516	T	C	0.111888	SPCC16C4.14c	sfc4	exonic	Y>C
NC_003421.2_709567	III	709567	T	C	0.289017	SPCC18B5.01c	bfr1	exonic	S>G
NC_003421.2_806141	III	806141	T	C	0.1	SPCC1393.07c	mug4	UTR3	NA
NC_003421.2_924497	III	924497	T	C	0.145299	SPCC24B10.14c	xlf1	exonic	L>L
NC_003421.2_1148400	III	1148400	T	C	0.150502	SPCC4B3.15	mid1	exonic	K>E
NC_003421.2_1148421	III	1148421	T	C	0.12963	SPCC4B3.15	mid1	exonic	S>G
NC_003421.2_1236024	III	1236024	T	C	0.246377	SPCC645.05c	myo2	exonic	L>L
NC_003421.2_1269741	III	1269741	T	C	0.107143	SPCC23B6.03c	tel1	exonic	I>M
NC_003421.2_1270214	III	1270214	T	C	0.171429	SPCC23B6.03c	tel1	exonic	S>G
NC_003421.2_1272578	III	1272578	T	C	0.176471	SPCC23B6.03c	tel1	exonic	R>G
NC_003421.2_1351946	III	1351946	T	C	0.121212	SPCC338.13	cog4	UTR3	NA
NC_003421.2_1394667	III	1394667	T	C	0.258467	SPCC1281.06c	SPCC1281.06c	UTR5	NA
NC_003421.2_1397701	III	1397701	T	C	0.142132	SPCC1281.07c	SPCC1281.07c	exonic	Y>C
NC_003421.2_1480255	III	1480255	T	C	0.166667	SPCC188.04c	spc25	UTR3	NA
NC_003421.2_1495195	III	1495195	T	C	0.133333	SPCC188.09c	SPCC188.09c	UTR5	NA
NC_003421.2_1510171	III	1510171	T	C	0.107143	SPCC188.13c	dcr1	exonic	L>L
NC_003421.2_1612318	III	1612318	T	C	0.173121	SPCC777.08c	bit61	exonic	S>G
NC_003421.2_1618017	III	1618017	T	C	0.126871	SPCC777.12c	SPCC777.12c	exonic	L>L
NC_003421.2_1642153	III	1642153	T	C	0.127509	SPCC663.18	SPCC663.18	UTR3	NA
NC_003421.2_1748925	III	1748925	T	C	0.114035	SPCC1450.11c	cek1	exonic	K>R
NC_003421.2_2015207	III	2015207	T	C	0.415144	SPCC1906.02c	SPCC1906.02c	exonic	N>D
NC_003421.2_2140187	III	2140187	T	C	0.166667	SPCC126.13c	SPCC126.13c	UTR3	NA
NC_003421.2_2218753	III	2218753	T	C	0.166667	SPCC1919.06c	wtf25	UTR3	NA
NC_003421.2_2225191	III	2225191	T	C	0.104651	SPCC1919.10c	myo52	exonic	T>A
NC_003421.2_2249267	III	2249267	T	C	0.14557	SPCC1840.02c	bgs4	UTR3	NA
NC_003421.2_2249819	III	2249819	T	C	0.11828	SPCC1840.02c	bgs4	exonic	Q>Q
NC_003421.2_2357287	III	2357287	T	C	0.117647	SPCC70.12c	ecl1	UTR5	NA
NC_003421.2_2373483	III	2373483	T	C	0.1	SPCC1827.08c	pof7	UTR5	NA
NC_003421.2_2374050	III	2374050	T	C	0.1	SPCC1827.01c	SPCC1827.01c	UTR3	NA
NC_003421.2_2420378	III	2420378	T	C	0.25	SPCC569.06	SPCC569.06	UTR3	NA

## Sheet: 35 °C
Supplementary Table S2 Editing sites identified from strain FY7652-hADAR1
Sheet 3: Editing sites identified from strain FY7652-hADAR1 incubated at 35 °C
#CHROM_POS	Chromosome	Coordinate	Reference	Variance	EditingLevel	RefGeneID	GeneName	Feature	AminoAcidSubstitution
NC_003424.3_18501	I	18501	A	G	0.333333	SPAC212.06c	SPAC212.06c	exonic	M>V
NC_003424.3_18528	I	18528	A	G	0.153846	SPAC212.06c	SPAC212.06c	exonic	S>G
NC_003424.3_32600	I	32600	A	G	0.138889	SPAC977.02	SPAC977.02	exonic	Y>C
NC_003424.3_39993	I	39993	A	G	0.473684	SPAC977.06	SPAC977.06	exonic	L>L
NC_003424.3_40017	I	40017	A	G	0.125	SPAC977.06	SPAC977.06	exonic	Q>Q
NC_003424.3_84422	I	84422	A	G	0.154579	SPAC1F8.01	ght3	exonic	K>R
NC_003424.3_92118	I	92118	A	G	0.136364	SPNCRNA.605	SPNCRNA.605	ncRNA_exonic	NA
NC_003424.3_96056	I	96056	A	G	0.177778	SPAC1F8.05	isp3	exonic	Q>Q
NC_003424.3_96068	I	96068	A	G	0.166667	SPAC1F8.05	isp3	exonic	L>L
NC_003424.3_96656	I	96656	A	G	0.137931	SPAC1F8.05	isp3	UTR3	NA
NC_003424.3_104605	I	104605	A	G	0.126437	SPAC1F8.08	SPAC1F8.08	UTR3	NA
NC_003424.3_115158	I	115158	A	G	0.283582	SPAC11D3.05	mfs2	exonic	Y>C
NC_003424.3_125645	I	125645	A	G	0.121951	SPAC11D3.10	SPAC11D3.10	exonic	K>E
NC_003424.3_162158	I	162158	A	G	0.128205	SPNCRNA.614	SPNCRNA.614	ncRNA_exonic	NA
NC_003424.3_165785	I	165785	A	G	0.16129	SPAC5H10.11	gmh1	UTR3	NA
NC_003424.3_176275	I	176275	A	G	0.157895	SPNCRNA.141	SPNCRNA.141	ncRNA_exonic	NA
NC_003424.3_208534	I	208534	A	G	0.187879	SPNCRNA.622	SPNCRNA.622	ncRNA_exonic	NA
NC_003424.3_261579	I	261579	A	G	0.139535	SPAC1F5.11c	tra2	exonic	I>M
NC_003424.3_265556	I	265556	A	G	0.153846	SPAC1F5.11c	tra2	exonic	K>R
NC_003424.3_266556	I	266556	A	G	0.112903	SPAC1F5.11c	tra2	exonic	I>M
NC_003424.3_270502	I	270502	A	G	0.122222	SPAC1F5.11c	tra2	exonic	S>G
NC_003424.3_270818	I	270818	A	G	0.131387	SPAC1F5.11c	tra2	UTR3	NA
NC_003424.3_287039	I	287039	A	G	0.159341	SPAC1F5.04c	cdc12	exonic	K>K
NC_003424.3_322994	I	322994	A	G	0.346154	SPAC12G12.13c	cid14	exonic	I>M
NC_003424.3_323883	I	323883	A	G	0.110701	SPAC12G12.13c	cid14	exonic	S>G
NC_003424.3_333115	I	333115	A	G	0.446667	SPAC12G12.17	SPAC12G12.17	UTR5	NA
NC_003424.3_428123	I	428123	A	G	0.102564	SPAC13C5.03	tht1	exonic	N>D
NC_003424.3_428737	I	428737	A	G	0.155556	SPAC13C5.03	tht1	exonic	R>G
NC_003424.3_438297	I	438297	A	G	0.162963	SPAC13C5.07	rad32	exonic	L>L
NC_003424.3_438774	I	438774	A	G	0.140351	SPAC13C5.07	rad32	UTR3	NA
NC_003424.3_448578	I	448578	A	G	0.126582	SPAC23E2.02	lsd2	exonic	L>L
NC_003424.3_464822	I	464822	A	G	0.132911	SPAC24H6.11c	SPAC24H6.11c	UTR5	NA
NC_003424.3_496374	I	496374	A	G	0.216102	SPAPB21F2.02	SPAPB21F2.02	exonic	K>R
NC_003424.3_496600	I	496600	A	G	0.405172	SPAPB21F2.02	SPAPB21F2.02	exonic	I>M
NC_003424.3_525373	I	525373	A	G	0.187919	SPAC227.15	SPAC227.15	exonic	K>E
NC_003424.3_531627	I	531627	A	G	0.143695	SPAC227.18	lys3	exonic	X>X
NC_003424.3_552745	I	552745	A	G	0.40411	SPAC2F7.10	akr1	exonic	R>G
NC_003424.3_600417	I	600417	A	G	0.122328	SPAC3H8.06	aur1	UTR3	NA
NC_003424.3_610195	I	610195	A	G	0.277303	SPAC3H8.10	spo20	UTR3	NA
NC_003424.3_624203	I	624203	A	G	0.40625	SPAC1F3.05	SPAC1F3.05	exonic	Y>C
NC_003424.3_636694	I	636694	A	G	0.181507	SPAC1F3.09	mug161	exonic	K>R
NC_003424.3_665936	I	665936	A	G	0.227451	SPAC1D4.12	rad15	exonic	L>L
NC_003424.3_671924	I	671924	A	G	0.162011	SPAC1D4.14	tho2	exonic	L>L
NC_003424.3_686216	I	686216	A	G	0.190871	SPAC22F3.10c	gcs1	exonic	I>M
NC_003424.3_688197	I	688197	A	G	0.159864	SPAC22F3.09c	res2	exonic	R>G
NC_003424.3_688425	I	688425	A	G	0.381538	SPAC22F3.09c	res2	exonic	S>G
NC_003424.3_734781	I	734781	A	G	0.148837	SPAC22G7.04	ubp13	exonic	L>L
NC_003424.3_763450	I	763450	A	G	0.119048	SPNCRNA.679	SPNCRNA.679	ncRNA_exonic	NA
NC_003424.3_766763	I	766763	A	G	0.106383	SPNCRNA.680	SPNCRNA.680	ncRNA_exonic	NA
NC_003424.3_809286	I	809286	A	G	0.407407	SPAC2G11.02	urb2	exonic	K>E
NC_003424.3_810104	I	810104	A	G	0.121951	SPAC2G11.02	urb2	exonic	L>L
NC_003424.3_845205	I	845205	A	G	0.14331	SPAC521.03	SPAC521.03	exonic	S>G
NC_003424.3_852258	I	852258	A	G	0.131488	SPAC23G3.01	rpb2	exonic	E>E
NC_003424.3_853778	I	853778	A	G	0.119643	SPAC23G3.01	rpb2	exonic	K>R
NC_003424.3_877080	I	877080	A	G	0.246473	SPAC23G3.06	SPAC23G3.06	exonic	L>L
NC_003424.3_916273	I	916273	A	G	0.291536	SPAC1687.09	SPAC1687.09	exonic	L>L
NC_003424.3_921267	I	921267	A	G	0.164384	SPAC1687.10	mcp1	exonic	I>V
NC_003424.3_966331	I	966331	A	G	0.19258	SPAC222.11	hem13	UTR5	NA
NC_003424.3_966366	I	966366	A	G	0.220884	SPAC222.11	hem13	UTR5	NA
NC_003424.3_979457	I	979457	A	G	0.150538	SPAC222.18	SPAC222.18	UTR3	NA
NC_003424.3_1034752	I	1034752	A	G	0.568138	SPAC23C4.03	hrk1	exonic	K>E
NC_003424.3_1034775	I	1034775	A	G	0.156364	SPAC23C4.03	hrk1	exonic	Q>Q
NC_003424.3_1058274	I	1058274	A	G	0.166667	SPAC23C4.17	SPAC23C4.17	UTR5	NA
NC_003424.3_1059437	I	1059437	A	G	0.192661	SPAC23C4.17	SPAC23C4.17	exonic	S>G
NC_003424.3_1124781	I	1124781	A	G	0.139535	SPAC56F8.02	SPAC56F8.02	exonic	K>K
NC_003424.3_1125202	I	1125202	A	G	0.14433	SPAC56F8.02	SPAC56F8.02	exonic	T>A
NC_003424.3_1128258	I	1128258	A	G	0.450704	SPAC56F8.02	SPAC56F8.02	exonic	L>L
NC_003424.3_1132327	I	1132327	A	G	0.356217	SPAC56F8.03	SPAC56F8.03	exonic	K>R
NC_003424.3_1165788	I	1165788	A	G	0.142857	SPNCRNA.717	SPNCRNA.717	ncRNA_exonic	NA
NC_003424.3_1290134	I	1290134	A	G	0.181818	SPNCRNA.732	SPNCRNA.732	ncRNA_exonic	NA
NC_003424.3_1299411	I	1299411	A	G	0.137255	SPAC1565.05	SPAC1565.05	exonic	L>L
NC_003424.3_1306807	I	1306807	A	G	0.283052	SPAC1565.08	cdc48	exonic	N>D
NC_003424.3_1306842	I	1306842	A	G	0.446215	SPAC1565.08	cdc48	exonic	L>L
NC_003424.3_1309992	I	1309992	A	G	0.167665	SPAC6F12.02	rst2	UTR5	NA
NC_003424.3_1326564	I	1326564	A	G	0.130841	SPAC6F12.09	rdp1	exonic	T>A
NC_003424.3_1326860	I	1326860	A	G	0.119658	SPAC6F12.09	rdp1	exonic	L>L
NC_003424.3_1354848	I	1354848	A	G	0.16129	SPAC19E9.02	fin1	exonic	K>E
NC_003424.3_1392825	I	1392825	A	G	0.36194	SPAC20G8.02	SPAC20G8.02	exonic	Y>C
NC_003424.3_1408934	I	1408934	A	G	0.14346	SPAC20G8.06	not1	exonic	V>V
NC_003424.3_1448514	I	1448514	A	G	0.166667	SPAC3A12.15	vps53	exonic	L>L
NC_003424.3_1471230	I	1471230	A	G	0.117647	SPAC9.05	fml1	exonic	L>L
NC_003424.3_1483404	I	1483404	A	G	0.187139	SPAC9.10	thi9	exonic	S>G
NC_003424.3_1499129	I	1499129	A	G	0.18799	SPAC5D6.08c	mes1	UTR5	NA
NC_003424.3_1543305	I	1543305	A	G	0.159817	SPAC57A7.04c	pabp	exonic	K>K
NC_003424.3_1543406	I	1543406	A	G	0.280514	SPAC57A7.04c	pabp	exonic	N>S
NC_003424.3_1543416	I	1543416	A	G	0.357999	SPAC57A7.04c	pabp	exonic	L>L
NC_003424.3_1543457	I	1543457	A	G	0.18722	SPAC57A7.04c	pabp	exonic	K>R
NC_003424.3_1544897	I	1544897	A	G	0.218121	SPAC57A7.04c	pabp	UTR3	NA
NC_003424.3_1576759	I	1576759	A	G	0.107692	SPAC23H4.17c	srb10	UTR5	NA
NC_003424.3_1576884	I	1576884	A	G	0.2375	SPAC23H4.17c	srb10	exonic	I>V
NC_003424.3_1591258	I	1591258	A	G	0.26055	SPAC23H4.10c	thi4	exonic	T>A
NC_003424.3_1695734	I	1695734	A	G	0.165714	SPAC824.06	tim14	UTR3	NA
NC_003424.3_1724796	I	1724796	A	G	0.215385	SPAC664.10	klp2	UTR3	NA
NC_003424.3_1735005	I	1735005	A	G	0.145763	SPAC664.15	caf4	exonic	N>D
NC_003424.3_1751257	I	1751257	A	G	0.145299	SPAC17A5.01	pex6	exonic	R>G
NC_003424.3_1762783	I	1762783	A	G	0.18677	SPAC17A5.06	ptr8	exonic	S>G
NC_003424.3_1788325	I	1788325	A	G	0.442244	SPAC17A5.16	ftp105	exonic	Y>C
NC_003424.3_1797362	I	1797362	A	G	0.133333	SPAC1610.04	mug99	exonic	I>V
NC_003424.3_1818260	I	1818260	A	G	0.202899	SPAC1002.11	gaa1	exonic	K>K
NC_003424.3_1824150	I	1824150	A	G	0.12	SPAC1002.20	SPAC1002.20	exonic	N>S
NC_003424.3_1889824	I	1889824	A	G	0.153846	SPAPB1A10.13	SPAPB1A10.13	UTR3	NA
NC_003424.3_1891654	I	1891654	A	G	0.173913	SPAPB1A10.14	SPAPB1A10.14	UTR3	NA
NC_003424.3_1901069	I	1901069	A	G	0.141553	SPAC140.03	arb1	exonic	R>G
NC_003424.3_1912473	I	1912473	A	G	0.208333	SPAC110.02	pds5	exonic	L>L
NC_003424.3_1912842	I	1912842	A	G	0.181818	SPAC110.02	pds5	exonic	L>L
NC_003424.3_1984259	I	1984259	A	G	0.211949	SPAC9G1.07	SPAC9G1.07	exonic	S>G
NC_003424.3_2001894	I	2001894	A	G	0.226087	SPAC17H9.01	cid16	exonic	K>E
NC_003424.3_2006199	I	2006199	A	G	0.25	SPAC17H9.02	SPAC17H9.02	exonic	L>L
NC_003424.3_2007168	I	2007168	A	G	0.264151	SPAC17H9.02	SPAC17H9.02	exonic	L>L
NC_003424.3_2019268	I	2019268	A	G	0.1625	SPAC17H9.08	SPAC17H9.08	exonic	I>M
NC_003424.3_2054839	I	2054839	A	G	0.102041	SPAC607.10	spo3	exonic	S>G
NC_003424.3_2056131	I	2056131	A	G	0.147727	SPAC607.10	spo3	exonic	L>L
NC_003424.3_2071442	I	2071442	A	G	0.228311	SPAC3C7.04	SPAC3C7.04	UTR3	NA
NC_003424.3_2085234	I	2085234	A	G	0.217532	SPAC3C7.10	pex13	UTR5	NA
NC_003424.3_2114700	I	2114700	A	G	0.116866	SPAC20H4.02	dsc3	exonic	L>L
NC_003424.3_2125186	I	2125186	A	G	0.180995	SPAC20H4.08	SPAC20H4.08	exonic	L>L
NC_003424.3_2147542	I	2147542	A	G	0.19145	SPAC23C11.09	ala1	exonic	Y>C
NC_003424.3_2149213	I	2149213	A	G	0.161937	SPAC23C11.09	ala1	exonic	K>R
NC_003424.3_2150950	I	2150950	A	G	0.177419	SPAC23C11.10	SPAC23C11.10	exonic	K>E
NC_003424.3_2161553	I	2161553	A	G	0.152778	SPAC23C11.15	pst2	exonic	Q>Q
NC_003424.3_2162180	I	2162180	A	G	0.135135	SPAC23C11.15	pst2	exonic	K>K
NC_003424.3_2163704	I	2163704	A	G	0.337423	SPAC23C11.15	pst2	exonic	L>L
NC_003424.3_2177209	I	2177209	A	G	0.111111	SPNCRNA.801	SPNCRNA.801	ncRNA_exonic	NA
NC_003424.3_2178554	I	2178554	A	G	0.129032	SPNCRNA.801	SPNCRNA.801	ncRNA_exonic	NA
NC_003424.3_2178561	I	2178561	A	G	0.129032	SPNCRNA.801	SPNCRNA.801	ncRNA_exonic	NA
NC_003424.3_2178592	I	2178592	A	G	0.148148	SPNCRNA.801	SPNCRNA.801	ncRNA_exonic	NA
NC_003424.3_2188772	I	2188772	A	G	0.16129	SPAC1783.01	SPAC1783.01	exonic	K>E
NC_003424.3_2197560	I	2197560	A	G	0.137931	SPAC1783.05	hrp1	exonic	L>L
NC_003424.3_2254785	I	2254785	A	G	0.287293	SPAC4G9.02	rnh201	exonic	L>L
NC_003424.3_2286134	I	2286134	A	G	0.130435	SPNCRNA.809	SPNCRNA.809	ncRNA_exonic	NA
NC_003424.3_2323126	I	2323126	A	G	0.375	SPNCRNA.812	SPNCRNA.812	ncRNA_exonic	NA
NC_003424.3_2323474	I	2323474	A	G	0.125	SPNCRNA.812	SPNCRNA.812	ncRNA_exonic	NA
NC_003424.3_2345255	I	2345255	A	G	0.175573	SPAC17G8.02	SPAC17G8.02	exonic	L>L
NC_003424.3_2386174	I	2386174	A	G	0.194245	SPAC22H10.08	SPAC22H10.08	exonic	T>A
NC_003424.3_2399303	I	2399303	A	G	0.181818	SPAC15F9.02	seh1	UTR5	NA
NC_003424.3_2427870	I	2427870	A	G	0.331429	SPAC6B12.08	mug185	UTR3	NA
NC_003424.3_2436069	I	2436069	A	G	0.397507	SPAC6B12.13	SPAC6B12.13	exonic	L>L
NC_003424.3_2439841	I	2439841	A	G	0.104478	SPAC6B12.15	cpc2	intronic	NA
NC_003424.3_2439895	I	2439895	A	G	0.321938	SPAC6B12.15	cpc2	exonic	Q>R
NC_003424.3_2544441	I	2544441	A	G	0.2	SPNCRNA.834	SPNCRNA.834	ncRNA_exonic	NA
NC_003424.3_2545099	I	2545099	A	G	0.15665	SPAC4A8.04	isp6	UTR5	NA
NC_003424.3_2591614	I	2591614	A	G	0.130332	SPAC823.07	SPAC823.07	exonic	S>G
NC_003424.3_2602255	I	2602255	A	G	0.135747	SPAC823.12	vps11	exonic	L>L
NC_003424.3_2602780	I	2602780	A	G	0.180602	SPAC823.12	vps11	exonic	L>L
NC_003424.3_2627122	I	2627122	A	G	0.122905	SPAC7D4.06c	alg3	exonic	L>L
NC_003424.3_2647410	I	2647410	A	G	0.131222	SPAC4F8.13c	rng2	exonic	M>V
NC_003424.3_2652456	I	2652456	A	G	0.315789	SPAC4F8.12c	spp42	exonic	I>M
NC_003424.3_2653257	I	2653257	A	G	0.208861	SPAC4F8.12c	spp42	exonic	L>L
NC_003424.3_2655845	I	2655845	A	G	0.174672	SPAC4F8.12c	spp42	exonic	Y>C
NC_003424.3_2682905	I	2682905	A	G	0.2	SPNCRNA.844	SPNCRNA.844	ncRNA_exonic	NA
NC_003424.3_2696127	I	2696127	A	G	0.240909	SPAC644.12	cdc5	exonic	K>R
NC_003424.3_2700755	I	2700755	A	G	0.12678	SPAC644.15	rpp101	exonic	K>R
NC_003424.3_2753566	I	2753566	A	G	0.142857	SPNCRNA.849	SPNCRNA.849	ncRNA_exonic	NA
NC_003424.3_2759304	I	2759304	A	G	0.272727	SPNCRNA.851	SPNCRNA.851	ncRNA_exonic	NA
NC_003424.3_2769060	I	2769060	A	G	0.11976	SPAC6F6.17	rif1	exonic	V>V
NC_003424.3_2817800	I	2817800	A	G	0.198276	SPAC1B2.05	mcm5	exonic	L>L
NC_003424.3_2853540	I	2853540	A	G	0.144144	SPAC3F10.17	SPAC3F10.17	UTR3	NA
NC_003424.3_2861401	I	2861401	A	G	0.197802	SPAC8F11.04	SPAC8F11.04	UTR3	NA
NC_003424.3_2877367	I	2877367	A	G	0.142857	SPACUNK4.19	mug153	UTR3	NA
NC_003424.3_2879781	I	2879781	A	G	0.39629	SPACUNK4.16c	SPACUNK4.16c	exonic	R>G
NC_003424.3_2887998	I	2887998	A	G	0.331658	SPACUNK4.12c	mug138	exonic	I>M
NC_003424.3_2888504	I	2888504	A	G	0.367647	SPACUNK4.12c	mug138	exonic	N>S
NC_003424.3_2888736	I	2888736	A	G	0.177866	SPACUNK4.12c	mug138	exonic	L>L
NC_003424.3_2910411	I	2910411	A	G	0.166667	SPNCRNA.209	SPNCRNA.209	ncRNA_exonic	NA
NC_003424.3_2910575	I	2910575	A	G	0.181818	SPNCRNA.209	SPNCRNA.209	ncRNA_exonic	NA
NC_003424.3_2913580	I	2913580	A	G	0.156627	SPAC513.04	SPAC513.04	exonic	S>G
NC_003424.3_2914553	I	2914553	A	G	0.155405	SPAC513.05	ams1	UTR5	NA
NC_003424.3_2918076	I	2918076	A	G	0.209003	SPAC513.05	ams1	exonic	Y>C
NC_003424.3_3012249	I	3012249	A	G	0.157895	SPAC31G5.13	rpn11	UTR3	NA
NC_003424.3_3016892	I	3016892	A	G	0.192308	SPAC31G5.15	psd3	exonic	K>R
NC_003424.3_3024514	I	3024514	A	G	0.137255	SPAC31G5.19	SPAC31G5.19	exonic	K>E
NC_003424.3_3025754	I	3025754	A	G	0.153409	SPAC31G5.19	SPAC31G5.19	exonic	K>R
NC_003424.3_3061909	I	3061909	A	G	0.341825	SPAC24C9.08	SPAC24C9.08	exonic	K>R
NC_003424.3_3065167	I	3065167	A	G	0.22973	SPAC24C9.09	SPAC24C9.09	exonic	I>M
NC_003424.3_3074113	I	3074113	A	G	0.243802	SPAC24C9.14	otu1	exonic	K>K
NC_003424.3_3076300	I	3076300	A	G	0.102041	SPAC24C9.14	otu1	UTR3	NA
NC_003424.3_3119200	I	3119200	A	G	0.2	SPNCRNA.887	SPNCRNA.887	ncRNA_exonic	NA
NC_003424.3_3133391	I	3133391	A	G	0.165217	SPAC688.10	rev3	exonic	R>G
NC_003424.3_3136424	I	3136424	A	G	0.152466	SPAC688.11	end4	exonic	T>A
NC_003424.3_3140270	I	3140270	A	G	0.506726	SPAC688.13	scn1	exonic	S>G
NC_003424.3_3178314	I	3178314	A	G	0.125	SPNCRNA.893	SPNCRNA.893	ncRNA_exonic	NA
NC_003424.3_3204179	I	3204179	A	G	0.263158	SPAC1486.06	SPAC1486.06	UTR5	NA
NC_003424.3_3214001	I	3214001	A	G	0.166667	SPAC1486.10	thi1	exonic	K>E
NC_003424.3_3232492	I	3232492	A	G	0.142624	SPAC6G10.08	idp1	exonic	L>L
NC_003424.3_3241210	I	3241210	A	G	0.37931	SPNCRNA.897	SPNCRNA.897	ncRNA_exonic	NA
NC_003424.3_3248853	I	3248853	A	G	0.244681	SPAC6G9.04	spo7	exonic	K>E
NC_003424.3_3249276	I	3249276	A	G	0.103175	SPAC6G9.04	spo7	exonic	T>A
NC_003424.3_3249315	I	3249315	A	G	0.18797	SPAC6G9.04	spo7	exonic	S>G
NC_003424.3_3250417	I	3250417	A	G	0.121739	SPAC6G9.04	spo7	exonic	Q>R
NC_003424.3_3251270	I	3251270	A	G	0.161538	SPAC6G9.04	spo7	exonic	K>K
NC_003424.3_3251327	I	3251327	A	G	0.133803	SPAC6G9.04	spo7	exonic	L>L
NC_003424.3_3252720	I	3252720	A	G	0.107143	SPAC6G9.04	spo7	UTR3	NA
NC_003424.3_3268892	I	3268892	A	G	0.218363	SPAC6G9.11	syb1	UTR3	NA
NC_003424.3_3269156	I	3269156	A	G	0.160926	SPAC6G9.11	syb1	UTR3	NA
NC_003424.3_3269369	I	3269369	A	G	0.513678	SPAC6G9.11	syb1	UTR3	NA
NC_003424.3_3269388	I	3269388	A	G	0.435088	SPAC6G9.11	syb1	UTR3	NA
NC_003424.3_3294489	I	3294489	A	G	0.167883	SPAPB1E7.05	gde1	exonic	S>G
NC_003424.3_3295080	I	3295080	A	G	0.236486	SPAPB1E7.05	gde1	exonic	K>E
NC_003424.3_3304059	I	3304059	A	G	0.11	SPAPB1E7.07	glt1	exonic	N>D
NC_003424.3_3304222	I	3304222	A	G	0.155172	SPAPB1E7.07	glt1	exonic	Q>R
NC_003424.3_3304309	I	3304309	A	G	0.372727	SPAPB1E7.07	glt1	exonic	K>R
NC_003424.3_3334645	I	3334645	A	G	0.719626	SPAC26A3.01	sxa1	UTR3	NA
NC_003424.3_3335718	I	3335718	A	G	0.14	SPAC26A3.02	myh1	exonic	R>G
NC_003424.3_3340496	I	3340496	A	G	0.26652	SPAC26A3.05	chc1	exonic	K>R
NC_003424.3_3371076	I	3371076	A	G	0.183056	SPAC26A3.16	dph1	UTR3	NA
NC_003424.3_3384380	I	3384380	A	G	0.419847	SPAC8E11.02c	rad24	intronic	NA
NC_003424.3_3384401	I	3384401	A	G	0.113333	SPAC8E11.02c	rad24	intronic	NA
NC_003424.3_3409366	I	3409366	A	G	0.113208	SPAP32A8.02	SPAP32A8.02	UTR3	NA
NC_003424.3_3420238	I	3420238	A	G	0.207407	SPAC3H5.09c	SPAC3H5.09c	exonic	R>G
NC_003424.3_3421420	I	3421420	A	G	0.147929	SPAC3H5.09c	SPAC3H5.09c	exonic	I>V
NC_003424.3_3421423	I	3421423	A	G	0.239766	SPAC3H5.09c	SPAC3H5.09c	exonic	S>G
NC_003424.3_3421638	I	3421638	A	G	0.35	SPAC3H5.09c	SPAC3H5.09c	exonic	L>L
NC_003424.3_3422151	I	3422151	A	G	0.126866	SPAC3H5.09c	SPAC3H5.09c	exonic	L>L
NC_003424.3_3432481	I	3432481	A	G	0.434343	SPAC3H5.06c	pol1	exonic	L>L
NC_003424.3_3475414	I	3475414	A	G	0.168067	SPAC328.02	SPAC328.02	UTR5	NA
NC_003424.3_3476727	I	3476727	A	G	0.144981	SPAC328.02	SPAC328.02	exonic	Q>Q
NC_003424.3_3481985	I	3481985	A	G	0.211765	SPAC328.04	SPAC328.04	exonic	Y>C
NC_003424.3_3526935	I	3526935	A	G	0.386598	SPAC16E8.13	SPAC16E8.13	exonic	L>L
NC_003424.3_3581705	I	3581705	A	G	0.180851	SPAC17A2.12	SPAC17A2.12	exonic	N>D
NC_003424.3_3582007	I	3582007	A	G	0.110169	SPAC17A2.12	SPAC17A2.12	exonic	I>M
NC_003424.3_3582098	I	3582098	A	G	0.336	SPAC17A2.12	SPAC17A2.12	exonic	T>A
NC_003424.3_3582770	I	3582770	A	G	0.158273	SPAC17A2.12	SPAC17A2.12	exonic	T>A
NC_003424.3_3612611	I	3612611	A	G	0.287879	SPAC17G6.12	cul1	exonic	L>L
NC_003424.3_3659662	I	3659662	A	G	0.171821	SPNCRNA.228	SPNCRNA.228	ncRNA_exonic	NA
NC_003424.3_3677259	I	3677259	A	G	0.174129	SPAC15A10.01	atm1	exonic	L>L
NC_003424.3_3677307	I	3677307	A	G	0.202216	SPAC15A10.01	atm1	exonic	L>L
NC_003424.3_3705019	I	3705019	A	G	0.126263	SPAC15A10.11	ubr11	exonic	K>R
NC_003424.3_3705840	I	3705840	A	G	0.293194	SPAC15A10.11	ubr11	exonic	I>V
NC_003424.3_3720261	I	3720261	A	G	0.149847	SPAC15A10.16	bud6	exonic	K>K
NC_003424.3_3723924	I	3723924	A	G	0.375	SPAC15E1.04	SPAC15E1.04	exonic	Y>C
NC_003424.3_3744690	I	3744690	A	G	0.212257	SPAP7G5.05	rpl1002	exonic	Y>C
NC_003424.3_3748991	I	3748991	A	G	0.138983	SPAP7G5.06	per1	UTR5	NA
NC_003424.3_3844060	I	3844060	A	G	0.2	SPAC4H3.09	SPAC4H3.09	UTR3	NA
NC_003424.3_3860071	I	3860071	A	G	0.117647	SPAC1071.02	mms19	exonic	T>T
NC_003424.3_3864512	I	3864512	A	G	0.188889	SPAC1071.05	SPAC1071.05	UTR5	NA
NC_003424.3_3864532	I	3864532	A	G	0.644444	SPAC1071.05	SPAC1071.05	exonic	N>D
NC_003424.3_3864652	I	3864652	A	G	0.173333	SPAC1071.05	SPAC1071.05	exonic	I>V
NC_003424.3_3865435	I	3865435	A	G	0.136364	SPAC1071.05	SPAC1071.05	exonic	K>E
NC_003424.3_3865436	I	3865436	A	G	0.186312	SPAC1071.05	SPAC1071.05	exonic	K>R
NC_003424.3_3865564	I	3865564	A	G	0.236735	SPAC1071.05	SPAC1071.05	UTR3	NA
NC_003424.3_3892834	I	3892834	A	G	0.166667	SPNCRNA.947	SPNCRNA.947	ncRNA_exonic	NA
NC_003424.3_3924860	I	3924860	A	G	0.291793	SPAC2F3.02	SPAC2F3.02	exonic	L>L
NC_003424.3_3937694	I	3937694	A	G	0.244936	SPAC2F3.08	sut1	exonic	S>G
NC_003424.3_3944381	I	3944381	A	G	0.141593	SPAC2F3.10	vps54	exonic	K>K
NC_003424.3_3954851	I	3954851	A	G	0.116883	SPAC2F3.15	lsk1	exonic	L>L
NC_003424.3_4028655	I	4028655	A	G	0.154412	SPAC27E2.09	mak2	exonic	L>L
NC_003424.3_4029797	I	4029797	A	G	0.110236	SPAC27E2.09	mak2	exonic	Y>C
NC_003424.3_4030188	I	4030188	A	G	0.10101	SPAC27E2.09	mak2	exonic	S>S
NC_003424.3_4032335	I	4032335	A	G	0.135135	SPAC27E2.09	mak2	exonic	K>R
NC_003424.3_4032490	I	4032490	A	G	0.179724	SPAC27E2.09	mak2	exonic	S>G
NC_003424.3_4068278	I	4068278	A	G	0.245033	SPAC19G12.11	coq9	UTR3	NA
NC_003424.3_4123499	I	4123499	A	G	0.189003	SPAC26H5.04	SPAC26H5.04	exonic	N>D
NC_003424.3_4125760	I	4125760	A	G	0.238255	SPAC26H5.05	SPAC26H5.05	exonic	E>E
NC_003424.3_4127019	I	4127019	A	G	0.125541	SPAC26H5.05	SPAC26H5.05	exonic	Y>C
NC_003424.3_4128130	I	4128130	A	G	0.177019	SPAC26H5.05	SPAC26H5.05	exonic	L>L
NC_003424.3_4146454	I	4146454	A	G	0.220903	SPAC26H5.11	mug56	exonic	I>M
NC_003424.3_4148132	I	4148132	A	G	0.123656	SPAC26H5.12	rpo41	exonic	R>G
NC_003424.3_4149838	I	4149838	A	G	0.146667	SPAC26H5.12	rpo41	exonic	L>L
NC_003424.3_4150237	I	4150237	A	G	0.140969	SPAC26H5.12	rpo41	exonic	L>L
NC_003424.3_4187616	I	4187616	A	G	0.234568	SPAC25B8.16	SPAC25B8.16	exonic	R>G
NC_003424.3_4202183	I	4202183	A	G	0.275046	SPAC694.02	SPAC694.02	exonic	T>A
NC_003424.3_4202191	I	4202191	A	G	0.19965	SPAC694.02	SPAC694.02	exonic	L>L
NC_003424.3_4202503	I	4202503	A	G	0.436813	SPAC694.02	SPAC694.02	exonic	K>K
NC_003424.3_4203145	I	4203145	A	G	0.223423	SPAC694.02	SPAC694.02	exonic	L>L
NC_003424.3_4205429	I	4205429	A	G	0.219089	SPAC694.02	SPAC694.02	UTR3	NA
NC_003424.3_4205543	I	4205543	A	G	0.172043	SPAC694.02	SPAC694.02	UTR3	NA
NC_003424.3_4243649	I	4243649	A	G	0.26	SPAC1F7.10	SPAC1F7.10	UTR5	NA
NC_003424.3_4249041	I	4249041	A	G	0.45316	SPAC1F7.12	yak3	UTR5	NA
NC_003424.3_4249881	I	4249881	A	G	0.172942	SPAC1F7.12	yak3	exonic	L>L
NC_003424.3_4275419	I	4275419	A	G	0.141414	SPAC2C4.08	SPAC2C4.08	exonic	K>K
NC_003424.3_4292620	I	4292620	A	G	0.375	SPNCRNA.974	SPNCRNA.974	ncRNA_exonic	NA
NC_003424.3_4330468	I	4330468	A	G	0.140505	SPAC27F1.07	ost1	UTR3	NA
NC_003424.3_4345671	I	4345671	A	G	0.139831	SPNCRNA.979	SPNCRNA.979	ncRNA_exonic	NA
NC_003424.3_4375105	I	4375105	A	G	0.242424	SPNCRNA.982	SPNCRNA.982	ncRNA_exonic	NA
NC_003424.3_4402828	I	4402828	A	G	0.35589	SPAC29E6.01	pof11	exonic	Y>C
NC_003424.3_4415911	I	4415911	A	G	0.171975	SPAC29E6.08	tbp1	intronic	NA
NC_003424.3_4442208	I	4442208	A	G	0.144649	SPAC9E9.03	leu2	exonic	N>D
NC_003424.3_4442355	I	4442355	A	G	0.2	SPAC9E9.03	leu2	exonic	S>G
NC_003424.3_4450808	I	4450808	A	G	0.333333	SPAC9E9.08	rad26	UTR5	NA
NC_003424.3_4451183	I	4451183	A	G	0.453125	SPAC9E9.08	rad26	exonic	L>L
NC_003424.3_4457276	I	4457276	A	G	0.125	SPNCRNA.989	SPNCRNA.989	ncRNA_exonic	NA
NC_003424.3_4472886	I	4472886	A	G	0.251969	SPAC17C9.16c	SPAC17C9.16c	exonic	L>L
NC_003424.3_4473062	I	4473062	A	G	0.202041	SPAC17C9.16c	SPAC17C9.16c	exonic	Q>R
NC_003424.3_4473723	I	4473723	A	G	0.23913	SPAC17C9.16c	SPAC17C9.16c	exonic	I>V
NC_003424.3_4473960	I	4473960	A	G	0.169697	SPAC17C9.16c	SPAC17C9.16c	exonic	T>A
NC_003424.3_4474107	I	4474107	A	G	0.37372	SPAC17C9.16c	SPAC17C9.16c	exonic	R>G
NC_003424.3_4518592	I	4518592	A	G	0.153846	SPAC27D7.04	omt2	UTR3	NA
NC_003424.3_4545468	I	4545468	A	G	0.117647	SPAC637.04	SPAC637.04	exonic	K>E
NC_003424.3_4559082	I	4559082	A	G	0.105263	SPAC637.11	rpm2	UTR5	NA
NC_003424.3_4566029	I	4566029	A	G	0.8	SPNCRNA.249	SPNCRNA.249	ncRNA_exonic	NA
NC_003424.3_4566097	I	4566097	A	G	0.2	SPNCRNA.249	SPNCRNA.249	ncRNA_exonic	NA
NC_003424.3_4568678	I	4568678	A	G	0.162281	SPAC31F12.01	zds1	exonic	S>G
NC_003424.3_4581845	I	4581845	A	G	0.262357	SPAC12B10.04	SPAC12B10.04	exonic	N>D
NC_003424.3_4592421	I	4592421	A	G	0.201835	SPAC12B10.11	exg2	exonic	L>L
NC_003424.3_4596727	I	4596727	A	G	0.172222	SPAC12B10.13	SPAC12B10.13	exonic	L>L
NC_003424.3_4596942	I	4596942	A	G	0.344444	SPAC12B10.13	SPAC12B10.13	exonic	L>L
NC_003424.3_4596981	I	4596981	A	G	0.338488	SPAC12B10.13	SPAC12B10.13	exonic	L>L
NC_003424.3_4597132	I	4597132	A	G	0.193777	SPAC12B10.13	SPAC12B10.13	exonic	S>G
NC_003424.3_4613697	I	4613697	A	G	0.125	SPAC1093.03	SPAC1093.03	intronic	NA
NC_003424.3_4644397	I	4644397	A	G	0.131195	SPAC30C2.07	SPAC30C2.07	exonic	S>G
NC_003424.3_4659310	I	4659310	A	G	0.12766	SPAC144.05	SPAC144.05	exonic	R>G
NC_003424.3_4698201	I	4698201	A	G	0.27477	SPAC1834.02	aro1	exonic	L>L
NC_003424.3_4711518	I	4711518	A	G	0.158163	SPAC1834.08	mak1	exonic	E>E
NC_003424.3_4723300	I	4723300	A	G	0.306163	SPAC17D4.01	pex7	intronic	NA
NC_003424.3_4723301	I	4723301	A	G	0.292	SPAC17D4.01	pex7	intronic	NA
NC_003424.3_4723800	I	4723800	A	G	0.142177	SPAC17D4.01	pex7	exonic	I>M
NC_003424.3_4731424	I	4731424	A	G	0.173469	SPAC17D4.04	SPAC17D4.04	exonic	R>G
NC_003424.3_4734988	I	4734988	A	G	0.184932	SPAC458.03	tel2	exonic	S>G
NC_003424.3_4736892	I	4736892	A	G	0.179577	SPAC458.03	tel2	exonic	L>L
NC_003424.3_4741872	I	4741872	A	G	0.176	SPAC458.05	pik3	exonic	K>E
NC_003424.3_4762032	I	4762032	A	G	0.115183	SPAC1782.03	saf3	exonic	N>D
NC_003424.3_4767205	I	4767205	A	G	0.159091	SPAC1782.07	qcr8	intronic	NA
NC_003424.3_4799865	I	4799865	A	G	0.254486	SPAC22F8.08	sec24	exonic	L>L
NC_003424.3_4808871	I	4808871	A	G	0.172566	SPAC22F8.11	plc1	exonic	L>L
NC_003424.3_4809093	I	4809093	A	G	0.14	SPAC22F8.11	plc1	exonic	V>V
NC_003424.3_4837395	I	4837395	A	G	0.235669	SPAC4F10.04	SPAC4F10.04	exonic	N>D
NC_003424.3_4837507	I	4837507	A	G	0.294118	SPAC4F10.04	SPAC4F10.04	UTR3	NA
NC_003424.3_4837508	I	4837508	A	G	0.4375	SPAC4F10.04	SPAC4F10.04	UTR3	NA
NC_003424.3_4846349	I	4846349	A	G	0.266667	SPAC4F10.08	mug126	UTR3	NA
NC_003424.3_4854425	I	4854425	A	G	0.244656	SPAC4F10.11	spn1	exonic	K>E
NC_003424.3_4884179	I	4884179	A	G	0.151724	SPAC19B12.03	bgs3	exonic	Y>C
NC_003424.3_4885498	I	4885498	A	G	0.12782	SPAC19B12.03	bgs3	exonic	I>V
NC_003424.3_4924431	I	4924431	A	G	0.125	SPAPB8E5.09	rvb1	intronic	NA
NC_003424.3_5014117	I	5014117	A	G	0.160377	SPAC890.06	nup155	exonic	K>R
NC_003424.3_5014803	I	5014803	A	G	0.2	SPAC890.06	nup155	exonic	N>D
NC_003424.3_5034142	I	5034142	A	G	0.153005	SPAC22E12.08	rrn10	UTR3	NA
NC_003424.3_5056982	I	5056982	A	G	0.108974	SPAC22E12.19	snt1	exonic	Y>C
NC_003424.3_5081555	I	5081555	A	G	0.131455	SPAC1006.06	rgf2	exonic	S>G
NC_003424.3_5084894	I	5084894	A	G	0.133891	SPAC1006.06	rgf2	UTR3	NA
NC_003424.3_5084922	I	5084922	A	G	0.358744	SPAC1006.06	rgf2	UTR3	NA
NC_003424.3_5109221	I	5109221	A	G	0.487603	SPAC29A4.19c	cta5	exonic	I>M
NC_003424.3_5124485	I	5124485	A	G	0.126761	SPAC29A4.22	SPAC29A4.22	exonic	R>G
NC_003424.3_5150561	I	5150561	A	G	0.321429	SPAC26F1.13c	lrs1	exonic	S>G
NC_003424.3_5151003	I	5151003	A	G	0.193093	SPAC26F1.13c	lrs1	exonic	Y>C
NC_003424.3_5151173	I	5151173	A	G	0.156589	SPAC26F1.13c	lrs1	exonic	N>D
NC_003424.3_5168553	I	5168553	A	G	0.123967	SPAC26F1.08c	SPAC26F1.08c	exonic	T>A
NC_003424.3_5176002	I	5176002	A	G	0.272727	SPNCRNA.1056	SPNCRNA.1056	ncRNA_exonic	NA
NC_003424.3_5188913	I	5188913	A	G	0.196154	SPAPJ691.02	SPAPJ691.02	UTR3	NA
NC_003424.3_5211633	I	5211633	A	G	0.102041	SPAC19D5.04	ptr1	exonic	K>R
NC_003424.3_5213033	I	5213033	A	G	0.119658	SPAC19D5.04	ptr1	exonic	T>A
NC_003424.3_5213929	I	5213929	A	G	0.197183	SPAC19D5.04	ptr1	exonic	L>L
NC_003424.3_5215594	I	5215594	A	G	0.406844	SPAC19D5.04	ptr1	exonic	L>L
NC_003424.3_5231875	I	5231875	A	G	0.153846	SPAC14C4.03	mek1	intronic	NA
NC_003424.3_5241388	I	5241388	A	G	0.226225	SPAC14C4.07	SPAC14C4.07	exonic	L>L
NC_003424.3_5289510	I	5289510	A	G	0.137143	SPAC11E3.05	SPAC11E3.05	exonic	K>K
NC_003424.3_5301772	I	5301772	A	G	0.209567	SPAC11E3.10	SPAC11E3.10	UTR3	NA
NC_003424.3_5312111	I	5312111	A	G	0.323725	SPAC11E3.14	SPAC11E3.14	UTR5	NA
NC_003424.3_5366846	I	5366846	A	G	0.133333	SPNCRNA.264	SPNCRNA.264	ncRNA_exonic	NA
NC_003424.3_5382656	I	5382656	A	G	0.277419	SPAC3G6.01	hrp3	UTR3	NA
NC_003424.3_5400300	I	5400300	A	G	0.111111	SPAC3G6.11	chl1	exonic	K>E
NC_003424.3_5405569	I	5405569	A	G	0.376771	SPAC29B12.01	ino80	exonic	I>V
NC_003424.3_5406643	I	5406643	A	G	0.27541	SPAC29B12.01	ino80	exonic	R>G
NC_003424.3_5406872	I	5406872	A	G	0.412371	SPAC29B12.01	ino80	exonic	Y>C
NC_003424.3_5424091	I	5424091	A	G	0.17757	SPAC29B12.07	sec16	exonic	V>V
NC_003424.3_5460365	I	5460365	A	G	0.20354	SPAC1039.06	SPAC1039.06	UTR5	NA
NC_003423.3_20203	II	20203	A	G	0.782609	SPBC1348.07	SPBC1348.07	exonic	L>L
NC_003423.3_76082	II	76082	A	G	0.12782	SPBPB21E7.09	SPBPB21E7.09	UTR5	NA
NC_003423.3_106788	II	106788	A	G	0.148148	SPBC359.01	SPBC359.01	exonic	Y>C
NC_003423.3_107038	II	107038	A	G	0.117647	SPBC359.01	SPBC359.01	UTR3	NA
NC_003423.3_124537	II	124537	A	G	0.103704	SPBC359.05	abc3	exonic	L>L
NC_003423.3_125758	II	125758	A	G	0.169697	SPBC359.05	abc3	exonic	L>L
NC_003423.3_125813	II	125813	A	G	0.196629	SPBC359.05	abc3	exonic	M>V
NC_003423.3_126944	II	126944	A	G	0.217391	SPBC359.05	abc3	exonic	I>V
NC_003423.3_175138	II	175138	A	G	0.267241	SPBC1198.02	dea2	exonic	Q>Q
NC_003423.3_181924	II	181924	A	G	0.160991	SPBC1198.05	SPBC1198.05	exonic	K>R
NC_003423.3_200960	II	200960	A	G	0.2	SPNCRNA.1324	SPNCRNA.1324	ncRNA_exonic	NA
NC_003423.3_212748	II	212748	A	G	0.133803	SPBC660.10	SPBC660.10	exonic	L>L
NC_003423.3_218575	II	218575	A	G	0.125874	SPNCRNA.1329	SPNCRNA.1329	ncRNA_exonic	NA
NC_003423.3_228404	II	228404	A	G	0.101449	SPBC660.15	SPBC660.15	UTR3	NA
NC_003423.3_228475	II	228475	A	G	0.150943	SPBC660.15	SPBC660.15	UTR3	NA
NC_003423.3_250196	II	250196	A	G	0.18663	SPBC31E1.06	bms1	exonic	N>D
NC_003423.3_312023	II	312023	A	G	0.25	SPBC1773.13	SPBC1773.13	exonic	K>R
NC_003423.3_312166	II	312166	A	G	0.188312	SPBC1773.13	SPBC1773.13	UTR3	NA
NC_003423.3_313483	II	313483	A	G	0.111111	SPBC1773.14	arg7	exonic	S>G
NC_003423.3_315907	II	315907	A	G	0.135338	SPBC1773.15	SPBC1773.15	UTR5	NA
NC_003423.3_347977	II	347977	A	G	0.258621	SPBC1271.10c	SPBC1271.10c	UTR5	NA
NC_003423.3_348072	II	348072	A	G	0.214286	SPBC1271.10c	SPBC1271.10c	UTR5	NA
NC_003423.3_348136	II	348136	A	G	0.11828	SPBC1271.10c	SPBC1271.10c	UTR5	NA
NC_003423.3_348215	II	348215	A	G	0.148148	SPBC1271.10c	SPBC1271.10c	UTR5	NA
NC_003423.3_348224	II	348224	A	G	0.111111	SPBC1271.10c	SPBC1271.10c	UTR5	NA
NC_003423.3_392464	II	392464	A	G	0.122449	SPBC106.09	cut4	exonic	V>V
NC_003423.3_393418	II	393418	A	G	0.305556	SPBC106.09	cut4	exonic	L>L
NC_003423.3_393730	II	393730	A	G	0.12	SPBC106.09	cut4	exonic	L>L
NC_003423.3_394176	II	394176	A	G	0.139344	SPBC106.09	cut4	exonic	Y>C
NC_003423.3_394568	II	394568	A	G	0.139394	SPBC106.09	cut4	exonic	M>V
NC_003423.3_395179	II	395179	A	G	0.153846	SPBC106.09	cut4	exonic	L>L
NC_003423.3_414009	II	414009	A	G	0.164042	SPBC106.18	rpl2501	exonic	M>V
NC_003423.3_491212	II	491212	A	G	0.204852	SPBC902.04	SPBC902.04	exonic	L>L
NC_003423.3_505806	II	505806	A	G	0.349515	SPBC1685.05	SPBC1685.05	UTR5	NA
NC_003423.3_560722	II	560722	A	G	0.125	SPNCRNA.1370	SPNCRNA.1370	ncRNA_exonic	NA
NC_003423.3_631313	II	631313	A	G	0.189333	SPBC839.16	SPBC839.16	UTR3	NA
NC_003423.3_638764	II	638764	A	G	0.375824	SPBC115.02c	SPBC115.02c	exonic	R>G
NC_003423.3_665014	II	665014	A	G	0.162791	SPBC947.06c	SPBC947.06c	UTR3	NA
NC_003423.3_689081	II	689081	A	G	0.185185	SPBPJ4664.02	SPBPJ4664.02	exonic	I>V
NC_003423.3_689696	II	689696	A	G	0.1	SPBPJ4664.02	SPBPJ4664.02	exonic	T>A
NC_003423.3_691997	II	691997	A	G	0.1	SPBPJ4664.02	SPBPJ4664.02	exonic	I>V
NC_003423.3_692825	II	692825	A	G	0.363636	SPBPJ4664.02	SPBPJ4664.02	exonic	I>V
NC_003423.3_697013	II	697013	A	G	0.115385	SPBPJ4664.02	SPBPJ4664.02	exonic	S>G
NC_003423.3_697409	II	697409	A	G	0.195652	SPBPJ4664.02	SPBPJ4664.02	exonic	S>G
NC_003423.3_697505	II	697505	A	G	0.142857	SPBPJ4664.02	SPBPJ4664.02	exonic	I>V
NC_003423.3_697577	II	697577	A	G	0.148148	SPBPJ4664.02	SPBPJ4664.02	exonic	I>V
NC_003423.3_697685	II	697685	A	G	0.15	SPBPJ4664.02	SPBPJ4664.02	exonic	I>V
NC_003423.3_698057	II	698057	A	G	0.152174	SPBPJ4664.02	SPBPJ4664.02	exonic	S>G
NC_003423.3_698156	II	698156	A	G	0.121951	SPBPJ4664.02	SPBPJ4664.02	exonic	S>G
NC_003423.3_699161	II	699161	A	G	0.180723	SPBPJ4664.02	SPBPJ4664.02	exonic	S>G
NC_003423.3_699776	II	699776	A	G	0.395833	SPBPJ4664.02	SPBPJ4664.02	UTR3	NA
NC_003423.3_708023	II	708023	A	G	0.136364	SPBPJ4664.06	gpt1	exonic	S>G
NC_003423.3_711328	II	711328	A	G	0.182648	SPBPJ4664.06	gpt1	exonic	L>L
NC_003423.3_711995	II	711995	A	G	0.166667	SPBPJ4664.06	gpt1	UTR3	NA
NC_003423.3_718080	II	718080	A	G	0.225007	SPBC119.03	SPBC119.03	exonic	K>E
NC_003423.3_726896	II	726896	A	G	0.11	SPBC119.07	ppk19	exonic	Q>Q
NC_003423.3_730608	II	730608	A	G	0.243902	SPBC119.07	ppk19	exonic	I>V
NC_003423.3_753600	II	753600	A	G	0.207576	SPBC119.17	SPBC119.17	exonic	S>G
NC_003423.3_753802	II	753802	A	G	0.22695	SPBC119.17	SPBC119.17	exonic	K>R
NC_003423.3_778213	II	778213	A	G	0.186111	SPBC577.13	syj2	exonic	Q>R
NC_003423.3_793957	II	793957	A	G	0.193133	SPBC530.04	mod5	exonic	S>G
NC_003423.3_825669	II	825669	A	G	0.325581	SPBC530.13	lsc1	exonic	L>L
NC_003423.3_854518	II	854518	A	G	0.205882	SPBC36.07	iki3	exonic	L>L
NC_003423.3_889775	II	889775	A	G	0.133333	SPNCRNA.1395	SPNCRNA.1395	ncRNA_exonic	NA
NC_003423.3_907389	II	907389	A	G	0.16	SPBC216.05	rad3	exonic	S>G
NC_003423.3_909136	II	909136	A	G	0.133929	SPBC216.05	rad3	exonic	Y>C
NC_003423.3_910145	II	910145	A	G	0.113043	SPBC216.05	rad3	exonic	A>A
NC_003423.3_910439	II	910439	A	G	0.158416	SPBC216.05	rad3	exonic	L>L
NC_003423.3_910791	II	910791	A	G	0.129032	SPBC216.05	rad3	exonic	R>G
NC_003423.3_924034	II	924034	A	G	0.106557	SPBC646.02	cwf11	exonic	Q>R
NC_003423.3_925842	II	925842	A	G	0.126582	SPBC646.02	cwf11	exonic	I>V
NC_003423.3_977990	II	977990	A	G	0.118236	SPBP35G2.07	ilv1	exonic	L>L
NC_003423.3_984125	II	984125	A	G	0.343137	SPBP35G2.10	mit1	exonic	L>L
NC_003423.3_1001663	II	1001663	A	G	0.172199	SPBC146.02	SPBC146.02	exonic	Y>C
NC_003423.3_1014379	II	1014379	A	G	0.149425	SPBC146.07	prp2	exonic	L>L
NC_003423.3_1059005	II	1059005	A	G	0.357143	SPBC337.16	cho1	splicing	NA
NC_003423.3_1074131	II	1074131	A	G	0.125	SPBC1734.08	hse1	UTR5	NA
NC_003423.3_1079193	II	1079193	A	G	0.111111	SPBC1734.09	SPBC1734.09	UTR3	NA
NC_003423.3_1079199	II	1079199	A	G	0.111111	SPBC1734.09	SPBC1734.09	UTR3	NA
NC_003423.3_1096680	II	1096680	A	G	0.160714	SPBC1709.01	chs2	exonic	L>L
NC_003423.3_1116373	II	1116373	A	G	0.119403	SPBC1709.08	cft1	exonic	Y>C
NC_003423.3_1117879	II	1117879	A	G	0.272727	SPBC1709.08	cft1	UTR3	NA
NC_003423.3_1118060	II	1118060	A	G	0.214286	SPBC1709.08	cft1	UTR3	NA
NC_003423.3_1135376	II	1135376	A	G	0.301483	SPBC1709.18	tif452	exonic	X>X
NC_003423.3_1158584	II	1158584	A	G	0.125	SPBC409.11	meu18	UTR5	NA
NC_003423.3_1169148	II	1169148	A	G	0.234043	SPNCRNA.1419	SPNCRNA.1419	ncRNA_exonic	NA
NC_003423.3_1216061	II	1216061	A	G	0.263158	SPNCRNA.1421	SPNCRNA.1421	ncRNA_exonic	NA
NC_003423.3_1240564	II	1240564	A	G	0.152623	SPBC651.02	SPBC651.02	exonic	K>R
NC_003423.3_1268798	II	1268798	A	G	0.174769	SPBC3D6.02	but2	UTR5	NA
NC_003423.3_1292816	II	1292816	A	G	0.148485	SPBC3D6.12	SPBC3D6.12	exonic	I>M
NC_003423.3_1332564	II	1332564	A	G	0.242424	SPBC27B12.06	gpi13	exonic	Y>C
NC_003423.3_1336385	II	1336385	A	G	0.163462	SPBC27B12.08	sip1	exonic	K>K
NC_003423.3_1337374	II	1337374	A	G	0.168224	SPBC27B12.08	sip1	exonic	Y>C
NC_003423.3_1339860	II	1339860	A	G	0.245098	SPBC27B12.08	sip1	exonic	I>M
NC_003423.3_1360776	II	1360776	A	G	0.194175	SPBC8D2.01	gsk31	UTR3	NA
NC_003423.3_1371766	II	1371766	A	G	0.234195	SPBC8D2.06	irs1	exonic	N>S
NC_003423.3_1465591	II	1465591	A	G	0.423423	SPBC32H8.07	git5	UTR3	NA
NC_003423.3_1513912	II	1513912	A	G	0.157895	SPBC83.01	ucp8	UTR3	NA
NC_003423.3_1516956	II	1516956	A	G	0.144444	SPBC83.04	apc15	exonic	R>G
NC_003423.3_1518478	II	1518478	A	G	0.147687	SPBC83.05	SPBC83.05	exonic	R>G
NC_003423.3_1518635	II	1518635	A	G	0.205085	SPBC83.05	SPBC83.05	exonic	K>R
NC_003423.3_1518853	II	1518853	A	G	0.194553	SPBC83.05	SPBC83.05	exonic	S>G
NC_003423.3_1528373	II	1528373	A	G	0.150224	SPBC83.10	SPBC83.10	exonic	L>L
NC_003423.3_1555068	II	1555068	A	G	0.3	SPNCRNA.1443	SPNCRNA.1443	ncRNA_exonic	NA
NC_003423.3_1555754	II	1555754	A	G	0.142857	SPNCRNA.1443	SPNCRNA.1443	ncRNA_exonic	NA
NC_003423.3_1573207	II	1573207	A	G	0.142857	SPNCRNA.1448	SPNCRNA.1448	ncRNA_exonic	NA
NC_003423.3_1574228	II	1574228	A	G	0.125	SPNCRNA.1448	SPNCRNA.1448	ncRNA_exonic	NA
NC_003423.3_1574233	II	1574233	A	G	0.125	SPNCRNA.1448	SPNCRNA.1448	ncRNA_exonic	NA
NC_003423.3_1574245	II	1574245	A	G	0.153846	SPNCRNA.1448	SPNCRNA.1448	ncRNA_exonic	NA
NC_003423.3_1661754	II	1661754	A	G	0.140078	SPBC21B10.06c	inp2	exonic	R>G
NC_003423.3_1682662	II	1682662	A	G	0.102041	SPBC19C2.05	ran1	UTR5	NA
NC_003423.3_1687412	II	1687412	A	G	0.101695	SPNCRNA.1453	SPNCRNA.1453	ncRNA_exonic	NA
NC_003423.3_1702489	II	1702489	A	G	0.166904	SPBC19C2.14	smd3	exonic	I>V
NC_003423.3_1719108	II	1719108	A	G	0.144928	SPBC2F12.11c	rep2	UTR3	NA
NC_003423.3_1843905	II	1843905	A	G	0.160643	SPBC28E12.04	SPBC28E12.04	exonic	S>G
NC_003423.3_1844667	II	1844667	A	G	0.108974	SPBC28E12.04	SPBC28E12.04	UTR3	NA
NC_003423.3_1926770	II	1926770	A	G	0.139535	SPBC16E9.07	mug100	UTR5	NA
NC_003423.3_1926974	II	1926974	A	G	0.152542	SPBC16E9.07	mug100	UTR5	NA
NC_003423.3_1927169	II	1927169	A	G	0.232877	SPBC16E9.07	mug100	exonic	L>L
NC_003423.3_1928009	II	1928009	A	G	0.104651	SPBC16E9.07	mug100	exonic	L>L
NC_003423.3_1943570	II	1943570	A	G	0.129252	SPBC16E9.13	ksp1	exonic	K>R
NC_003423.3_1943673	II	1943673	A	G	0.325116	SPBC16E9.13	ksp1	exonic	E>E
NC_003423.3_1944165	II	1944165	A	G	0.22449	SPBC16E9.13	ksp1	exonic	S>S
NC_003423.3_1944713	II	1944713	A	G	0.196282	SPBC16E9.13	ksp1	UTR3	NA
NC_003423.3_1944747	II	1944747	A	G	0.336653	SPBC16E9.13	ksp1	UTR3	NA
NC_003423.3_1944885	II	1944885	A	G	0.116279	SPBC16E9.13	ksp1	UTR3	NA
NC_003423.3_1957185	II	1957185	A	G	0.190476	SPBC16E9.18	psd1	UTR3	NA
NC_003423.3_1957260	II	1957260	A	G	0.290909	SPBC16E9.18	psd1	UTR3	NA
NC_003423.3_1957791	II	1957791	A	G	0.153846	SPBC1E8.02	SPBC1E8.02	UTR5	NA
NC_003423.3_1972538	II	1972538	A	G	0.600618	SPBC1E8.05	SPBC1E8.05	UTR3	NA
NC_003423.3_2002917	II	2002917	A	G	0.366197	SPBP23A10.04	apc2	exonic	Y>C
NC_003423.3_2007228	II	2007228	A	G	0.16	SPBP23A10.06	SPBP23A10.06	UTR3	NA
NC_003423.3_2008410	II	2008410	A	G	0.238095	SPBP23A10.07	rpa2	exonic	N>D
NC_003423.3_2014409	II	2014409	A	G	0.190805	SPBP23A10.08	alp5	UTR3	NA
NC_003423.3_2027987	II	2027987	A	G	0.138249	SPBP23A10.13	orc4	exonic	I>M
NC_003423.3_2044756	II	2044756	A	G	0.229508	SPNCRNA.1483	SPNCRNA.1483	ncRNA_exonic	NA
NC_003423.3_2044880	II	2044880	A	G	0.162791	SPNCRNA.1483	SPNCRNA.1483	ncRNA_exonic	NA
NC_003423.3_2045030	II	2045030	A	G	0.166667	SPNCRNA.1483	SPNCRNA.1483	ncRNA_exonic	NA
NC_003423.3_2070469	II	2070469	A	G	0.135922	SPBC29A3.17	gef3	exonic	L>L
NC_003423.3_2076726	II	2076726	A	G	0.486322	SPBC18E5.01	SPBC18E5.01	UTR3	NA
NC_003423.3_2082040	II	2082040	A	G	0.190935	SPBC18E5.04	rpl1001	exonic	Y>C
NC_003423.3_2088076	II	2088076	A	G	0.1	SPBC18E5.08	SPBC18E5.08	UTR5	NA
NC_003423.3_2142075	II	2142075	A	G	0.238342	SPBC1711.05	SPBC1711.05	exonic	S>G
NC_003423.3_2142141	II	2142141	A	G	0.13615	SPBC1711.05	SPBC1711.05	exonic	S>G
NC_003423.3_2150099	II	2150099	A	G	0.168174	SPBC1711.08	SPBC1711.08	exonic	S>S
NC_003423.3_2150461	II	2150461	A	G	0.147874	SPBC1711.08	SPBC1711.08	exonic	Y>C
NC_003423.3_2233329	II	2233329	A	G	0.25	SPBC14C8.15	SPBC14C8.15	UTR3	NA
NC_003423.3_2248661	II	2248661	A	G	0.269663	SPBC15C4.05	SPBC15C4.05	exonic	S>G
NC_003423.3_2248915	II	2248915	A	G	0.19802	SPBC15C4.05	SPBC15C4.05	exonic	L>L
NC_003423.3_2267451	II	2267451	A	G	0.222222	SPNCRNA.1500	SPNCRNA.1500	ncRNA_exonic	NA
NC_003423.3_2277560	II	2277560	A	G	0.150943	SPBC16H5.11c	skb1	exonic	L>L
NC_003423.3_2278133	II	2278133	A	G	0.261538	SPBC16H5.11c	skb1	exonic	E>E
NC_003423.3_2278165	II	2278165	A	G	0.19349	SPBC16H5.11c	skb1	exonic	Q>R
NC_003423.3_2278206	II	2278206	A	G	0.370236	SPBC16H5.11c	skb1	exonic	T>A
NC_003423.3_2278805	II	2278805	A	G	0.136296	SPBC16H5.11c	skb1	exonic	K>K
NC_003423.3_2285731	II	2285731	A	G	0.158664	SPBC16H5.08c	SPBC16H5.08c	exonic	M>V
NC_003423.3_2286415	II	2286415	A	G	0.105263	SPBC16H5.08c	SPBC16H5.08c	UTR3	NA
NC_003423.3_2323404	II	2323404	A	G	0.276471	SPBC24C6.03	SPBC24C6.03	exonic	I>M
NC_003423.3_2327096	II	2327096	A	G	0.238095	SPBC24C6.04	SPBC24C6.04	UTR3	NA
NC_003423.3_2386460	II	2386460	A	G	0.146825	SPBC36B7.02	SPBC36B7.02	exonic	Y>C
NC_003423.3_2388742	II	2388742	A	G	0.201807	SPBC36B7.03	sec63	exonic	R>G
NC_003423.3_2404137	II	2404137	A	G	0.146688	SPBP18G5.03	toc1	exonic	Y>C
NC_003423.3_2412787	II	2412787	A	G	0.108696	SPBC1921.05	ape2	UTR5	NA
NC_003423.3_2428720	II	2428720	A	G	0.193182	SPBC21D10.09c	SPBC21D10.09c	exonic	L>L
NC_003423.3_2431571	II	2431571	A	G	0.356061	SPBC21D10.09c	SPBC21D10.09c	exonic	S>G
NC_003423.3_2435264	II	2435264	A	G	0.2	SPBC21D10.06c	map4	UTR5	NA
NC_003423.3_2442186	II	2442186	A	G	0.16	SPBC21D10.05c	ucp3	UTR3	NA
NC_003423.3_2454542	II	2454542	A	G	0.155462	SPBC12C2.10c	pst1	exonic	K>R
NC_003423.3_2455833	II	2455833	A	G	0.160256	SPBC12C2.10c	pst1	exonic	E>E
NC_003423.3_2492758	II	2492758	A	G	0.245439	SPBC557.04	ppk29	exonic	L>L
NC_003423.3_2534065	II	2534065	A	G	0.169591	SPBC29A10.01	ccr1	exonic	L>L
NC_003423.3_2544675	II	2544675	A	G	0.135338	SPBC29A10.04	psm1	UTR3	NA
NC_003423.3_2602588	II	2602588	A	G	0.266667	SPBC25B2.03	SPBC25B2.03	intronic	NA
NC_003423.3_2618896	II	2618896	A	G	0.135	SPBC25B2.11	pof2	exonic	I>M
NC_003423.3_2643817	II	2643817	A	G	0.16	SPBC6B1.07	prp1	exonic	N>D
NC_003423.3_2713853	II	2713853	A	G	0.119266	SPBC4F6.12	pxl1	exonic	K>R
NC_003423.3_2717195	II	2717195	A	G	0.183267	SPBC4F6.14	SPBC4F6.14	exonic	I>V
NC_003423.3_2720206	II	2720206	A	G	0.25	SPNCRNA.1545	SPNCRNA.1545	ncRNA_exonic	NA
NC_003423.3_2735294	II	2735294	A	G	0.233503	SPBC336.01	fbh1	exonic	L>L
NC_003423.3_2740117	II	2740117	A	G	0.15942	SPBC336.03	efc25	UTR5	NA
NC_003423.3_2772136	II	2772136	A	G	0.4	SPBC336.15	pic1	exonic	L>L
NC_003423.3_2773861	II	2773861	A	G	0.112676	SPBC685.02	exo5	exonic	Y>C
NC_003423.3_2789970	II	2789970	A	G	0.142857	SPNCRNA.1549	SPNCRNA.1549	ncRNA_exonic	NA
NC_003423.3_2800208	II	2800208	A	G	0.184314	SPBC32F12.09	rum1	UTR5	NA
NC_003423.3_2806821	II	2806821	A	G	0.125	SPNCRNA.1550	SPNCRNA.1550	ncRNA_exonic	NA
NC_003423.3_2806883	II	2806883	A	G	0.153846	SPNCRNA.1550	SPNCRNA.1550	ncRNA_exonic	NA
NC_003423.3_2815257	II	2815257	A	G	0.129412	SPBC19C7.02	ubr1	exonic	K>E
NC_003423.3_2828024	II	2828024	A	G	0.159091	SPNCRNA.1553	SPNCRNA.1553	ncRNA_exonic	NA
NC_003423.3_2865971	II	2865971	A	G	0.191358	SPBP19A11.06	lid2	exonic	L>L
NC_003423.3_2866220	II	2866220	A	G	0.2625	SPBP19A11.06	lid2	exonic	L>L
NC_003423.3_2874539	II	2874539	A	G	0.444444	SPBP4H10.04	ppb1	splicing	NA
NC_003423.3_2874852	II	2874852	A	G	0.239709	SPBP4H10.04	ppb1	exonic	M>V
NC_003423.3_2903469	II	2903469	A	G	0.485626	SPBP4H10.15	SPBP4H10.15	exonic	S>G
NC_003423.3_2903512	II	2903512	A	G	0.237624	SPBP4H10.15	SPBP4H10.15	exonic	N>S
NC_003423.3_2905903	II	2905903	A	G	0.168317	SPBP4H10.15	SPBP4H10.15	UTR3	NA
NC_003423.3_2917410	II	2917410	A	G	0.438462	SPBC1703.02	rsc9	exonic	L>L
NC_003423.3_2917517	II	2917517	A	G	0.169903	SPBC1703.02	rsc9	exonic	Y>C
NC_003423.3_2926334	II	2926334	A	G	0.149378	SPBC1703.06	pof10	exonic	S>G
NC_003423.3_2928959	II	2928959	A	G	0.457317	SPBC1703.07	SPBC1703.07	exonic	Y>C
NC_003423.3_2928963	II	2928963	A	G	0.145646	SPBC1703.07	SPBC1703.07	exonic	P>P
NC_003423.3_2951752	II	2951752	A	G	0.116279	SPBC2A9.03	SPBC2A9.03	exonic	Q>R
NC_003423.3_2990077	II	2990077	A	G	0.238095	SPBC2D10.13	est1	exonic	I>V
NC_003423.3_3007732	II	3007732	A	G	0.111111	SPBC2D10.20	ubc1	UTR3	NA
NC_003423.3_3049293	II	3049293	A	G	0.225352	SPBC13E7.05	gpi14	exonic	L>L
NC_003423.3_3051494	II	3051494	A	G	0.409524	SPBC13E7.06	msd1	exonic	K>K
NC_003423.3_3051498	II	3051498	A	G	0.28972	SPBC13E7.06	msd1	exonic	K>E
NC_003423.3_3054847	II	3054847	A	G	0.131579	SPBC13E7.07	SPBC13E7.07	UTR3	NA
NC_003423.3_3081420	II	3081420	A	G	0.120879	SPBC30D10.10c	tor1	exonic	I>M
NC_003423.3_3082146	II	3082146	A	G	0.388626	SPBC30D10.10c	tor1	exonic	L>L
NC_003423.3_3084193	II	3084193	A	G	0.162921	SPBC30D10.09c	SPBC30D10.09c	UTR3	NA
NC_003423.3_3084228	II	3084228	A	G	0.15411	SPBC30D10.09c	SPBC30D10.09c	UTR3	NA
NC_003423.3_3093407	II	3093407	A	G	0.501114	SPBC30D10.03c	SPBC30D10.03c	UTR3	NA
NC_003423.3_3099766	II	3099766	A	G	0.144444	SPBC1778.02	rap1	exonic	L>L
NC_003423.3_3117348	II	3117348	A	G	0.175	SPBC4C3.10c	pre3	UTR5	NA
NC_003423.3_3128715	II	3128715	A	G	0.21875	SPBC4C3.05c	nuc1	exonic	T>A
NC_003423.3_3129252	II	3129252	A	G	0.111111	SPBC4C3.05c	nuc1	exonic	S>G
NC_003423.3_3129735	II	3129735	A	G	0.194631	SPBC4C3.05c	nuc1	exonic	K>E
NC_003423.3_3129756	II	3129756	A	G	0.433735	SPBC4C3.05c	nuc1	exonic	K>E
NC_003423.3_3131907	II	3131907	A	G	0.148551	SPBC4C3.05c	nuc1	exonic	K>E
NC_003423.3_3159600	II	3159600	A	G	0.111111	SPBC609.01	SPBC609.01	exonic	Y>C
NC_003423.3_3159910	II	3159910	A	G	0.333333	SPBC609.01	SPBC609.01	exonic	L>L
NC_003423.3_3187089	II	3187089	A	G	0.16779	SPBC776.07	SPBC776.07	exonic	L>L
NC_003423.3_3187322	II	3187322	A	G	0.151832	SPBC776.07	SPBC776.07	exonic	Y>C
NC_003423.3_3192973	II	3192973	A	G	0.346659	SPBC776.09	ste13	exonic	K>K
NC_003423.3_3193183	II	3193183	A	G	0.276307	SPBC776.09	ste13	UTR3	NA
NC_003423.3_3202821	II	3202821	A	G	0.204255	SPBC776.13	cnd1	exonic	V>V
NC_003423.3_3216827	II	3216827	A	G	0.152466	SPBC21.02	SPBC21.02	exonic	I>M
NC_003423.3_3217215	II	3217215	A	G	0.152381	SPBC21.02	SPBC21.02	exonic	I>V
NC_003423.3_3217589	II	3217589	A	G	0.131068	SPBC21.02	SPBC21.02	exonic	L>L
NC_003423.3_3247462	II	3247462	A	G	0.362791	SPBC25H2.16c	SPBC25H2.16c	exonic	L>L
NC_003423.3_3259301	II	3259301	A	G	0.248	SPBC25H2.13c	cdc20	exonic	I>V
NC_003423.3_3259927	II	3259927	A	G	0.144144	SPBC25H2.13c	cdc20	exonic	L>L
NC_003423.3_3263135	II	3263135	A	G	0.166667	SPBC25H2.11c	spt7	UTR5	NA
NC_003423.3_3292220	II	3292220	A	G	0.115702	SPBC20F10.05	nrl1	exonic	R>G
NC_003423.3_3293179	II	3293179	A	G	0.126437	SPBC20F10.05	nrl1	exonic	S>G
NC_003423.3_3293885	II	3293885	A	G	0.137255	SPBC20F10.05	nrl1	exonic	I>M
NC_003423.3_3315998	II	3315998	A	G	0.141237	SPBC17D11.05	tif32	exonic	K>R
NC_003423.3_3335551	II	3335551	A	G	0.227437	SPBC17D1.05	SPBC17D1.05	exonic	S>G
NC_003423.3_3352863	II	3352863	A	G	0.135135	SPBC11C11.03	ndc80	UTR3	NA
NC_003423.3_3387918	II	3387918	A	G	0.153846	SPBC3B8.04c	SPBC3B8.04c	intronic	NA
NC_003423.3_3402412	II	3402412	A	G	0.196364	SPBC13A2.02	nup82	exonic	R>G
NC_003423.3_3424101	II	3424101	A	G	0.12	SPBC4B4.06	vps25	UTR3	NA
NC_003423.3_3437354	II	3437354	A	G	0.133333	SPBC4B4.11	SPBC4B4.11	UTR3	NA
NC_003423.3_3471679	II	3471679	A	G	0.123377	SPBC1718.01	pop1	UTR3	NA
NC_003423.3_3471680	II	3471680	A	G	0.350993	SPBC1718.01	pop1	UTR3	NA
NC_003423.3_3502386	II	3502386	A	G	0.291667	SPBC1105.01	rrp12	UTR5	NA
NC_003423.3_3598090	II	3598090	A	G	0.111111	SPBC16D10.05	mok13	exonic	I>M
NC_003423.3_3598157	II	3598157	A	G	0.175439	SPBC16D10.05	mok13	exonic	I>V
NC_003423.3_3598877	II	3598877	A	G	0.118421	SPBC16D10.05	mok13	exonic	T>A
NC_003423.3_3599155	II	3599155	A	G	0.105263	SPBC16D10.05	mok13	exonic	I>M
NC_003423.3_3600878	II	3600878	A	G	0.201149	SPBC16D10.05	mok13	exonic	N>D
NC_003423.3_3601121	II	3601121	A	G	0.128049	SPBC16D10.05	mok13	exonic	K>E
NC_003423.3_3602102	II	3602102	A	G	0.123711	SPBC16D10.05	mok13	exonic	R>G
NC_003423.3_3602986	II	3602986	A	G	0.184466	SPBC16D10.05	mok13	exonic	L>L
NC_003423.3_3604647	II	3604647	A	G	0.286207	SPBC16D10.05	mok13	exonic	Y>C
NC_003423.3_3622199	II	3622199	A	G	0.136	SPNCRNA.1624	SPNCRNA.1624	ncRNA_exonic	NA
NC_003423.3_3656124	II	3656124	A	G	0.151292	SPBP8B7.13	vac7	exonic	R>G
NC_003423.3_3674116	II	3674116	A	G	0.185255	SPBP8B7.19	spt16	exonic	L>L
NC_003423.3_3680495	II	3680495	A	G	0.462445	SPBP8B7.22	erd2	exonic	L>L
NC_003423.3_3687576	II	3687576	A	G	0.236007	SPBP8B7.26	SPBP8B7.26	exonic	L>L
NC_003423.3_3689954	II	3689954	A	G	0.132653	SPBP8B7.27	mug30	exonic	R>G
NC_003423.3_3690107	II	3690107	A	G	0.326797	SPBP8B7.27	mug30	exonic	N>D
NC_003423.3_3690763	II	3690763	A	G	0.136986	SPBP8B7.27	mug30	exonic	S>S
NC_003423.3_3690853	II	3690853	A	G	0.164634	SPBP8B7.27	mug30	exonic	L>L
NC_003423.3_3690854	II	3690854	A	G	0.198758	SPBP8B7.27	mug30	exonic	R>G
NC_003423.3_3693798	II	3693798	A	G	0.154639	SPBP8B7.29	SPBP8B7.29	exonic	L>L
NC_003423.3_3722334	II	3722334	A	G	0.183798	SPBC25D12.04	suc22	exonic	I>V
NC_003423.3_3756859	II	3756859	A	G	0.346194	SPBC31F10.03	SPBC31F10.03	exonic	K>R
NC_003423.3_3850011	II	3850011	A	G	0.35533	SPBC23E6.05	arx1	exonic	M>?
NC_003423.3_3865121	II	3865121	A	G	0.123077	SPBC23E6.09	ssn6	exonic	L>L
NC_003423.3_3883775	II	3883775	A	G	0.208955	SPBC211.06	gfh1	UTR5	NA
NC_003423.3_3891768	II	3891768	A	G	0.138973	SPBC1604.21c	ptr3	exonic	K>K
NC_003423.3_3921500	II	3921500	A	G	0.305732	SPBC1604.06c	SPBC1604.06c	exonic	L>L
NC_003423.3_3929329	II	3929329	A	G	0.358268	SPBC1604.02c	ppr1	exonic	K>E
NC_003423.3_3946114	II	3946114	A	G	0.463235	SPBC26H8.03	cho2	exonic	K>K
NC_003423.3_3947789	II	3947789	A	G	0.154378	SPBC26H8.03	cho2	exonic	N>D
NC_003423.3_3996474	II	3996474	A	G	0.2	SPBC3B9.04	SPBC3B9.04	UTR3	NA
NC_003423.3_4003707	II	4003707	A	G	0.252174	SPBC3B9.09	vps36	exonic	S>S
NC_003423.3_4023681	II	4023681	A	G	0.119048	SPBC3B9.19	mge1	UTR3	NA
NC_003423.3_4024958	II	4024958	A	G	0.249084	SPBC215.01	SPBC215.01	exonic	L>L
NC_003423.3_4031523	II	4031523	A	G	0.2	SPBC215.04	git11	UTR3	NA
NC_003423.3_4095182	II	4095182	A	G	0.150888	SPBC56F2.09c	arg5	exonic	S>G
NC_003423.3_4098436	II	4098436	A	G	0.164975	SPBC56F2.08c	SPBC56F2.08c	exonic	S>G
NC_003423.3_4146773	II	4146773	A	G	0.153846	SPNCRNA.1676	SPNCRNA.1676	ncRNA_exonic	NA
NC_003423.3_4151879	II	4151879	A	G	0.17193	SPBC14F5.02	SPBC14F5.02	exonic	S>G
NC_003423.3_4170714	II	4170714	A	G	0.120205	SPBC14F5.07	doa10	exonic	L>L
NC_003423.3_4171581	II	4171581	A	G	0.237537	SPBC14F5.07	doa10	UTR3	NA
NC_003423.3_4171626	II	4171626	A	G	0.284848	SPBC14F5.07	doa10	UTR3	NA
NC_003423.3_4171740	II	4171740	A	G	0.456897	SPBC14F5.07	doa10	UTR3	NA
NC_003423.3_4197038	II	4197038	A	G	0.120219	SPBC3F6.05	rga1	exonic	L>L
NC_003423.3_4197608	II	4197608	A	G	0.153846	SPBC3F6.05	rga1	exonic	L>L
NC_003423.3_4204689	II	4204689	A	G	0.149533	SPBC342.02	qrs1	exonic	I>V
NC_003423.3_4208217	II	4208217	A	G	0.181818	SPBC342.04	rpn1301	UTR5	NA
NC_003423.3_4223772	II	4223772	A	G	0.314815	SPBC16G5.06	SPBC16G5.06	exonic	N>S
NC_003423.3_4229502	II	4229502	A	G	0.160563	SPBC16G5.09	SPBC16G5.09	exonic	N>D
NC_003423.3_4350374	II	4350374	A	G	0.114286	SPBC16C6.10	chp2	exonic	K>R
NC_003423.3_4367011	II	4367011	A	G	0.229167	SPBC1539.02	SPBC1539.02	UTR3	NA
NC_003423.3_4373277	II	4373277	A	G	0.366259	SPBC1539.06	SPBC1539.06	UTR3	NA
NC_003423.3_4407094	II	4407094	A	G	0.171233	SPBC1289.12	usp109	exonic	Y>C
NC_003423.3_4431363	II	4431363	A	G	0.160131	SPBC8E4.05c	SPBC8E4.05c	exonic	R>G
NC_003421.2_51110	III	51110	A	G	0.193878	SPCC757.04	SPCC757.04	exonic	R>G
NC_003421.2_82169	III	82169	A	G	0.454545	SPCC613.01	SPCC613.01	UTR3	NA
NC_003421.2_83726	III	83726	A	G	0.264368	SPCC613.02	SPCC613.02	exonic	S>S
NC_003421.2_95428	III	95428	A	G	0.12931	SPCC613.09	sen54	exonic	K>K
NC_003421.2_131564	III	131564	A	G	0.136054	SPCC330.11	btb1	exonic	S>S
NC_003421.2_135507	III	135507	A	G	0.129534	SPCC330.11	btb1	exonic	I>V
NC_003421.2_175472	III	175472	A	G	0.231511	SPCC1235.01	SPCC1235.01	exonic	L>L
NC_003421.2_178273	III	178273	A	G	0.213699	SPCC1235.02	bio2	UTR3	NA
NC_003421.2_187282	III	187282	A	G	0.172414	SPNCRNA.1117	SPNCRNA.1117	ncRNA_exonic	NA
NC_003421.2_230717	III	230717	A	G	0.25	SPNCRNA.1120	SPNCRNA.1120	ncRNA_exonic	NA
NC_003421.2_231168	III	231168	A	G	0.146341	SPNCRNA.1120	SPNCRNA.1120	ncRNA_exonic	NA
NC_003421.2_231704	III	231704	A	G	0.133333	SPNCRNA.1120	SPNCRNA.1120	ncRNA_exonic	NA
NC_003421.2_235869	III	235869	A	G	0.142857	SPNCRNA.1121	SPNCRNA.1121	ncRNA_exonic	NA
NC_003421.2_237057	III	237057	A	G	0.196429	SPCC1529.01	SPCC1529.01	UTR5	NA
NC_003421.2_237385	III	237385	A	G	0.329004	SPCC1529.01	SPCC1529.01	UTR5	NA
NC_003421.2_238518	III	238518	A	G	0.245783	SPCC1529.01	SPCC1529.01	exonic	M>V
NC_003421.2_252950	III	252950	A	G	0.125	SPCC794.16	SPCC794.16	UTR5	NA
NC_003421.2_254041	III	254041	A	G	0.166667	SPCC794.16	SPCC794.16	UTR3	NA
NC_003421.2_290083	III	290083	A	G	0.207965	SPCC553.08c	SPCC553.08c	exonic	L>L
NC_003421.2_292496	III	292496	A	G	0.213559	SPCC553.08c	SPCC553.08c	exonic	S>G
NC_003421.2_309225	III	309225	A	G	0.272727	SPNCRNA.1129	SPNCRNA.1129	ncRNA_exonic	NA
NC_003421.2_322392	III	322392	A	G	0.25	SPCC736.05	wtf7	UTR3	NA
NC_003421.2_323786	III	323786	A	G	0.112903	SPCC736.06	SPCC736.06	exonic	Q>R
NC_003421.2_334635	III	334635	A	G	0.148148	SPCC736.11	ago1	splicing	NA
NC_003421.2_350759	III	350759	A	G	0.178832	SPCC736.15	SPCC736.15	UTR3	NA
NC_003421.2_355003	III	355003	A	G	0.195122	SPCC594.01	SPCC594.01	intronic	NA
NC_003421.2_435704	III	435704	A	G	0.15	SPNCRNA.1138	SPNCRNA.1138	ncRNA_exonic	NA
NC_003421.2_435731	III	435731	A	G	0.128205	SPNCRNA.1138	SPNCRNA.1138	ncRNA_exonic	NA
NC_003421.2_435780	III	435780	A	G	0.653846	SPNCRNA.1138	SPNCRNA.1138	ncRNA_exonic	NA
NC_003421.2_446521	III	446521	A	G	0.2	SPCC4G3.13c	SPCC4G3.13c	UTR3	NA
NC_003421.2_451905	III	451905	A	G	0.133333	SPCC4G3.10c	rhp42	UTR5	NA
NC_003421.2_466151	III	466151	A	G	0.15942	SPCC4G3.04c	coq5	UTR3	NA
NC_003421.2_469349	III	469349	A	G	0.192308	SPNCRNA.1140	SPNCRNA.1140	ncRNA_exonic	NA
NC_003421.2_545280	III	545280	A	G	0.224398	SPCC962.01	SPCC962.01	exonic	R>G
NC_003421.2_545499	III	545499	A	G	0.238095	SPCC962.01	SPCC962.01	exonic	I>V
NC_003421.2_582729	III	582729	A	G	0.125	SPCC1672.09	SPCC1672.09	UTR3	NA
NC_003421.2_582730	III	582730	A	G	0.1875	SPCC1672.09	SPCC1672.09	UTR3	NA
NC_003421.2_582732	III	582732	A	G	0.125	SPCC1672.09	SPCC1672.09	UTR3	NA
NC_003421.2_609038	III	609038	A	G	0.12766	SPCC1183.07	SPCC1183.07	exonic	N>S
NC_003421.2_644945	III	644945	A	G	0.112903	SPCC5E4.04	cut1	exonic	L>L
NC_003421.2_646576	III	646576	A	G	0.162162	SPCC5E4.04	cut1	exonic	K>K
NC_003421.2_647812	III	647812	A	G	0.122222	SPCC5E4.04	cut1	exonic	M>V
NC_003421.2_657756	III	657756	A	G	0.247761	SPCC16C4.19	SPCC16C4.19	exonic	Y>C
NC_003421.2_657764	III	657764	A	G	0.228571	SPCC16C4.19	SPCC16C4.19	exonic	S>G
NC_003421.2_660442	III	660442	A	G	0.115183	SPCC16C4.01	sif2	UTR3	NA
NC_003421.2_685040	III	685040	A	G	0.122449	SPCC16C4.22	SPCC16C4.22	intronic	NA
NC_003421.2_729264	III	729264	A	G	0.1	SPCC18B5.06	SPCC18B5.06	splicing	NA
NC_003421.2_745830	III	745830	A	G	0.211009	SPCC14G10.02	SPCC14G10.02	exonic	M>V
NC_003421.2_747417	III	747417	A	G	0.438356	SPCC14G10.02	SPCC14G10.02	exonic	T>A
NC_003421.2_749949	III	749949	A	G	0.314578	SPCC14G10.04	SPCC14G10.04	exonic	R>G
NC_003421.2_753074	III	753074	A	G	0.190476	SPCC1020.13c	SPCC1020.13c	exonic	Y>C
NC_003421.2_822856	III	822856	A	G	0.321168	SPCC1393.11	SPCC1393.11	UTR3	NA
NC_003421.2_822887	III	822887	A	G	0.13245	SPCC1393.11	SPCC1393.11	UTR3	NA
NC_003421.2_824283	III	824283	A	G	0.169546	SPCC1393.12	SPCC1393.12	UTR3	NA
NC_003421.2_827149	III	827149	A	G	0.253968	SPCC1393.13	SPCC1393.13	UTR3	NA
NC_003421.2_839847	III	839847	A	G	0.205607	SPCC63.03	SPCC63.03	UTR3	NA
NC_003421.2_840350	III	840350	A	G	0.14876	SPCC63.04	mok14	exonic	Y>C
NC_003421.2_843090	III	843090	A	G	0.398907	SPCC63.04	mok14	exonic	I>M
NC_003421.2_847165	III	847165	A	G	0.167464	SPCC63.06	SPCC63.06	UTR3	NA
NC_003421.2_875854	III	875854	A	G	0.131579	SPCC16A11.04	snx12	exonic	Y>C
NC_003421.2_876249	III	876249	A	G	0.210884	SPCC16A11.04	snx12	exonic	R>G
NC_003421.2_876962	III	876962	A	G	0.194175	SPCC16A11.04	snx12	exonic	L>L
NC_003421.2_881595	III	881595	A	G	0.154229	SPCC16A11.07	coq10	exonic	I>V
NC_003421.2_894650	III	894650	A	G	0.27896	SPCC16A11.14	sfh1	exonic	L>L
NC_003421.2_917337	III	917337	A	G	0.166667	SPNCRNA.1161	SPNCRNA.1161	ncRNA_exonic	NA
NC_003421.2_931876	III	931876	A	G	0.277778	SPCC24B10.17	emp24	UTR3	NA
NC_003421.2_942065	III	942065	A	G	0.159763	SPCC24B10.22	pog1	exonic	K>R
NC_003421.2_949914	III	949914	A	G	0.272727	SPNCRNA.477	SPNCRNA.477	ncRNA_exonic	NA
NC_003421.2_950031	III	950031	A	G	0.125	SPNCRNA.477	SPNCRNA.477	ncRNA_exonic	NA
NC_003421.2_969409	III	969409	A	G	0.133333	SPNCRNA.1164	SPNCRNA.1164	ncRNA_exonic	NA
NC_003421.2_1005540	III	1005540	A	G	0.142857	SPCC895.05	for3	exonic	K>R
NC_003421.2_1007011	III	1007011	A	G	0.265306	SPCC895.05	for3	exonic	L>L
NC_003421.2_1009343	III	1009343	A	G	0.148026	SPCC895.06	elp2	exonic	L>L
NC_003421.2_1009987	III	1009987	A	G	0.110169	SPCC895.06	elp2	exonic	N>S
NC_003421.2_1038316	III	1038316	A	G	0.157895	SPNCRNA.1169	SPNCRNA.1169	ncRNA_exonic	NA
NC_003421.2_1168037	III	1168037	A	G	0.136364	SPCC4B3.05c	hem12	UTR3	NA
NC_003421.2_1198928	III	1198928	A	G	0.202381	SPCC550.07	SPCC550.07	exonic	S>G
NC_003421.2_1198960	III	1198960	A	G	0.242604	SPCC550.07	SPCC550.07	exonic	Q>Q
NC_003421.2_1204754	III	1204754	A	G	0.207692	SPNCRNA.487	SPNCRNA.487	ncRNA_exonic	NA
NC_003421.2_1205078	III	1205078	A	G	0.161017	SPCC550.10	meu8	exonic	I>M
NC_003421.2_1206119	III	1206119	A	G	0.322115	SPCC550.10	meu8	exonic	V>V
NC_003421.2_1209359	III	1209359	A	G	0.24269	SPCC550.11	SPCC550.11	exonic	K>E
NC_003421.2_1227799	III	1227799	A	G	0.178082	SPCC4E9.02	cig1	exonic	I>M
NC_003421.2_1232136	III	1232136	A	G	0.354497	SPCC645.04	nse3	UTR5	NA
NC_003421.2_1247293	III	1247293	A	G	0.169884	SPCC645.07	rgf1	exonic	Q>Q
NC_003421.2_1248126	III	1248126	A	G	0.143478	SPCC645.07	rgf1	exonic	S>G
NC_003421.2_1285964	III	1285964	A	G	0.1	SPCC1322.01	rpm1	exonic	T>A
NC_003421.2_1285979	III	1285979	A	G	0.444444	SPCC1322.01	rpm1	exonic	T>A
NC_003421.2_1317125	III	1317125	A	G	0.165948	SPCC1322.13	ade6	exonic	L>L
NC_003421.2_1317293	III	1317293	A	G	0.273543	SPCC1322.13	ade6	exonic	L>L
NC_003421.2_1322117	III	1322117	A	G	0.453552	SPCC1322.15	rpl3402	UTR3	NA
NC_003421.2_1344041	III	1344041	A	G	0.160714	SPCC338.17c	rad21	exonic	L>L
NC_003421.2_1368792	III	1368792	A	G	0.1125	SPCC338.03c	SPCC338.03c	UTR5	NA
NC_003421.2_1369352	III	1369352	A	G	0.254902	SPCC338.03c	SPCC338.03c	UTR3	NA
NC_003421.2_1398787	III	1398787	A	G	0.107692	SPCC1281.08	wtf11	UTR5	NA
NC_003421.2_1468495	III	1468495	A	G	0.113475	SPCC11E10.08	rik1	exonic	T>A
NC_003421.2_1478639	III	1478639	A	G	0.166667	SPCC188.03	cnd3	exonic	K>K
NC_003421.2_1504533	III	1504533	A	G	0.144444	SPCC188.11	prp45	UTR3	NA
NC_003421.2_1535641	III	1535641	A	G	0.133333	SPCC584.04	sup35	intronic	NA
NC_003421.2_1537618	III	1537618	A	G	0.160542	SPCC584.04	sup35	UTR3	NA
NC_003421.2_1537619	III	1537619	A	G	0.23301	SPCC584.04	sup35	UTR3	NA
NC_003421.2_1546251	III	1546251	A	G	0.25	SPNCRNA.1203	SPNCRNA.1203	ncRNA_exonic	NA
NC_003421.2_1609629	III	1609629	A	G	0.153846	SPCC777.07	omh3	intronic	NA
NC_003421.2_1631412	III	1631412	A	G	0.143519	SPCC663.02	wtf14	UTR3	NA
NC_003421.2_1639819	III	1639819	A	G	0.22629	SPCC663.03	pmd1	exonic	L>L
NC_003421.2_1640320	III	1640320	A	G	0.115207	SPCC663.03	pmd1	UTR3	NA
NC_003421.2_1656845	III	1656845	A	G	0.134146	SPCC663.12	cid12	UTR3	NA
NC_003421.2_1687772	III	1687772	A	G	0.276957	SPCC417.08	tef3	exonic	I>V
NC_003421.2_1731216	III	1731216	A	G	0.153846	SPCC1450.02	bdf1	UTR3	NA
NC_003421.2_1767192	III	1767192	A	G	0.127273	SPCC1442.01	ste6	exonic	L>L
NC_003421.2_1767430	III	1767430	A	G	0.142222	SPCC1442.01	ste6	exonic	K>E
NC_003421.2_1770159	III	1770159	A	G	0.148936	SPCC1442.02	SPCC1442.02	exonic	K>K
NC_003421.2_1771327	III	1771327	A	G	0.244048	SPCC1442.03	SPCC1442.03	UTR5	NA
NC_003421.2_1818027	III	1818027	A	G	0.216981	SPCC285.11	ucp10	UTR3	NA
NC_003421.2_1826644	III	1826644	A	G	0.114754	SPCC285.14	trs130	exonic	L>L
NC_003421.2_1865734	III	1865734	A	G	0.114943	SPNCRNA.586	SPNCRNA.586	ncRNA_exonic	NA
NC_003421.2_1873779	III	1873779	A	G	0.290323	SPCC1223.13	cbf12	exonic	Y>C
NC_003421.2_1879730	III	1879730	A	G	0.433333	SPCC297.03	ssp1	exonic	L>L
NC_003421.2_1884676	III	1884676	A	G	0.199115	SPCC297.05	SPCC297.05	exonic	R>G
NC_003421.2_1902279	III	1902279	A	G	0.118644	SPCC737.08	SPCC737.08	exonic	L>L
NC_003421.2_1902672	III	1902672	A	G	0.113636	SPCC737.08	SPCC737.08	exonic	L>L
NC_003421.2_1909458	III	1909458	A	G	0.292308	SPCC737.08	SPCC737.08	exonic	L>L
NC_003421.2_1914351	III	1914351	A	G	0.222222	SPCC737.08	SPCC737.08	exonic	I>M
NC_003421.2_1942407	III	1942407	A	G	0.113043	SPCC74.06	mak3	exonic	L>L
NC_003421.2_1945211	III	1945211	A	G	0.114286	SPCC74.06	mak3	exonic	K>R
NC_003421.2_1960389	III	1960389	A	G	0.13	SPCC18.04	pof6	exonic	K>R
NC_003421.2_1977016	III	1977016	A	G	0.101695	SPNCRNA.1250	SPNCRNA.1250	ncRNA_exonic	NA
NC_003421.2_2018502	III	2018502	A	G	0.163121	SPCC1906.03	wtf19	exonic	Q>Q
NC_003421.2_2018601	III	2018601	A	G	0.158416	SPCC1906.03	wtf19	exonic	Q>Q
NC_003421.2_2026389	III	2026389	A	G	0.242902	SPCC1739.01	SPCC1739.01	exonic	S>G
NC_003421.2_2027925	III	2027925	A	G	0.185984	SPCC1739.01	SPCC1739.01	UTR3	NA
NC_003421.2_2058870	III	2058870	A	G	0.466735	SPCC1739.13	ssa2	exonic	Y>C
NC_003421.2_2078139	III	2078139	A	G	0.106557	SPCPB1C11.03	SPCPB1C11.03	exonic	I>V
NC_003421.2_2148857	III	2148857	A	G	0.226415	SPCC1620.03	mug163	exonic	K>E
NC_003421.2_2149027	III	2149027	A	G	0.16129	SPCC1620.03	mug163	exonic	L>L
NC_003421.2_2151627	III	2151627	A	G	0.185484	SPCC1620.03	mug163	UTR3	NA
NC_003421.2_2152701	III	2152701	A	G	0.144385	SPCC1620.05	SPCC1620.05	exonic	Y>C
NC_003421.2_2178396	III	2178396	A	G	0.172414	SPNCRNA.1269	SPNCRNA.1269	ncRNA_exonic	NA
NC_003421.2_2187202	III	2187202	A	G	0.108108	SPCC830.03	SPCC830.03	UTR3	NA
NC_003421.2_2214384	III	2214384	A	G	0.171429	SPCC1919.05	SPCC1919.05	exonic	Y>C
NC_003421.2_2215721	III	2215721	A	G	0.124138	SPCC1919.05	SPCC1919.05	exonic	T>A
NC_003421.2_2221012	III	2221012	A	G	0.181818	SPCC1919.07	SPCC1919.07	UTR5	NA
NC_003421.2_2242347	III	2242347	A	G	0.2	SPCC790.02	pep3	UTR5	NA
NC_003421.2_2242853	III	2242853	A	G	0.117391	SPCC790.02	pep3	exonic	I>M
NC_003421.2_2243015	III	2243015	A	G	0.427928	SPCC790.02	pep3	exonic	L>L
NC_003421.2_2243042	III	2243042	A	G	0.306306	SPCC790.02	pep3	exonic	L>L
NC_003421.2_2259747	III	2259747	A	G	0.142857	SPNCRNA.1278	SPNCRNA.1278	ncRNA_exonic	NA
NC_003421.2_2262502	III	2262502	A	G	0.170543	SPCC1840.03	sal3	exonic	S>G
NC_003421.2_2336632	III	2336632	A	G	0.235294	SPCC1494.07	SPCC1494.07	UTR5	NA
NC_003421.2_2336873	III	2336873	A	G	0.168317	SPCC1494.07	SPCC1494.07	exonic	L>L
NC_003421.2_2336874	III	2336874	A	G	0.147059	SPCC1494.07	SPCC1494.07	exonic	R>G
NC_003421.2_2338432	III	2338432	A	G	0.131148	SPCC1494.07	SPCC1494.07	exonic	K>R
NC_003421.2_2339518	III	2339518	A	G	0.218935	SPCC1494.07	SPCC1494.07	exonic	K>R
NC_003421.2_2339796	III	2339796	A	G	0.178808	SPCC1494.07	SPCC1494.07	exonic	I>V
NC_003421.2_2340371	III	2340371	A	G	0.292308	SPCC1494.07	SPCC1494.07	exonic	L>L
NC_003421.2_2340935	III	2340935	A	G	0.238636	SPCC1494.07	SPCC1494.07	exonic	I>M
NC_003421.2_2348441	III	2348441	A	G	0.314607	SPCC1494.10	adn3	UTR3	NA
NC_003421.2_2423291	III	2423291	A	G	0.111111	SPNCRNA.1297	SPNCRNA.1297	ncRNA_exonic	NA
NC_003421.2_2426984	III	2426984	A	G	0.115385	SPCC569.05c	SPCC569.05c	UTR3	NA
NC_003421.2_2435846	III	2435846	A	G	0.142857	SPCC569.01c	SPCC569.01c	UTR3	NA
NC_003424.3_65801	I	65801	T	C	0.164365	SPAC977.16c	dak2	exonic	L>L
NC_003424.3_76225	I	76225	T	C	0.142857	SPAPJ695.02	SPAPJ695.02	UTR5	NA
NC_003424.3_134589	I	134589	T	C	0.1	SPAC11D3.14c	SPAC11D3.14c	exonic	L>L
NC_003424.3_146669	I	146669	T	C	0.181818	SPAC11D3.18c	SPAC11D3.18c	UTR5	NA
NC_003424.3_171499	I	171499	T	C	0.194332	SPAC13G6.01c	rad8	exonic	R>G
NC_003424.3_174587	I	174587	T	C	0.125	SPAC13G6.01c	rad8	UTR5	NA
NC_003424.3_195061	I	195061	T	C	0.312977	SPAC13G6.11c	erg12	exonic	L>L
NC_003424.3_202589	I	202589	T	C	0.178771	SPAC13G6.15c	SPAC13G6.15c	exonic	L>L
NC_003424.3_228552	I	228552	T	C	0.172794	SPAC24B11.12c	SPAC24B11.12c	exonic	E>E
NC_003424.3_242511	I	242511	T	C	0.156168	SPAC806.04c	SPAC806.04c	exonic	L>L
NC_003424.3_251491	I	251491	T	C	0.201913	SPAC1639.01c	SPAC1639.01c	UTR3	NA
NC_003424.3_253220	I	253220	T	C	0.105263	SPAC1639.01c	SPAC1639.01c	intronic	NA
NC_003424.3_292297	I	292297	T	C	0.173095	SPAC1F5.02	SPAC1F5.02	exonic	Q>R
NC_003424.3_295501	I	295501	T	C	0.16129	SPAC18B11.11	SPAC18B11.11	exonic	S>G
NC_003424.3_296225	I	296225	T	C	0.27907	SPAC18B11.11	SPAC18B11.11	exonic	K>K
NC_003424.3_296600	I	296600	T	C	0.113924	SPAC18B11.11	SPAC18B11.11	exonic	L>L
NC_003424.3_298067	I	298067	T	C	0.147727	SPAC18B11.11	SPAC18B11.11	exonic	L>L
NC_003424.3_307864	I	307864	T	C	0.175355	SPAC18B11.06	SPAC18B11.06	exonic	L>L
NC_003424.3_309108	I	309108	T	C	0.203735	SPAC18B11.05	gpi18	exonic	Y>C
NC_003424.3_313931	I	313931	T	C	0.153846	SPNCRNA.636	SPNCRNA.636	ncRNA_exonic	NA
NC_003424.3_370280	I	370280	T	C	0.13125	SPAC630.13c	tsc2	exonic	R>G
NC_003424.3_372576	I	372576	T	C	0.107914	SPAC630.13c	tsc2	exonic	L>L
NC_003424.3_373160	I	373160	T	C	0.104651	SPAC630.13c	tsc2	exonic	S>G
NC_003424.3_409032	I	409032	T	C	0.231818	SPAC31A2.11c	cuf1	exonic	L>L
NC_003424.3_483171	I	483171	T	C	0.415	SPAC24H6.04	hxk1	UTR3	NA
NC_003424.3_503728	I	503728	T	C	0.153209	SPAC227.03c	SPAC227.03c	exonic	L>L
NC_003424.3_544528	I	544528	T	C	0.142212	SPAC2F7.07c	cph2	exonic	L>L
NC_003424.3_545371	I	545371	T	C	0.174349	SPAC2F7.07c	cph2	exonic	I>M
NC_003424.3_547921	I	547921	T	C	0.220339	SPAC2F7.08c	snf5	exonic	L>L
NC_003424.3_550141	I	550141	T	C	0.22561	SPAC2F7.09c	SPAC2F7.09c	exonic	S>G
NC_003424.3_566613	I	566613	T	C	0.405405	SPAC2F7.16c	pld1	exonic	R>G
NC_003424.3_584700	I	584700	T	C	0.12	SPNCRNA.662	SPNCRNA.662	ncRNA_exonic	NA
NC_003424.3_594819	I	594819	T	C	0.141762	SPAC3H8.05c	mms1	exonic	K>E
NC_003424.3_613993	I	613993	T	C	0.189602	SPAC1F3.02c	mkh1	exonic	I>M
NC_003424.3_615859	I	615859	T	C	0.203704	SPAC1F3.02c	mkh1	exonic	L>L
NC_003424.3_630982	I	630982	T	C	0.139175	SPAC1F3.06c	spo15	exonic	N>D
NC_003424.3_639290	I	639290	T	C	0.155963	SPAC1F3.10c	45566	exonic	T>A
NC_003424.3_713670	I	713670	T	C	0.288462	SPAC1296.03c	sxa2	exonic	L>L
NC_003424.3_740679	I	740679	T	C	0.198502	SPAC22G7.06c	ura1	exonic	T>A
NC_003424.3_740685	I	740685	T	C	0.735955	SPAC22G7.06c	ura1	exonic	R>G
NC_003424.3_742175	I	742175	T	C	0.40836	SPAC22G7.06c	ura1	exonic	K>R
NC_003424.3_742194	I	742194	T	C	0.270195	SPAC22G7.06c	ura1	exonic	N>D
NC_003424.3_742230	I	742230	T	C	0.269521	SPAC22G7.06c	ura1	exonic	K>E
NC_003424.3_743185	I	743185	T	C	0.257426	SPAC22G7.06c	ura1	exonic	L>L
NC_003424.3_743541	I	743541	T	C	0.169139	SPAC22G7.06c	ura1	exonic	S>G
NC_003424.3_744089	I	744089	T	C	0.145631	SPAC22G7.06c	ura1	exonic	N>S
NC_003424.3_746074	I	746074	T	C	0.261905	SPAC22G7.06c	ura1	UTR5	NA
NC_003424.3_758289	I	758289	T	C	0.211268	SPAC4G8.03c	SPAC4G8.03c	exonic	I>M
NC_003424.3_773483	I	773483	T	C	0.231527	SPAC4G8.06c	trm12	exonic	K>K
NC_003424.3_773994	I	773994	T	C	0.132075	SPAC4G8.06c	trm12	UTR5	NA
NC_003424.3_803535	I	803535	T	C	0.546667	SPAC16C9.06c	upf1	exonic	R>G
NC_003424.3_803628	I	803628	T	C	0.264463	SPAC16C9.06c	upf1	exonic	I>V
NC_003424.3_823037	I	823037	T	C	0.680851	SPAC2G11.08c	smn1	UTR5	NA
NC_003424.3_830009	I	830009	T	C	0.136126	SPAC2G11.11c	prh1	exonic	L>L
NC_003424.3_848056	I	848056	T	C	0.190299	SPAC521.04c	SPAC521.04c	exonic	L>L
NC_003424.3_855865	I	855865	T	C	0.130081	SPAC23G3.02c	sib1	exonic	K>R
NC_003424.3_855993	I	855993	T	C	0.144928	SPAC23G3.02c	sib1	exonic	L>L
NC_003424.3_856169	I	856169	T	C	0.181818	SPAC23G3.02c	sib1	exonic	N>D
NC_003424.3_856457	I	856457	T	C	0.166667	SPAC23G3.02c	sib1	exonic	K>E
NC_003424.3_856505	I	856505	T	C	0.125926	SPAC23G3.02c	sib1	exonic	T>A
NC_003424.3_857644	I	857644	T	C	0.191011	SPAC23G3.02c	sib1	exonic	Q>R
NC_003424.3_859151	I	859151	T	C	0.212121	SPAC23G3.02c	sib1	exonic	N>D
NC_003424.3_860547	I	860547	T	C	0.155556	SPAC23G3.02c	sib1	exonic	L>L
NC_003424.3_860666	I	860666	T	C	0.156863	SPAC23G3.02c	sib1	exonic	T>A
NC_003424.3_863980	I	863980	T	C	0.162162	SPAC23G3.02c	sib1	exonic	R>G
NC_003424.3_865458	I	865458	T	C	0.152174	SPAC23G3.02c	sib1	exonic	K>R
NC_003424.3_874250	I	874250	T	C	0.125	SPAC23G3.05c	SPAC23G3.05c	UTR3	NA
NC_003424.3_898602	I	898602	T	C	0.164394	SPAC22H12.04c	rps102	exonic	K>K
NC_003424.3_898817	I	898817	T	C	0.155717	SPAC22H12.04c	rps102	exonic	K>E
NC_003424.3_937441	I	937441	T	C	0.237805	SPAC1687.18c	ssl3	exonic	L>L
NC_003424.3_939469	I	939469	T	C	0.153425	SPAC1687.19c	SPAC1687.19c	exonic	L>L
NC_003424.3_967771	I	967771	T	C	0.292683	SPAC222.17	SPAC222.17	UTR3	NA
NC_003424.3_969947	I	969947	T	C	0.153818	SPAC222.12c	atp2	exonic	L>L
NC_003424.3_970277	I	970277	T	C	0.198278	SPAC222.12c	atp2	exonic	L>L
NC_003424.3_977422	I	977422	T	C	0.25	SPNCRNA.50	prl50	ncRNA_exonic	NA
NC_003424.3_984147	I	984147	T	C	0.477064	SPAC821.04c	cid13	UTR3	NA
NC_003424.3_991787	I	991787	T	C	0.220339	SPAC821.07c	moc3	exonic	M>V
NC_003424.3_1004450	I	1004450	T	C	0.158177	SPAC821.10c	sod1	UTR5	NA
NC_003424.3_1014888	I	1014888	T	C	0.166667	SPAC821.13c	SPAC821.13c	exonic	L>L
NC_003424.3_1024305	I	1024305	T	C	0.147436	SPAC139.04c	fap2	exonic	L>L
NC_003424.3_1025457	I	1025457	T	C	0.25	SPAC139.04c	fap2	exonic	I>M
NC_003424.3_1047751	I	1047751	T	C	0.133333	SPNCRNA.708	SPNCRNA.708	ncRNA_exonic	NA
NC_003424.3_1056098	I	1056098	T	C	0.476923	SPAC23C4.16c	atg15	UTR3	NA
NC_003424.3_1087365	I	1087365	T	C	0.1	SPAC1A6.08c	mug125	UTR5	NA
NC_003424.3_1116439	I	1116439	T	C	0.176871	SPAC30D11.03	ddx27	exonic	L>L
NC_003424.3_1150785	I	1150785	T	C	0.222222	SPAC56F8.14c	mug115	UTR3	NA
NC_003424.3_1162374	I	1162374	T	C	0.214262	SPAC22A12.04c	rps2201	exonic	K>R
NC_003424.3_1182973	I	1182973	T	C	0.229839	SPAC22A12.15c	bip1	UTR3	NA
NC_003424.3_1185979	I	1185979	T	C	0.111111	SPAC22A12.17c	SPAC22A12.17c	UTR3	NA
NC_003424.3_1186075	I	1186075	T	C	0.172414	SPAC22A12.17c	SPAC22A12.17c	UTR3	NA
NC_003424.3_1188053	I	1188053	T	C	0.111111	SPAC22A12.17c	SPAC22A12.17c	UTR3	NA
NC_003424.3_1211506	I	1211506	T	C	0.185497	SPAC10F6.03c	cts1	exonic	L>L
NC_003424.3_1211749	I	1211749	T	C	0.231444	SPAC10F6.03c	cts1	exonic	Q>Q
NC_003424.3_1212400	I	1212400	T	C	0.156695	SPAC10F6.03c	cts1	exonic	S>G
NC_003424.3_1212412	I	1212412	T	C	0.130828	SPAC10F6.03c	cts1	exonic	S>G
NC_003424.3_1212537	I	1212537	T	C	0.175162	SPAC10F6.03c	cts1	exonic	Y>C
NC_003424.3_1212564	I	1212564	T	C	0.234708	SPAC10F6.03c	cts1	exonic	K>R
NC_003424.3_1212652	I	1212652	T	C	0.158854	SPAC10F6.03c	cts1	exonic	S>G
NC_003424.3_1212653	I	1212653	T	C	0.321405	SPAC10F6.03c	cts1	exonic	I>M
NC_003424.3_1212910	I	1212910	T	C	0.119695	SPAC10F6.03c	cts1	exonic	N>D
NC_003424.3_1213422	I	1213422	T	C	0.264448	SPAC10F6.03c	cts1	exonic	K>R
NC_003424.3_1213438	I	1213438	T	C	0.182336	SPAC10F6.03c	cts1	exonic	I>V
NC_003424.3_1245899	I	1245899	T	C	0.407022	SPAC56E4.04c	cut6	UTR3	NA
NC_003424.3_1246325	I	1246325	T	C	0.256813	SPAC56E4.04c	cut6	exonic	K>E
NC_003424.3_1248823	I	1248823	T	C	0.170807	SPAC56E4.04c	cut6	exonic	K>R
NC_003424.3_1248974	I	1248974	T	C	0.214732	SPAC56E4.04c	cut6	exonic	N>D
NC_003424.3_1253091	I	1253091	T	C	0.181818	SPAC56E4.04c	cut6	intronic	NA
NC_003424.3_1260796	I	1260796	T	C	0.183794	SPAC1420.01c	SPAC1420.01c	UTR3	NA
NC_003424.3_1285170	I	1285170	T	C	0.12037	SPAPB17E12.12c	SPAPB17E12.12c	exonic	L>L
NC_003424.3_1329765	I	1329765	T	C	0.130781	SPAC6F12.10c	ade3	exonic	N>D
NC_003424.3_1330909	I	1330909	T	C	0.364238	SPAC6F12.10c	ade3	exonic	I>M
NC_003424.3_1345451	I	1345451	T	C	0.193548	SPAC6F12.16c	mtr4	exonic	R>G
NC_003424.3_1346461	I	1346461	T	C	0.285223	SPAC6F12.16c	mtr4	exonic	Q>R
NC_003424.3_1360324	I	1360324	T	C	0.148936	SPNCRNA.738	SPNCRNA.738	ncRNA_exonic	NA
NC_003424.3_1410966	I	1410966	T	C	0.125	SPAC20G8.07c	erg2	exonic	Y>C
NC_003424.3_1430144	I	1430144	T	C	0.178571	SPAC3A12.06c	SPAC3A12.06c	UTR3	NA
NC_003424.3_1431236	I	1431236	T	C	0.230108	SPAC3A12.06c	SPAC3A12.06c	exonic	K>E
NC_003424.3_1431237	I	1431237	T	C	0.208602	SPAC3A12.06c	SPAC3A12.06c	exonic	K>K
NC_003424.3_1458911	I	1458911	T	C	0.223368	SPAC9.03c	brr2	exonic	I>V
NC_003424.3_1459687	I	1459687	T	C	0.174528	SPAC9.03c	brr2	exonic	Y>C
NC_003424.3_1461140	I	1461140	T	C	0.198198	SPAC9.03c	brr2	exonic	N>D
NC_003424.3_1490251	I	1490251	T	C	0.311475	SPAC5D6.13	SPAC5D6.13	UTR3	NA
NC_003424.3_1515907	I	1515907	T	C	0.163022	SPAC57A7.12	SPAC57A7.12	exonic	K>E
NC_003424.3_1519481	I	1519481	T	C	0.157738	SPAC57A7.11	mip1	exonic	S>G
NC_003424.3_1529023	I	1529023	T	C	0.232733	SPAC57A7.08	pzh1	exonic	Q>Q
NC_003424.3_1534626	I	1534626	T	C	0.230576	SPAC57A7.05	SPAC57A7.05	exonic	S>G
NC_003424.3_1559566	I	1559566	T	C	0.207207	SPAC167.01	ire1	exonic	Y>C
NC_003424.3_1582120	I	1582120	T	C	0.556034	SPAC23H4.15	SPAC23H4.15	UTR5	NA
NC_003424.3_1582272	I	1582272	T	C	0.417647	SPAC23H4.15	SPAC23H4.15	UTR5	NA
NC_003424.3_1582928	I	1582928	T	C	0.165854	SPAC23H4.14	vam6	exonic	S>G
NC_003424.3_1582983	I	1582983	T	C	0.164948	SPAC23H4.14	vam6	exonic	I>M
NC_003424.3_1583553	I	1583553	T	C	0.13089	SPAC23H4.14	vam6	exonic	L>L
NC_003424.3_1592228	I	1592228	T	C	0.171717	SPAC23H4.09	cdb4	exonic	S>G
NC_003424.3_1608003	I	1608003	T	C	0.142857	SPNCRNA.747	SPNCRNA.747	ncRNA_exonic	NA
NC_003424.3_1615790	I	1615790	T	C	0.153846	SPAP27G11.05c	vps41	UTR3	NA
NC_003424.3_1615794	I	1615794	T	C	0.230769	SPAP27G11.05c	vps41	UTR3	NA
NC_003424.3_1617200	I	1617200	T	C	0.133663	SPAP27G11.05c	vps41	exonic	Y>C
NC_003424.3_1617991	I	1617991	T	C	0.152672	SPAP27G11.05c	vps41	exonic	L>L
NC_003424.3_1622938	I	1622938	T	C	0.153846	SPAP27G11.09c	SPAP27G11.09c	UTR3	NA
NC_003424.3_1622950	I	1622950	T	C	0.133333	SPAP27G11.09c	SPAP27G11.09c	UTR3	NA
NC_003424.3_1625238	I	1625238	T	C	0.342466	SPAP27G11.10c	nup184	exonic	L>L
NC_003424.3_1626855	I	1626855	T	C	0.234127	SPAP27G11.10c	nup184	exonic	K>K
NC_003424.3_1628525	I	1628525	T	C	0.163121	SPAP27G11.10c	nup184	exonic	K>E
NC_003424.3_1629577	I	1629577	T	C	0.195122	SPAP27G11.10c	nup184	exonic	Y>C
NC_003424.3_1658752	I	1658752	T	C	0.125	SPAC343.11c	msc1	exonic	Y>C
NC_003424.3_1700700	I	1700700	T	C	0.154237	SPAC824.09c	SPAC824.09c	exonic	N>D
NC_003424.3_1742257	I	1742257	T	C	0.188235	SPAC105.01c	kha1	exonic	I>M
NC_003424.3_1744778	I	1744778	T	C	0.181411	SPAC105.02c	SPAC105.02c	exonic	E>E
NC_003424.3_1746696	I	1746696	T	C	0.192308	SPAC105.03c	SPAC105.03c	UTR3	NA
NC_003424.3_1792313	I	1792313	T	C	0.168605	SPAC1610.02c	SPAC1610.02c	UTR5	NA
NC_003424.3_1806267	I	1806267	T	C	0.52963	SPAC1002.05c	jmj2	exonic	L>L
NC_003424.3_1826549	I	1826549	T	C	0.125	SPAC1002.15c	pmc5	splicing	NA
NC_003424.3_1857898	I	1857898	T	C	0.165217	SPAP11E10.02c	mam3	exonic	V>V
NC_003424.3_1881713	I	1881713	T	C	0.283019	SPAPB1A10.10c	ypt71	intronic	NA
NC_003424.3_1883139	I	1883139	T	C	0.473214	SPAPB1A10.11c	mse1	exonic	I>V
NC_003424.3_1883334	I	1883334	T	C	0.330645	SPAPB1A10.11c	mse1	exonic	R>G
NC_003424.3_1883427	I	1883427	T	C	0.113043	SPAPB1A10.11c	mse1	exonic	N>D
NC_003424.3_1887000	I	1887000	T	C	0.23913	SPNCRNA.769	SPNCRNA.769	ncRNA_exonic	NA
NC_003424.3_1887316	I	1887316	T	C	0.15625	SPNCRNA.769	SPNCRNA.769	ncRNA_exonic	NA
NC_003424.3_1929892	I	1929892	T	C	0.264574	SPAC3H1.01c	orc3	exonic	Y>C
NC_003424.3_1932682	I	1932682	T	C	0.125	SPAC3H1.02c	SPAC3H1.02c	exonic	R>G
NC_003424.3_1933988	I	1933988	T	C	0.164474	SPAC3H1.02c	SPAC3H1.02c	exonic	L>L
NC_003424.3_1936903	I	1936903	T	C	0.163077	SPAC3H1.04c	mdm31	exonic	L>L
NC_003424.3_1937509	I	1937509	T	C	0.194719	SPAC3H1.04c	mdm31	exonic	L>L
NC_003424.3_1979365	I	1979365	T	C	0.21519	SPAC9G1.06c	cyk3	exonic	X>X
NC_003424.3_1989170	I	1989170	T	C	0.14717	SPAC9G1.10c	SPAC9G1.10c	exonic	L>L
NC_003424.3_2011435	I	2011435	T	C	0.26087	SPAC17H9.04c	SPAC17H9.04c	exonic	L>L
NC_003424.3_2023200	I	2023200	T	C	0.121019	SPAC17H9.10c	ddb1	exonic	R>G
NC_003424.3_2032911	I	2032911	T	C	0.111842	SPAC17H9.17c	mdm10	exonic	N>S
NC_003424.3_2047765	I	2047765	T	C	0.295739	SPAC607.07c	SPAC607.07c	exonic	A>A
NC_003424.3_2051635	I	2051635	T	C	0.151079	SPAC607.09c	btn1	exonic	L>L
NC_003424.3_2079275	I	2079275	T	C	0.217557	SPAC3C7.08c	elf1	exonic	X>X
NC_003424.3_2086778	I	2086778	T	C	0.151718	SPAC3C7.11c	cnx1	exonic	Y>C
NC_003424.3_2086785	I	2086785	T	C	0.142464	SPAC3C7.11c	cnx1	exonic	T>A
NC_003424.3_2121848	I	2121848	T	C	0.237374	SPAC20H4.06c	SPAC20H4.06c	exonic	T>A
NC_003424.3_2209133	I	2209133	T	C	0.4	SPAC18G6.01c	SPAC18G6.01c	UTR3	NA
NC_003424.3_2209284	I	2209284	T	C	0.111111	SPAC18G6.01c	SPAC18G6.01c	UTR3	NA
NC_003424.3_2210436	I	2210436	T	C	0.116	SPAC18G6.01c	SPAC18G6.01c	exonic	L>L
NC_003424.3_2211185	I	2211185	T	C	0.263736	SPAC18G6.02c	chp1	exonic	Y>C
NC_003424.3_2225674	I	2225674	T	C	0.117647	SPAC18G6.05c	SPAC18G6.05c	exonic	T>A
NC_003424.3_2225816	I	2225816	T	C	0.255814	SPAC18G6.05c	SPAC18G6.05c	exonic	L>L
NC_003424.3_2226274	I	2226274	T	C	0.135922	SPAC18G6.05c	SPAC18G6.05c	exonic	N>D
NC_003424.3_2231692	I	2231692	T	C	0.210526	SPAC18G6.09c	SPAC18G6.09c	UTR3	NA
NC_003424.3_2231694	I	2231694	T	C	0.2	SPAC18G6.09c	SPAC18G6.09c	UTR3	NA
NC_003424.3_2231762	I	2231762	T	C	0.738095	SPAC18G6.09c	SPAC18G6.09c	UTR3	NA
NC_003424.3_2238952	I	2238952	T	C	0.135593	SPAC18G6.11c	rrn3	intronic	NA
NC_003424.3_2266994	I	2266994	T	C	0.427083	SPAC4G9.08c	rpc2	exonic	L>L
NC_003424.3_2300957	I	2300957	T	C	0.313793	SPAC13G7.04c	mac1	exonic	L>L
NC_003424.3_2322433	I	2322433	T	C	0.333333	SPAC13G7.13c	msa1	UTR5	NA
NC_003424.3_2351377	I	2351377	T	C	0.270452	SPAC17G8.06c	SPAC17G8.06c	exonic	L>L
NC_003424.3_2408756	I	2408756	T	C	0.18705	SPAC6B12.02c	mus7	exonic	S>G
NC_003424.3_2409224	I	2409224	T	C	0.118056	SPAC6B12.02c	mus7	exonic	T>A
NC_003424.3_2409439	I	2409439	T	C	0.206186	SPAC6B12.02c	mus7	exonic	Y>C
NC_003424.3_2409764	I	2409764	T	C	0.144444	SPAC6B12.02c	mus7	exonic	K>E
NC_003424.3_2409786	I	2409786	T	C	0.166667	SPAC6B12.02c	mus7	exonic	I>M
NC_003424.3_2412323	I	2412323	T	C	0.155172	SPAC6B12.02c	mus7	exonic	S>G
NC_003424.3_2412435	I	2412435	T	C	0.678261	SPAC6B12.02c	mus7	exonic	S>S
NC_003424.3_2412550	I	2412550	T	C	0.174757	SPAC6B12.02c	mus7	exonic	K>R
NC_003424.3_2420335	I	2420335	T	C	0.111111	SPAC6B12.06c	rrg9	UTR3	NA
NC_003424.3_2449102	I	2449102	T	C	0.188371	SPAC32A11.02c	SPAC32A11.02c	exonic	R>G
NC_003424.3_2469573	I	2469573	T	C	0.196809	SPAC19A8.08	upf2	exonic	N>D
NC_003424.3_2509175	I	2509175	T	C	0.168077	SPAC23H3.09c	gly1	UTR5	NA
NC_003424.3_2509258	I	2509258	T	C	0.216531	SPAC23H3.09c	gly1	UTR5	NA
NC_003424.3_2514478	I	2514478	T	C	0.122807	SPAC23H3.11c	SPAC23H3.11c	exonic	L>L
NC_003424.3_2552231	I	2552231	T	C	0.111111	SPAC4A8.05c	myp2	exonic	N>D
NC_003424.3_2552240	I	2552240	T	C	0.323529	SPAC4A8.05c	myp2	exonic	N>D
NC_003424.3_2560085	I	2560085	T	C	0.180212	SPAC4A8.08c	vrs2	exonic	L>L
NC_003424.3_2560265	I	2560265	T	C	0.202186	SPAC4A8.08c	vrs2	exonic	K>K
NC_003424.3_2581205	I	2581205	T	C	0.446367	SPAC4A8.16c	tif33	exonic	Y>C
NC_003424.3_2589355	I	2589355	T	C	0.356643	SPAC823.05c	tlg2	exonic	R>G
NC_003424.3_2607480	I	2607480	T	C	0.115385	SPNCRNA.841	SPNCRNA.841	ncRNA_exonic	NA
NC_003424.3_2713222	I	2713222	T	C	0.273016	SPAPB2B4.04c	SPAPB2B4.04c	exonic	Q>R
NC_003424.3_2713664	I	2713664	T	C	0.177686	SPAPB2B4.04c	SPAPB2B4.04c	exonic	I>V
NC_003424.3_2713688	I	2713688	T	C	0.253219	SPAPB2B4.04c	SPAPB2B4.04c	exonic	N>D
NC_003424.3_2713691	I	2713691	T	C	0.226891	SPAPB2B4.04c	SPAPB2B4.04c	exonic	I>V
NC_003424.3_2737377	I	2737377	T	C	0.142857	SPAC6F6.04c	SPAC6F6.04c	exonic	T>A
NC_003424.3_2741641	I	2741641	T	C	0.155779	SPAC6F6.06c	rax2	exonic	I>M
NC_003424.3_2757514	I	2757514	T	C	0.140401	SPAC6F6.13c	SPAC6F6.13c	exonic	R>G
NC_003424.3_2798069	I	2798069	T	C	0.165714	SPAC1805.15c	pub2	exonic	K>R
NC_003424.3_2808644	I	2808644	T	C	0.143564	SPAC1B2.02c	ugo1	exonic	I>M
NC_003424.3_2854801	I	2854801	T	C	0.189655	SPAC8F11.02c	dph3	UTR3	NA
NC_003424.3_2865165	I	2865165	T	C	0.133333	SPAC8F11.07c	cdc24	intronic	NA
NC_003424.3_2884616	I	2884616	T	C	0.111111	SPACUNK4.14	mdb1	exonic	K>K
NC_003424.3_2902025	I	2902025	T	C	0.386364	SPAPYUK71.03c	syn1	UTR3	NA
NC_003424.3_2918776	I	2918776	T	C	0.163237	SPAC513.06c	SPAC513.06c	exonic	E>E
NC_003424.3_2918784	I	2918784	T	C	0.180217	SPAC513.06c	SPAC513.06c	exonic	T>A
NC_003424.3_2925102	I	2925102	T	C	0.169643	SPAC2E1P3.02c	amt3	exonic	I>V
NC_003424.3_2936638	I	2936638	T	C	0.12963	SPAC2E1P3.05c	SPAC2E1P3.05c	UTR5	NA
NC_003424.3_2955864	I	2955864	T	C	0.20339	SPAPB24D3.06c	SPAPB24D3.06c	UTR3	NA
NC_003424.3_2955883	I	2955883	T	C	0.126984	SPAPB24D3.06c	SPAPB24D3.06c	UTR3	NA
NC_003424.3_2955932	I	2955932	T	C	0.223881	SPAPB24D3.06c	SPAPB24D3.06c	UTR3	NA
NC_003424.3_2955950	I	2955950	T	C	0.105263	SPAPB24D3.06c	SPAPB24D3.06c	UTR3	NA
NC_003424.3_2961930	I	2961930	T	C	0.149471	SPAPB24D3.08c	SPAPB24D3.08c	exonic	S>G
NC_003424.3_2969248	I	2969248	T	C	0.21875	SPAPB24D3.10c	agl1	exonic	I>V
NC_003424.3_2969817	I	2969817	T	C	0.141117	SPAPB24D3.10c	agl1	exonic	Y>C
NC_003424.3_2995891	I	2995891	T	C	0.175	SPAC31G5.05c	SPAC31G5.05c	UTR5	NA
NC_003424.3_3014585	I	3014585	T	C	0.222222	SPAC31G5.16c	dpm1	UTR3	NA
NC_003424.3_3071135	I	3071135	T	C	0.431034	SPAC24C9.12c	SPAC24C9.12c	UTR5	NA
NC_003424.3_3071153	I	3071153	T	C	0.101695	SPAC24C9.12c	SPAC24C9.12c	UTR5	NA
NC_003424.3_3095440	I	3095440	T	C	0.102564	SPAC589.02c	med13	exonic	S>G
NC_003424.3_3122134	I	3122134	T	C	0.230019	SPAC688.07c	SPAC688.07c	exonic	K>R
NC_003424.3_3194295	I	3194295	T	C	0.132159	SPAC1486.04c	alm1	exonic	K>K
NC_003424.3_3196499	I	3196499	T	C	0.152632	SPAC1486.04c	alm1	exonic	N>D
NC_003424.3_3196583	I	3196583	T	C	0.121951	SPAC1486.04c	alm1	exonic	K>E
NC_003424.3_3224957	I	3224957	T	C	0.216	SPAC6G10.05c	trs120	exonic	I>V
NC_003424.3_3237896	I	3237896	T	C	0.406419	SPAC6G10.11c	ubi3	UTR3	NA
NC_003424.3_3244508	I	3244508	T	C	0.177083	SPAC6G9.02c	nop9	exonic	I>V
NC_003424.3_3255187	I	3255187	T	C	0.278409	SPAC6G9.06c	pcp1	exonic	L>L
NC_003424.3_3256078	I	3256078	T	C	0.331361	SPAC6G9.06c	pcp1	exonic	L>L
NC_003424.3_3265978	I	3265978	T	C	0.116883	SPAC6G9.10c	sen1	exonic	V>V
NC_003424.3_3285624	I	3285624	T	C	0.2	SPAPB1E7.02c	mcl1	exonic	Q>R
NC_003424.3_3318033	I	3318033	T	C	0.26158	SPAPB1E7.11c	SPAPB1E7.11c	exonic	L>L
NC_003424.3_3372426	I	3372426	T	C	0.19598	SPAC26A3.17c	SPAC26A3.17c	exonic	L>L
NC_003424.3_3373394	I	3373394	T	C	0.138462	SPAC8E11.10	SPAC8E11.10	exonic	T>T
NC_003424.3_3398453	I	3398453	T	C	0.136364	SPAC959.06c	SPAC959.06c	exonic	I>M
NC_003424.3_3429496	I	3429496	T	C	0.2	SPAC3H5.07	rpl702	UTR3	NA
NC_003424.3_3438035	I	3438035	T	C	0.435897	SPAC3H5.04	aar2	exonic	L>L
NC_003424.3_3468286	I	3468286	T	C	0.17971	SPAC3A11.02	cps3	exonic	I>V
NC_003424.3_3470530	I	3470530	T	C	0.2	SPAC328.01c	SPAC328.01c	UTR3	NA
NC_003424.3_3470958	I	3470958	T	C	0.264317	SPAC328.01c	SPAC328.01c	UTR3	NA
NC_003424.3_3471365	I	3471365	T	C	0.240909	SPAC328.01c	SPAC328.01c	exonic	L>L
NC_003424.3_3496968	I	3496968	T	C	0.280927	SPAC328.10c	rps502	exonic	N>S
NC_003424.3_3547430	I	3547430	T	C	0.169231	SPAC1B1.04c	SPAC1B1.04c	UTR5	NA
NC_003424.3_3552543	I	3552543	T	C	0.153121	SPAC17A2.02c	SPAC17A2.02c	UTR3	NA
NC_003424.3_3598293	I	3598293	T	C	0.163522	SPAC17G6.05c	SPAC17G6.05c	exonic	L>L
NC_003424.3_3621109	I	3621109	T	C	0.340102	SPAC17G6.16c	ysh1	exonic	I>M
NC_003424.3_3629161	I	3629161	T	C	0.69146	SPAC1142.03c	swi2	UTR3	NA
NC_003424.3_3657845	I	3657845	T	C	0.125	SPAC8C9.10c	SPAC8C9.10c	UTR3	NA
NC_003424.3_3672360	I	3672360	T	C	0.153589	SPAC8C9.16c	mug63	UTR3	NA
NC_003424.3_3683165	I	3683165	T	C	0.106061	SPAC15A10.03c	rhp54	UTR5	NA
NC_003424.3_3721552	I	3721552	T	C	0.116733	SPAC15E1.02c	SPAC15E1.02c	exonic	S>G
NC_003424.3_3795915	I	3795915	T	C	0.183099	SPAC1556.01c	rad50	UTR5	NA
NC_003424.3_3827746	I	3827746	T	C	0.208955	SPAC4H3.03c	SPAC4H3.03c	exonic	S>G
NC_003424.3_3850023	I	3850023	T	C	0.17004	SPAC4H3.11c	ppc89	exonic	L>L
NC_003424.3_3856464	I	3856464	T	C	0.161392	SPAC1071.01c	pta1	exonic	L>L
NC_003424.3_3857202	I	3857202	T	C	0.2	SPAC1071.01c	pta1	exonic	I>M
NC_003424.3_3857206	I	3857206	T	C	0.15814	SPAC1071.01c	pta1	exonic	K>R
NC_003424.3_3901358	I	3901358	T	C	0.204751	SPAC926.09c	fas1	exonic	K>R
NC_003424.3_3928982	I	3928982	T	C	0.34777	SPAC2F3.05c	SPAC2F3.05c	exonic	R>G
NC_003424.3_3931715	I	3931715	T	C	0.183502	SPAC2F3.06c	kap104	exonic	L>L
NC_003424.3_3934018	I	3934018	T	C	0.213043	SPAC2F3.06c	kap104	exonic	S>S
NC_003424.3_3972312	I	3972312	T	C	0.185185	SPAC11G7.06c	mug132	exonic	H>R
NC_003424.3_3972734	I	3972734	T	C	0.210526	SPAC11G7.06c	mug132	exonic	L>L
NC_003424.3_3973152	I	3973152	T	C	0.119048	SPAC11G7.06c	mug132	exonic	K>R
NC_003424.3_3983427	I	3983427	T	C	0.176471	SPAPB18E9.04c	SPAPB18E9.04c	exonic	S>G
NC_003424.3_3983604	I	3983604	T	C	0.205674	SPAPB18E9.04c	SPAPB18E9.04c	exonic	S>G
NC_003424.3_3983673	I	3983673	T	C	0.382353	SPAPB18E9.04c	SPAPB18E9.04c	exonic	S>G
NC_003424.3_3983916	I	3983916	T	C	0.154472	SPAPB18E9.04c	SPAPB18E9.04c	exonic	T>A
NC_003424.3_3983931	I	3983931	T	C	0.225	SPAPB18E9.04c	SPAPB18E9.04c	exonic	S>G
NC_003424.3_3984078	I	3984078	T	C	0.132353	SPAPB18E9.04c	SPAPB18E9.04c	exonic	T>A
NC_003424.3_3984093	I	3984093	T	C	0.148438	SPAPB18E9.04c	SPAPB18E9.04c	exonic	S>G
NC_003424.3_3984240	I	3984240	T	C	0.227642	SPAPB18E9.04c	SPAPB18E9.04c	exonic	T>A
NC_003424.3_3984255	I	3984255	T	C	0.198347	SPAPB18E9.04c	SPAPB18E9.04c	exonic	S>G
NC_003424.3_3984408	I	3984408	T	C	0.383929	SPAPB18E9.04c	SPAPB18E9.04c	exonic	T>A
NC_003424.3_3984579	I	3984579	T	C	0.458716	SPAPB18E9.04c	SPAPB18E9.04c	exonic	T>A
NC_003424.3_3984750	I	3984750	T	C	0.376147	SPAPB18E9.04c	SPAPB18E9.04c	exonic	T>A
NC_003424.3_3987484	I	3987484	T	C	0.144776	SPAPB15E9.01c	SPAPB15E9.01c	exonic	T>A
NC_003424.3_4008208	I	4008208	T	C	0.720848	SPNCRNA.53	prl53	ncRNA_exonic	NA
NC_003424.3_4008416	I	4008416	T	C	0.155255	SPNCRNA.53	prl53	ncRNA_exonic	NA
NC_003424.3_4008441	I	4008441	T	C	0.227238	SPNCRNA.53	prl53	ncRNA_exonic	NA
NC_003424.3_4009030	I	4009030	T	C	0.160304	SPNCRNA.53	prl53	ncRNA_exonic	NA
NC_003424.3_4018740	I	4018740	T	C	0.208333	SPAC27E2.06c	SPAC27E2.06c	UTR5	NA
NC_003424.3_4045328	I	4045328	T	C	0.242647	SPAC19G12.02c	pms1	exonic	L>L
NC_003424.3_4070771	I	4070771	T	C	0.121693	SPAC19G12.13c	poz1	UTR5	NA
NC_003424.3_4081092	I	4081092	T	C	0.261044	SPAC19G12.16c	adg2	UTR5	NA
NC_003424.3_4082698	I	4082698	T	C	0.178571	SPAC23A1.02c	SPAC23A1.02c	exonic	L>L
NC_003424.3_4098771	I	4098771	T	C	0.360902	SPAC23A1.12c	frs1	exonic	L>L
NC_003424.3_4113917	I	4113917	T	C	0.163121	SPAC23A1.19c	SPAC23A1.19c	exonic	L>L
NC_003424.3_4114160	I	4114160	T	C	0.171429	SPAC23A1.19c	SPAC23A1.19c	exonic	T>A
NC_003424.3_4114397	I	4114397	T	C	0.47191	SPAC23A1.19c	SPAC23A1.19c	exonic	S>G
NC_003424.3_4114668	I	4114668	T	C	0.175325	SPAC23A1.19c	SPAC23A1.19c	exonic	L>L
NC_003424.3_4115304	I	4115304	T	C	0.160494	SPAC23A1.19c	SPAC23A1.19c	exonic	I>M
NC_003424.3_4131770	I	4131770	T	C	0.178808	SPAC26H5.07c	SPAC26H5.07c	exonic	Q>Q
NC_003424.3_4142657	I	4142657	T	C	0.104	SPNCRNA.964	SPNCRNA.964	ncRNA_exonic	NA
NC_003424.3_4142664	I	4142664	T	C	0.113821	SPNCRNA.964	SPNCRNA.964	ncRNA_exonic	NA
NC_003424.3_4142784	I	4142784	T	C	0.131148	SPNCRNA.964	SPNCRNA.964	ncRNA_exonic	NA
NC_003424.3_4182731	I	4182731	T	C	0.198198	SPAC25B8.13c	isp7	UTR5	NA
NC_003424.3_4213297	I	4213297	T	C	0.219844	SPAC1F7.01c	spt6	exonic	L>L
NC_003424.3_4217540	I	4217540	T	C	0.193939	SPAC1F7.02c	has1	exonic	S>G
NC_003424.3_4242242	I	4242242	T	C	0.269504	SPAC1F7.09c	SPAC1F7.09c	exonic	Y>C
NC_003424.3_4288288	I	4288288	T	C	0.164319	SPAC2C4.17c	SPAC2C4.17c	UTR3	NA
NC_003424.3_4297734	I	4297734	T	C	0.103448	SPAC25G10.02	cce1	exonic	S>G
NC_003424.3_4315187	I	4315187	T	C	0.180905	SPAC25G10.09c	pan1	exonic	Y>C
NC_003424.3_4315663	I	4315663	T	C	0.143426	SPAC25G10.09c	pan1	exonic	E>E
NC_003424.3_4323736	I	4323736	T	C	0.319899	SPAC27F1.05c	SPAC27F1.05c	exonic	L>L
NC_003424.3_4334610	I	4334610	T	C	0.223881	SPAC27F1.09c	prp10	exonic	S>S
NC_003424.3_4349812	I	4349812	T	C	0.59901	SPAC23D3.06c	nup146	exonic	I>M
NC_003424.3_4350736	I	4350736	T	C	0.215054	SPAC23D3.06c	nup146	UTR5	NA
NC_003424.3_4360416	I	4360416	T	C	0.142857	SPNCRNA.980	SPNCRNA.980	ncRNA_exonic	NA
NC_003424.3_4387015	I	4387015	T	C	0.18705	SPAC30.01c	sec72	exonic	K>E
NC_003424.3_4388123	I	4388123	T	C	0.135294	SPAC30.01c	sec72	exonic	L>L
NC_003424.3_4393954	I	4393954	T	C	0.136364	SPAC30.02c	SPAC30.02c	UTR5	NA
NC_003424.3_4394569	I	4394569	T	C	0.171821	SPAC30.03c	tsn1	UTR3	NA
NC_003424.3_4409067	I	4409067	T	C	0.244828	SPAC29E6.03c	uso1	exonic	I>M
NC_003424.3_4420493	I	4420493	T	C	0.176611	SPAC29E6.10c	SPAC29E6.10c	exonic	L>L
NC_003424.3_4435998	I	4435998	T	C	0.111111	SPAC9E9.02	SPAC9E9.02	UTR5	NA
NC_003424.3_4447776	I	4447776	T	C	0.220339	SPAC9E9.07c	ypt2	UTR3	NA
NC_003424.3_4447777	I	4447777	T	C	0.169492	SPAC9E9.07c	ypt2	UTR3	NA
NC_003424.3_4460590	I	4460590	T	C	0.159091	SPAC9E9.10c	cbh1	exonic	L>L
NC_003424.3_4464781	I	4464781	T	C	0.196078	SPAC9E9.12c	ybt1	exonic	Y>C
NC_003424.3_4465494	I	4465494	T	C	0.114754	SPAC9E9.12c	ybt1	exonic	L>L
NC_003424.3_4467077	I	4467077	T	C	0.272727	SPAC9E9.12c	ybt1	exonic	T>A
NC_003424.3_4468055	I	4468055	T	C	0.270492	SPAC9E9.13	wos2	UTR3	NA
NC_003424.3_4468884	I	4468884	T	C	0.152542	SPAC9E9.13	wos2	intronic	NA
NC_003424.3_4472261	I	4472261	T	C	0.263158	SPNCRNA.991	SPNCRNA.991	ncRNA_exonic	NA
NC_003424.3_4489957	I	4489957	T	C	0.136612	SPAC17C9.06	sam50	exonic	L>L
NC_003424.3_4493224	I	4493224	T	C	0.18723	SPAC17C9.03	tif471	exonic	I>M
NC_003424.3_4493511	I	4493511	T	C	0.192688	SPAC17C9.03	tif471	exonic	S>G
NC_003424.3_4512918	I	4512918	T	C	0.626786	SPAC27D7.03c	mei2	exonic	L>L
NC_003424.3_4534140	I	4534140	T	C	0.260274	SPAC27D7.12c	but1	exonic	T>A
NC_003424.3_4537302	I	4537302	T	C	0.225335	SPAC27D7.14c	tpr1	exonic	R>G
NC_003424.3_4539231	I	4539231	T	C	0.2277	SPAC27D7.14c	tpr1	exonic	N>D
NC_003424.3_4570538	I	4570538	T	C	0.264045	SPAC12B10.01c	SPAC12B10.01c	exonic	K>R
NC_003424.3_4572622	I	4572622	T	C	0.479263	SPAC12B10.01c	SPAC12B10.01c	exonic	L>L
NC_003424.3_4575135	I	4575135	T	C	0.1875	SPAC12B10.01c	SPAC12B10.01c	exonic	R>G
NC_003424.3_4593697	I	4593697	T	C	0.133333	SPAC12B10.12c	rhp41	UTR3	NA
NC_003424.3_4625825	I	4625825	T	C	0.119048	SPAC1093.06c	dhc1	exonic	M>V
NC_003424.3_4628302	I	4628302	T	C	0.102564	SPAC1093.06c	dhc1	exonic	Y>C
NC_003424.3_4628835	I	4628835	T	C	0.105263	SPAC1093.06c	dhc1	exonic	Q>Q
NC_003424.3_4629071	I	4629071	T	C	0.114286	SPAC1093.06c	dhc1	exonic	K>E
NC_003424.3_4629867	I	4629867	T	C	0.222222	SPAC1093.06c	dhc1	exonic	L>L
NC_003424.3_4632489	I	4632489	T	C	0.1	SPAC1093.06c	dhc1	exonic	L>L
NC_003424.3_4641906	I	4641906	T	C	0.233766	SPAC30C2.06c	dml1	exonic	L>L
NC_003424.3_4648290	I	4648290	T	C	0.37037	SPNCRNA.1008	SPNCRNA.1008	ncRNA_exonic	NA
NC_003424.3_4687732	I	4687732	T	C	0.152231	SPAC144.17c	SPAC144.17c	exonic	L>L
NC_003424.3_4727249	I	4727249	T	C	0.208791	SPAC17D4.03c	cis4	exonic	T>A
NC_003424.3_4727652	I	4727652	T	C	0.128319	SPAC17D4.03c	cis4	exonic	L>L
NC_003424.3_4732392	I	4732392	T	C	0.322699	SPAC458.02c	SPAC458.02c	exonic	K>E
NC_003424.3_4774280	I	4774280	T	C	0.118519	SPAC1782.12c	SPAC1782.12c	UTR3	NA
NC_003424.3_4777790	I	4777790	T	C	0.239216	SPAC11H11.02c	mug162	exonic	K>R
NC_003424.3_4817011	I	4817011	T	C	0.148148	SPAC20G4.02c	fus1	exonic	L>L
NC_003424.3_4817523	I	4817523	T	C	0.111111	SPAC20G4.02c	fus1	UTR5	NA
NC_003424.3_4824458	I	4824458	T	C	0.23399	SPAC20G4.05c	SPAC20G4.05c	exonic	L>L
NC_003424.3_4889930	I	4889930	T	C	0.190476	SPNCRNA.1034	SPNCRNA.1034	ncRNA_exonic	NA
NC_003424.3_4932064	I	4932064	T	C	0.167464	SPAC1B3.04c	SPAC1B3.04c	exonic	L>L
NC_003424.3_4947586	I	4947586	T	C	0.166667	SPAC1B3.10c	SPAC1B3.10c	exonic	R>G
NC_003424.3_4989895	I	4989895	T	C	0.535714	SPAC1952.12c	csn71	UTR3	NA
NC_003424.3_5023745	I	5023745	T	C	0.152482	SPAC22E12.03c	SPAC22E12.03c	exonic	K>R
NC_003424.3_5023746	I	5023746	T	C	0.156552	SPAC22E12.03c	SPAC22E12.03c	exonic	K>E
NC_003424.3_5027915	I	5027915	T	C	0.424242	SPAC22E12.06c	gmh3	UTR3	NA
NC_003424.3_5049862	I	5049862	T	C	0.219839	SPAC22E12.16c	pik1	exonic	I>M
NC_003424.3_5051920	I	5051920	T	C	0.117647	SPAC22E12.16c	pik1	intronic	NA
NC_003424.3_5078388	I	5078388	T	C	0.15625	SPAC1006.05c	och1	UTR3	NA
NC_003424.3_5130751	I	5130751	T	C	0.137615	SPAC29A4.10	rrn5	exonic	L>L
NC_003424.3_5172734	I	5172734	T	C	0.102564	SPNCRNA.1055	SPNCRNA.1055	ncRNA_exonic	NA
NC_003424.3_5174846	I	5174846	T	C	0.153846	SPAC26F1.05	mug106	UTR3	NA
NC_003424.3_5181317	I	5181317	T	C	0.181818	SPAC26F1.02	pnn1	UTR3	NA
NC_003424.3_5228908	I	5228908	T	C	0.176829	SPAC14C4.02c	smc5	exonic	L>L
NC_003424.3_5235899	I	5235899	T	C	0.219178	SPAC14C4.05c	man1	exonic	K>R
NC_003424.3_5236528	I	5236528	T	C	0.106383	SPAC14C4.05c	man1	exonic	K>K
NC_003424.3_5252052	I	5252052	T	C	0.132353	SPAC14C4.12c	laf1	UTR5	NA
NC_003424.3_5262275	I	5262275	T	C	0.357664	SPAPJ760.02c	abp1	UTR3	NA
NC_003424.3_5278777	I	5278777	T	C	0.107784	SPAC11E3.01c	swr1	exonic	Y>C
NC_003424.3_5280912	I	5280912	T	C	0.161972	SPAC11E3.01c	swr1	exonic	L>L
NC_003424.3_5321440	I	5321440	T	C	0.2	SPNCRNA.1071	SPNCRNA.1071	ncRNA_exonic	NA
NC_003424.3_5321441	I	5321441	T	C	0.4	SPNCRNA.1071	SPNCRNA.1071	ncRNA_exonic	NA
NC_003424.3_5321499	I	5321499	T	C	0.272727	SPNCRNA.1071	SPNCRNA.1071	ncRNA_exonic	NA
NC_003424.3_5349498	I	5349498	T	C	0.147727	SPAC4D7.01c	sec71	exonic	L>L
NC_003424.3_5349557	I	5349557	T	C	0.243243	SPAC4D7.01c	sec71	exonic	I>V
NC_003424.3_5351632	I	5351632	T	C	0.165049	SPAC4D7.01c	sec71	exonic	I>M
NC_003424.3_5364262	I	5364262	T	C	0.224299	SPAC4D7.08c	ade4	UTR3	NA
NC_003424.3_5432254	I	5432254	T	C	0.235043	SPAC29B12.10c	pgt1	exonic	I>M
NC_003424.3_5434242	I	5434242	T	C	0.15847	SPAC29B12.10c	pgt1	exonic	S>G
NC_003424.3_5434804	I	5434804	T	C	0.142857	SPAC29B12.10c	pgt1	UTR5	NA
NC_003424.3_5454320	I	5454320	T	C	0.166667	SPNCRNA.21	prl21	ncRNA_exonic	NA
NC_003424.3_5458197	I	5458197	T	C	0.274336	SPAC1039.05c	klf1	exonic	L>L
NC_003424.3_5483271	I	5483271	T	C	0.17	SPAC922.05c	SPAC922.05c	exonic	L>L
NC_003424.3_5487696	I	5487696	T	C	0.262774	SPAC922.07c	SPAC922.07c	exonic	Y>C
NC_003424.3_5538714	I	5538714	T	C	0.171429	SPAC186.04c	SPAC186.04c	exonic	R>G
NC_003423.3_39655	II	39655	T	C	0.181818	SPBC1348.14c	ght7	exonic	L>L
NC_003423.3_39829	II	39829	T	C	0.133333	SPBC1348.14c	ght7	exonic	E>E
NC_003423.3_79112	II	79112	T	C	0.170455	SPNCRNA.1306	SPNCRNA.1306	ncRNA_exonic	NA
NC_003423.3_80048	II	80048	T	C	0.115556	SPNCRNA.1306	SPNCRNA.1306	ncRNA_exonic	NA
NC_003423.3_83742	II	83742	T	C	0.419355	SPBPB10D8.02c	SPBPB10D8.02c	UTR3	NA
NC_003423.3_84160	II	84160	T	C	0.428571	SPBPB10D8.02c	SPBPB10D8.02c	exonic	L>L
NC_003423.3_100388	II	100388	T	C	0.351613	SPBPB10D8.07c	SPBPB10D8.07c	exonic	K>K
NC_003423.3_118705	II	118705	T	C	0.166667	SPBC359.04c	SPBC359.04c	exonic	S>S
NC_003423.3_138630	II	138630	T	C	0.260323	SPBC1683.03c	SPBC1683.03c	exonic	L>L
NC_003423.3_148051	II	148051	T	C	0.176471	SPNCRNA.1316	SPNCRNA.1316	ncRNA_exonic	NA
NC_003423.3_152306	II	152306	T	C	0.129252	SPBC1683.06c	SPBC1683.06c	exonic	V>V
NC_003423.3_163894	II	163894	T	C	0.25784	SPBC1683.10c	pcl1	UTR3	NA
NC_003423.3_172059	II	172059	T	C	0.19802	SPBC1683.13c	cha4	exonic	Q>R
NC_003423.3_206091	II	206091	T	C	0.172414	SPNCRNA.1327	SPNCRNA.1327	ncRNA_exonic	NA
NC_003423.3_217038	II	217038	T	C	0.355634	SPBC660.12c	SPBC660.12c	exonic	Y>C
NC_003423.3_235080	II	235080	T	C	0.113095	SPBC31E1.01c	atg2	exonic	K>K
NC_003423.3_241023	II	241023	T	C	0.184524	SPBC31E1.02c	pmr1	exonic	K>E
NC_003423.3_284868	II	284868	T	C	0.1	SPBC1773.02c	SPBC1773.02c	UTR5	NA
NC_003423.3_293433	II	293433	T	C	0.129032	SPBC1773.06c	SPBC1773.06c	UTR3	NA
NC_003423.3_301345	II	301345	T	C	0.2	SPBC1773.09c	mug184	UTR5	NA
NC_003423.3_304519	II	304519	T	C	0.105263	SPBC1773.11c	mug89	UTR3	NA
NC_003423.3_337455	II	337455	T	C	0.145103	SPBC1271.14	SPBC1271.14	exonic	L>L
NC_003423.3_430898	II	430898	T	C	0.156425	SPBC582.07c	rpn7	exonic	N>D
NC_003423.3_439843	II	439843	T	C	0.180556	SPBC428.01c	nup107	exonic	T>A
NC_003423.3_441916	II	441916	T	C	0.155039	SPBC428.01c	nup107	exonic	G>G
NC_003423.3_445575	II	445575	T	C	0.161742	SPBC428.03c	pho4	exonic	T>A
NC_003423.3_479983	II	479983	T	C	0.141844	SPBC428.19c	utp15	exonic	L>L
NC_003423.3_480493	II	480493	T	C	0.130435	SPBC428.19c	utp15	intronic	NA
NC_003423.3_484152	II	484152	T	C	0.161491	SPBC902.02c	ctf18	exonic	N>D
NC_003423.3_485400	II	485400	T	C	0.140625	SPBC902.02c	ctf18	exonic	K>E
NC_003423.3_534002	II	534002	T	C	0.104	SPBC1685.15c	klp6	exonic	L>L
NC_003423.3_563552	II	563552	T	C	0.463087	SPBC354.08c	SPBC354.08c	exonic	R>G
NC_003423.3_583922	II	583922	T	C	0.139831	SPBC354.14c	vac8	exonic	I>V
NC_003423.3_621765	II	621765	T	C	0.108108	SPBC839.11c	hut1	UTR5	NA
NC_003423.3_623523	II	623523	T	C	0.393822	SPBC839.13c	rpl1601	exonic	L>L
NC_003423.3_624437	II	624437	T	C	0.125	SPBC839.14c	SPBC839.14c	exonic	N>D
NC_003423.3_625675	II	625675	T	C	0.416667	SPNCRNA.1375	SPNCRNA.1375	ncRNA_exonic	NA
NC_003423.3_627166	II	627166	T	C	0.124912	SPBC839.15c	ef1a-c	exonic	Q>R
NC_003423.3_644039	II	644039	T	C	0.226415	SPNCRNA.1378	SPNCRNA.1378	ncRNA_exonic	NA
NC_003423.3_647993	II	647993	T	C	0.152941	SPBC947.12	kms2	exonic	L>L
NC_003423.3_672242	II	672242	T	C	0.186441	SPBC947.04	SPBC947.04	exonic	S>S
NC_003423.3_680016	II	680016	T	C	0.242424	SPBC947.01	SPBC947.01	UTR3	NA
NC_003423.3_737650	II	737650	T	C	0.311475	SPBC119.11c	pac1	UTR3	NA
NC_003423.3_738073	II	738073	T	C	0.192661	SPBC119.11c	pac1	exonic	K>K
NC_003423.3_738769	II	738769	T	C	0.223881	SPBC119.11c	pac1	exonic	E>E
NC_003423.3_738859	II	738859	T	C	0.179916	SPBC119.11c	pac1	UTR5	NA
NC_003423.3_760128	II	760128	T	C	0.144509	SPBC577.06c	stt4	exonic	R>G
NC_003423.3_812991	II	812991	T	C	0.117647	SPNCRNA.1385	SPNCRNA.1385	ncRNA_exonic	NA
NC_003423.3_835428	II	835428	T	C	0.125	SPBC36.01c	SPBC36.01c	UTR5	NA
NC_003423.3_866584	II	866584	T	C	0.260255	SPBC713.02c	ubp15	exonic	S>G
NC_003423.3_880133	II	880133	T	C	0.156823	SPBC713.07c	SPBC713.07c	exonic	Y>C
NC_003423.3_896395	II	896395	T	C	0.121212	SPBC216.01c	SPBC216.01c	intronic	NA
NC_003423.3_913783	II	913783	T	C	0.337662	SPBC216.06c	swi1	exonic	R>G
NC_003423.3_915770	II	915770	T	C	0.201954	SPBC216.07c	tor2	exonic	K>R
NC_003423.3_932999	II	932999	T	C	0.372951	SPBC646.06c	agn2	exonic	N>D
NC_003423.3_934065	II	934065	T	C	0.152381	SPBC646.06c	agn2	exonic	T>T
NC_003423.3_934202	II	934202	T	C	0.25	SPBC646.06c	agn2	UTR5	NA
NC_003423.3_1002291	II	1002291	T	C	0.272727	SPBC146.03c	cut3	UTR3	NA
NC_003423.3_1011650	II	1011650	T	C	0.111111	SPBC146.06c	SPBC146.06c	exonic	S>G
NC_003423.3_1029824	II	1029824	T	C	0.388594	SPBC146.14c	sec26	exonic	V>V
NC_003423.3_1030525	II	1030525	T	C	0.284512	SPBC146.14c	sec26	exonic	R>G
NC_003423.3_1031476	II	1031476	T	C	0.131757	SPBC146.14c	sec26	exonic	S>G
NC_003423.3_1098724	II	1098724	T	C	0.180556	SPBC1709.02c	vrs1	exonic	Y>C
NC_003423.3_1099004	II	1099004	T	C	0.223282	SPBC1709.02c	vrs1	exonic	T>A
NC_003423.3_1101082	II	1101082	T	C	0.15	SPBC1709.02c	vrs1	splicing	NA
NC_003423.3_1130771	II	1130771	T	C	0.212245	SPBC1709.16c	SPBC1709.16c	UTR3	NA
NC_003423.3_1236922	II	1236922	T	C	0.204082	SPBC651.01c	nog1	exonic	S>G
NC_003423.3_1250236	II	1250236	T	C	0.25679	SPBC651.08c	rpc1	exonic	E>E
NC_003423.3_1251481	II	1251481	T	C	0.153333	SPBC651.08c	rpc1	exonic	I>M
NC_003423.3_1251636	II	1251636	T	C	0.176955	SPBC651.08c	rpc1	exonic	S>G
NC_003423.3_1252381	II	1252381	T	C	0.140625	SPBC651.08c	rpc1	exonic	I>M
NC_003423.3_1255570	II	1255570	T	C	0.24513	SPBC651.09c	SPBC651.09c	UTR3	NA
NC_003423.3_1262018	II	1262018	T	C	0.275862	SPBC651.12c	SPBC651.12c	UTR5	NA
NC_003423.3_1266689	II	1266689	T	C	0.129032	SPNCRNA.1425	SPNCRNA.1425	ncRNA_exonic	NA
NC_003423.3_1300868	II	1300868	T	C	0.137931	SPBC30B4.01c	wsc1	UTR5	NA
NC_003423.3_1327887	II	1327887	T	C	0.113924	SPBC27B12.04c	SPBC27B12.04c	exonic	K>E
NC_003423.3_1381805	II	1381805	T	C	0.142857	SPBC8D2.12c	SPBC8D2.12c	UTR5	NA
NC_003423.3_1393761	II	1393761	T	C	0.106061	SPBC8D2.20c	sec31	UTR3	NA
NC_003423.3_1393845	II	1393845	T	C	0.107692	SPBC8D2.20c	sec31	UTR3	NA
NC_003423.3_1395387	II	1395387	T	C	0.155556	SPBC8D2.20c	sec31	UTR3	NA
NC_003423.3_1395793	II	1395793	T	C	0.557932	SPBC8D2.20c	sec31	UTR3	NA
NC_003423.3_1395810	II	1395810	T	C	0.167808	SPBC8D2.20c	sec31	UTR3	NA
NC_003423.3_1398320	II	1398320	T	C	0.202677	SPBC8D2.20c	sec31	exonic	S>G
NC_003423.3_1407357	II	1407357	T	C	0.156489	SPBC17A3.04c	rar1	UTR3	NA
NC_003423.3_1425267	II	1425267	T	C	0.138614	SPBC691.03c	apl3	exonic	E>E
NC_003423.3_1441103	II	1441103	T	C	0.237288	SPBP22H7.05c	SPBP22H7.05c	exonic	Q>Q
NC_003423.3_1441120	II	1441120	T	C	0.206897	SPBP22H7.05c	SPBP22H7.05c	exonic	I>V
NC_003423.3_1461651	II	1461651	T	C	0.136364	SPNCRNA.1435	SPNCRNA.1435	ncRNA_exonic	NA
NC_003423.3_1468054	II	1468054	T	C	0.323077	SPNCRNA.1436	SPNCRNA.1436	ncRNA_exonic	NA
NC_003423.3_1475677	II	1475677	T	C	0.353616	SPBC32H8.12c	act1	UTR3	NA
NC_003423.3_1479202	II	1479202	T	C	0.102564	SPBC32H8.13c	mok12	exonic	L>L
NC_003423.3_1485272	II	1485272	T	C	0.171053	SPBC32H8.13c	mok12	UTR5	NA
NC_003423.3_1572683	II	1572683	T	C	0.308121	SPBC27.08c	sua1	exonic	K>R
NC_003423.3_1673796	II	1673796	T	C	0.130435	SPNCRNA.1451	SPNCRNA.1451	ncRNA_exonic	NA
NC_003423.3_1710547	II	1710547	T	C	0.165354	SPBC2F12.13	klp5	exonic	Q>R
NC_003423.3_1747080	II	1747080	T	C	0.140845	SPBC1D7.03	mug80	exonic	Y>C
NC_003423.3_1782166	II	1782166	T	C	0.185841	SPBC18H10.06c	swd2	exonic	N>D
NC_003423.3_1828838	II	1828838	T	C	0.182879	SPBC9B6.09c	mdl1	exonic	N>S
NC_003423.3_1854881	II	1854881	T	C	0.31738	SPBC3H7.15	hhp1	UTR3	NA
NC_003423.3_1858198	II	1858198	T	C	0.22	SPBC3H7.14	mug176	exonic	L>L
NC_003423.3_1894571	II	1894571	T	C	0.162437	SPBP16F5.03c	tra1	exonic	I>M
NC_003423.3_1894925	II	1894925	T	C	0.209459	SPBP16F5.03c	tra1	exonic	I>M
NC_003423.3_1897008	II	1897008	T	C	0.242991	SPBP16F5.03c	tra1	exonic	Y>C
NC_003423.3_1897069	II	1897069	T	C	0.115789	SPBP16F5.03c	tra1	exonic	N>D
NC_003423.3_1897249	II	1897249	T	C	0.193878	SPBP16F5.03c	tra1	exonic	N>D
NC_003423.3_1897276	II	1897276	T	C	0.113208	SPBP16F5.03c	tra1	exonic	K>E
NC_003423.3_1901737	II	1901737	T	C	0.189655	SPBP16F5.03c	tra1	exonic	R>G
NC_003423.3_1925758	II	1925758	T	C	0.141791	SPBC16E9.06c	uvi31	exonic	L>L
NC_003423.3_1928691	II	1928691	T	C	0.136364	SPNCRNA.1476	SPNCRNA.1476	ncRNA_exonic	NA
NC_003423.3_1948665	II	1948665	T	C	0.222581	SPBC16E9.16c	lsd90	exonic	N>D
NC_003423.3_1951675	II	1951675	T	C	0.125	SPNCRNA.1480	SPNCRNA.1480	ncRNA_exonic	NA
NC_003423.3_1998211	II	1998211	T	C	0.147959	SPBC1A4.10c	pmc1	exonic	I>V
NC_003423.3_2034748	II	2034748	T	C	0.163421	SPBP23A10.15c	qcr1	exonic	T>T
NC_003423.3_2066852	II	2066852	T	C	0.170543	SPBC29A3.15c	rsm23	exonic	N>D
NC_003423.3_2128265	II	2128265	T	C	0.196873	SPBC23G7.15c	rpp202	exonic	K>R
NC_003423.3_2152947	II	2152947	T	C	0.160428	SPBC1711.10c	npl4	exonic	K>E
NC_003423.3_2181714	II	2181714	T	C	0.194444	SPBC17G9.08c	cnt5	UTR3	NA
NC_003423.3_2187088	II	2187088	T	C	0.130435	SPNCRNA.1493	SPNCRNA.1493	ncRNA_exonic	NA
NC_003423.3_2187204	II	2187204	T	C	0.117647	SPNCRNA.1493	SPNCRNA.1493	ncRNA_exonic	NA
NC_003423.3_2187313	II	2187313	T	C	0.2	SPNCRNA.1493	SPNCRNA.1493	ncRNA_exonic	NA
NC_003423.3_2191253	II	2191253	T	C	0.206057	SPBC17G9.11c	pyr1	exonic	K>R
NC_003423.3_2227366	II	2227366	T	C	0.215223	SPBC14C8.14c	pol5	exonic	L>L
NC_003423.3_2252342	II	2252342	T	C	0.116022	SPBC15C4.06c	SPBC15C4.06c	exonic	L>L
NC_003423.3_2289608	II	2289608	T	C	0.183574	SPBC16H5.06	rip1	exonic	R>G
NC_003423.3_2289617	II	2289617	T	C	0.330199	SPBC16H5.06	rip1	exonic	S>G
NC_003423.3_2346893	II	2346893	T	C	0.12381	SPBC19G7.01c	msh2	exonic	L>L
NC_003423.3_2362014	II	2362014	T	C	0.204651	SPBC19G7.07c	ppr3	exonic	L>L
NC_003423.3_2391836	II	2391836	T	C	0.173184	SPBC36B7.05c	SPBC36B7.05c	exonic	R>G
NC_003423.3_2448703	II	2448703	T	C	0.398592	SPBC12C2.11	SPBC12C2.11	exonic	R>G
NC_003423.3_2449079	II	2449079	T	C	0.154122	SPBC12C2.11	SPBC12C2.11	exonic	L>L
NC_003423.3_2557285	II	2557285	T	C	0.505882	SPBC29A10.10c	SPBC29A10.10c	UTR3	NA
NC_003423.3_2558262	II	2558262	T	C	0.104839	SPBC29A10.10c	SPBC29A10.10c	exonic	L>L
NC_003423.3_2559662	II	2559662	T	C	0.183486	SPBC29A10.10c	SPBC29A10.10c	exonic	S>G
NC_003423.3_2560809	II	2560809	T	C	0.106383	SPBC29A10.10c	SPBC29A10.10c	exonic	L>L
NC_003423.3_2561156	II	2561156	T	C	0.101266	SPBC29A10.10c	SPBC29A10.10c	exonic	I>V
NC_003423.3_2589034	II	2589034	T	C	0.311617	SPBC2G5.06c	hmt2	UTR3	NA
NC_003423.3_2593107	II	2593107	T	C	0.245232	SPBC2G5.07c	rpc25	exonic	T>A
NC_003423.3_2593137	II	2593137	T	C	0.18956	SPBC2G5.07c	rpc25	exonic	S>G
NC_003423.3_2608453	II	2608453	T	C	0.117647	SPBC25B2.06c	btb2	UTR5	NA
NC_003423.3_2620363	II	2620363	T	C	0.166667	SPBC1826.01c	mot1	exonic	S>G
NC_003423.3_2621467	II	2621467	T	C	0.162602	SPBC1826.01c	mot1	exonic	N>D
NC_003423.3_2622944	II	2622944	T	C	0.274854	SPBC1826.01c	mot1	exonic	L>L
NC_003423.3_2624732	II	2624732	T	C	0.144928	SPBC1826.01c	mot1	exonic	L>L
NC_003423.3_2636102	II	2636102	T	C	0.169435	SPBC6B1.05c	atg7	exonic	L>L
NC_003423.3_2653248	II	2653248	T	C	0.239437	SPBC3E7.01	fab1	UTR3	NA
NC_003423.3_2654676	II	2654676	T	C	0.212687	SPBC3E7.01	fab1	exonic	L>L
NC_003423.3_2654728	II	2654728	T	C	0.178138	SPBC3E7.01	fab1	exonic	K>R
NC_003423.3_2655624	II	2655624	T	C	0.264151	SPBC3E7.01	fab1	exonic	L>L
NC_003423.3_2656651	II	2656651	T	C	0.141667	SPBC3E7.01	fab1	exonic	Y>C
NC_003423.3_2658571	II	2658571	T	C	0.110345	SPBC3E7.01	fab1	exonic	Y>C
NC_003423.3_2660415	II	2660415	T	C	0.158028	SPBC3E7.02c	hsp16	UTR3	NA
NC_003423.3_2665447	II	2665447	T	C	0.163636	SPBC3E7.05c	SPBC3E7.05c	UTR3	NA
NC_003423.3_2673294	II	2673294	T	C	0.136364	SPBC3E7.08c	rad13	exonic	S>G
NC_003423.3_2675239	II	2675239	T	C	0.131579	SPBC3E7.08c	rad13	exonic	L>L
NC_003423.3_2686791	II	2686791	T	C	0.129278	SPBC3E7.15c	lac1	exonic	I>V
NC_003423.3_2727188	II	2727188	T	C	0.143447	SPBC4F6.18c	arf1	UTR3	NA
NC_003423.3_2727362	II	2727362	T	C	0.6163	SPBC4F6.18c	arf1	exonic	S>G
NC_003423.3_2732169	II	2732169	T	C	0.169811	SPBC18A7.02c	SPBC18A7.02c	exonic	I>M
NC_003423.3_2826401	II	2826401	T	C	0.192049	SPBC19C7.04c	SPBC19C7.04c	UTR5	NA
NC_003423.3_2838388	II	2838388	T	C	0.227468	SPBC19C7.09c	uve1	exonic	I>V
NC_003423.3_2853826	II	2853826	T	C	0.157895	SPBP19A11.03c	mts4	exonic	L>L
NC_003423.3_2854372	II	2854372	T	C	0.25	SPBP19A11.04c	mor2	UTR3	NA
NC_003423.3_2854444	II	2854444	T	C	0.214286	SPBP19A11.04c	mor2	UTR3	NA
NC_003423.3_2854924	II	2854924	T	C	0.159696	SPBP19A11.04c	mor2	exonic	Y>C
NC_003423.3_2854998	II	2854998	T	C	0.187023	SPBP19A11.04c	mor2	exonic	S>S
NC_003423.3_2855136	II	2855136	T	C	0.457778	SPBP19A11.04c	mor2	exonic	L>L
NC_003423.3_2856273	II	2856273	T	C	0.508571	SPBP19A11.04c	mor2	exonic	L>L
NC_003423.3_2856687	II	2856687	T	C	0.193548	SPBP19A11.04c	mor2	exonic	L>L
NC_003423.3_2856948	II	2856948	T	C	0.113636	SPBP19A11.04c	mor2	exonic	L>L
NC_003423.3_2860216	II	2860216	T	C	0.106796	SPBP19A11.04c	mor2	exonic	K>R
NC_003423.3_2899449	II	2899449	T	C	0.130137	SPBP4H10.14c	SPBP4H10.14c	UTR5	NA
NC_003423.3_2913807	II	2913807	T	C	0.194605	SPBP4H10.21c	sld5	exonic	L>L
NC_003423.3_2944961	II	2944961	T	C	0.2	SPBC1703.15c	vps33	UTR3	NA
NC_003423.3_2958756	II	2958756	T	C	0.111111	SPBC2A9.07c	SPBC2A9.07c	UTR3	NA
NC_003423.3_2983262	II	2983262	T	C	0.137459	SPBC2D10.10c	fib1	exonic	L>L
NC_003423.3_2991636	II	2991636	T	C	0.126437	SPBC2D10.14c	myo51	exonic	R>G
NC_003423.3_3025044	II	3025044	T	C	0.18125	SPBC15D4.07c	atg9	exonic	Y>C
NC_003423.3_3074294	II	3074294	T	C	0.198198	SPBC30D10.11	gpi1	exonic	Y>C
NC_003423.3_3107754	II	3107754	T	C	0.259223	SPBC1778.06c	fim1	exonic	L>L
NC_003423.3_3187878	II	3187878	T	C	0.149123	SPBC776.08c	SPBC776.08c	exonic	Y>C
NC_003423.3_3197958	II	3197958	T	C	0.13253	SPBC776.12c	hsk1	exonic	L>L
NC_003423.3_3227045	II	3227045	T	C	0.16129	SPBC21.07c	ppk24	exonic	E>E
NC_003423.3_3227575	II	3227575	T	C	0.2	SPBC21.07c	ppk24	exonic	K>R
NC_003423.3_3227598	II	3227598	T	C	0.105263	SPBC21.07c	ppk24	exonic	L>L
NC_003423.3_3228277	II	3228277	T	C	0.310345	SPBC21.07c	ppk24	exonic	Y>C
NC_003423.3_3235405	II	3235405	T	C	0.187793	SPBC19F8.04c	SPBC19F8.04c	exonic	S>G
NC_003423.3_3252642	II	3252642	T	C	0.168508	SPBC25H2.18	cox20	exonic	S>S
NC_003423.3_3252833	II	3252833	T	C	0.1	SPBC25H2.18	cox20	intronic	NA
NC_003423.3_3278988	II	3278988	T	C	0.214286	SPBC25H2.03	SPBC25H2.03	exonic	Y>C
NC_003423.3_3281884	II	3281884	T	C	0.23747	SPBC25H2.02	trs1	exonic	K>E
NC_003423.3_3307565	II	3307565	T	C	0.18	SPBC17D11.02c	hrd1	exonic	L>L
NC_003423.3_3321656	II	3321656	T	C	0.203735	SPBC17D11.07c	rpn2	exonic	L>L
NC_003423.3_3322030	II	3322030	T	C	0.152381	SPBC17D11.07c	rpn2	exonic	S>G
NC_003423.3_3340799	II	3340799	T	C	0.352113	SPBC17D1.07c	SPBC17D1.07c	exonic	S>G
NC_003423.3_3343975	II	3343975	T	C	0.243902	SPBC17D1.07c	SPBC17D1.07c	UTR5	NA
NC_003423.3_3354778	II	3354778	T	C	0.142857	SPBC11C11.04c	alp1	exonic	L>L
NC_003423.3_3367763	II	3367763	T	C	0.403785	SPBC11C11.11c	SPBC11C11.11c	exonic	Y>C
NC_003423.3_3369411	II	3369411	T	C	0.133333	SPBC3B8.11	rrn6	UTR3	NA
NC_003423.3_3385920	II	3385920	T	C	0.148515	SPBC3B8.05	SPBC3B8.05	exonic	X>X
NC_003423.3_3386186	II	3386186	T	C	0.15	SPBC3B8.05	SPBC3B8.05	exonic	E>E
NC_003423.3_3407647	II	3407647	T	C	0.307692	SPBC13A2.04c	SPBC13A2.04c	exonic	I>V
NC_003423.3_3412372	II	3412372	T	C	0.157986	SPBC4B4.01c	SPBC4B4.01c	exonic	K>K
NC_003423.3_3412883	II	3412883	T	C	0.216749	SPBC4B4.01c	SPBC4B4.01c	UTR5	NA
NC_003423.3_3413144	II	3413144	T	C	0.153846	SPBC4B4.02c	nca2	UTR3	NA
NC_003423.3_3452825	II	3452825	T	C	0.130435	SPBC2G2.09c	crs1	exonic	L>L
NC_003423.3_3460458	II	3460458	T	C	0.15	SPNCRNA.1600	SPNCRNA.1600	ncRNA_exonic	NA
NC_003423.3_3530949	II	3530949	T	C	0.153846	SPNCRNA.1611	SPNCRNA.1611	ncRNA_exonic	NA
NC_003423.3_3530951	II	3530951	T	C	0.153846	SPNCRNA.1611	SPNCRNA.1611	ncRNA_exonic	NA
NC_003423.3_3530968	II	3530968	T	C	0.181818	SPNCRNA.1611	SPNCRNA.1611	ncRNA_exonic	NA
NC_003423.3_3530972	II	3530972	T	C	0.181818	SPNCRNA.1611	SPNCRNA.1611	ncRNA_exonic	NA
NC_003423.3_3531987	II	3531987	T	C	0.107143	SPBC1105.13c	SPBC1105.13c	exonic	S>G
NC_003423.3_3543388	II	3543388	T	C	0.157895	SPBC887.03c	noc3	UTR3	NA
NC_003423.3_3544117	II	3544117	T	C	0.16875	SPBC887.03c	noc3	exonic	L>L
NC_003423.3_3553389	II	3553389	T	C	0.136364	SPBC887.09c	SPBC887.09c	exonic	L>L
NC_003423.3_3574628	II	3574628	T	C	0.181818	SPNCRNA.1617	SPNCRNA.1617	ncRNA_exonic	NA
NC_003423.3_3594172	II	3594172	T	C	0.145946	SPBC16D10.04c	dna2	exonic	I>V
NC_003423.3_3609431	II	3609431	T	C	0.125	SPBC16D10.07c	sir2	UTR3	NA
NC_003423.3_3609529	II	3609529	T	C	0.230769	SPBC16D10.07c	sir2	UTR3	NA
NC_003423.3_3620276	II	3620276	T	C	0.2	SPBC16D10.11c	rps1801	intronic	NA
NC_003423.3_3647892	II	3647892	T	C	0.457143	SPBP8B7.09c	los1	exonic	V>V
NC_003423.3_3648960	II	3648960	T	C	0.418605	SPBP8B7.09c	los1	exonic	L>L
NC_003423.3_3675417	II	3675417	T	C	0.137363	SPBP8B7.20c	SPBP8B7.20c	exonic	L>L
NC_003423.3_3740283	II	3740283	T	C	0.146789	SPBC13G1.08c	ash2	exonic	S>S
NC_003423.3_3744101	II	3744101	T	C	0.474227	SPBC13G1.10c	mug81	exonic	L>L
NC_003423.3_3747932	II	3747932	T	C	0.280992	SPBC13G1.10c	mug81	exonic	V>V
NC_003423.3_3749968	II	3749968	T	C	0.136364	SPBC13G1.10c	mug81	UTR5	NA
NC_003423.3_3774429	II	3774429	T	C	0.273663	SPBC31F10.13c	hip1	exonic	L>L
NC_003423.3_3780525	II	3780525	T	C	0.174419	SPBC31F10.14c	hip3	exonic	I>V
NC_003423.3_3795109	II	3795109	T	C	0.125	SPBC21C3.01c	vps13a	exonic	S>G
NC_003423.3_3795203	II	3795203	T	C	0.261905	SPBC21C3.01c	vps13a	exonic	I>M
NC_003423.3_3799684	II	3799684	T	C	0.169811	SPBC21C3.02c	dep1	exonic	L>L
NC_003423.3_3828581	II	3828581	T	C	0.126761	SPNCRNA.1644	SPNCRNA.1644	ncRNA_exonic	NA
NC_003423.3_3833191	II	3833191	T	C	0.118012	SPBC21C3.20c	git1	exonic	R>G
NC_003423.3_3875548	II	3875548	T	C	0.762452	SPBC211.03c	SPBC211.03c	exonic	I>M
NC_003423.3_3876358	II	3876358	T	C	0.172775	SPBC211.03c	SPBC211.03c	exonic	A>A
NC_003423.3_3876602	II	3876602	T	C	0.14359	SPBC211.03c	SPBC211.03c	exonic	K>R
NC_003423.3_3877261	II	3877261	T	C	0.138554	SPBC211.03c	SPBC211.03c	exonic	L>L
NC_003423.3_3880309	II	3880309	T	C	0.136612	SPBC211.04c	mcm6	UTR3	NA
NC_003423.3_3911976	II	3911976	T	C	0.240583	SPBC1604.11	atp17	UTR3	NA
NC_003423.3_3931955	II	3931955	T	C	0.212291	SPBC1604.01	mug158	exonic	N>D
NC_003423.3_3933118	II	3933118	T	C	0.36255	SPBC1604.01	mug158	UTR5	NA
NC_003423.3_3942788	II	3942788	T	C	0.131078	SPBC26H8.02c	sec9	exonic	I>M
NC_003423.3_3949100	II	3949100	T	C	0.277778	SPBC26H8.04c	SPBC26H8.04c	UTR3	NA
NC_003423.3_3953598	II	3953598	T	C	0.128049	SPBC26H8.04c	SPBC26H8.04c	exonic	V>V
NC_003423.3_3979353	II	3979353	T	C	0.169643	SPNCRNA.111	SPNCRNA.111	ncRNA_exonic	NA
NC_003423.3_3989535	II	3989535	T	C	0.15	SPBC32C12.03c	ppk25	UTR5	NA
NC_003423.3_4000964	II	4000964	T	C	0.185759	SPBC3B9.07c	rpa43	exonic	L>L
NC_003423.3_4013149	II	4013149	T	C	0.162551	SPBC3B9.15c	scp1	exonic	N>D
NC_003423.3_4045836	II	4045836	T	C	0.125	SPBC215.09c	erg10	UTR3	NA
NC_003423.3_4046200	II	4046200	T	C	0.442116	SPBC215.09c	erg10	exonic	S>G
NC_003423.3_4050858	II	4050858	T	C	0.195271	SPBC215.11c	SPBC215.11c	exonic	K>K
NC_003423.3_4067484	II	4067484	T	C	0.226891	SPNCRNA.1663	SPNCRNA.1663	ncRNA_exonic	NA
NC_003423.3_4089992	II	4089992	T	C	0.405655	SPBC56F2.11	met6	exonic	N>D
NC_003423.3_4115768	II	4115768	T	C	0.185567	SPBC56F2.04	utp20	exonic	L>L
NC_003423.3_4116112	II	4116112	T	C	0.128571	SPBC56F2.04	utp20	exonic	N>D
NC_003423.3_4116794	II	4116794	T	C	0.103448	SPBC56F2.04	utp20	exonic	L>L
NC_003423.3_4116887	II	4116887	T	C	0.121951	SPBC56F2.04	utp20	exonic	L>L
NC_003423.3_4123476	II	4123476	T	C	0.19248	SPBC56F2.02	rpl1901	exonic	K>R
NC_003423.3_4162614	II	4162614	T	C	0.172475	SPBC14F5.05c	sam1	exonic	T>A
NC_003423.3_4179067	II	4179067	T	C	0.217557	SPBC14F5.11c	mug186	exonic	Q>R
NC_003423.3_4179644	II	4179644	T	C	0.151562	SPBC14F5.11c	mug186	exonic	M>V
NC_003423.3_4188980	II	4188980	T	C	0.16129	SPNCRNA.1678	SPNCRNA.1678	ncRNA_exonic	NA
NC_003423.3_4191529	II	4191529	T	C	0.153846	SPBC3F6.04c	nop14	UTR3	NA
NC_003423.3_4192952	II	4192952	T	C	0.151394	SPBC3F6.04c	nop14	exonic	K>K
NC_003423.3_4201755	II	4201755	T	C	0.136792	SPBC342.01c	alg6	UTR5	NA
NC_003423.3_4225555	II	4225555	T	C	0.125	SPBC16G5.07c	SPBC16G5.07c	UTR5	NA
NC_003423.3_4277041	II	4277041	T	C	0.253333	SPBC16A3.11	eso1	exonic	I>V
NC_003423.3_4304604	II	4304604	T	C	0.262931	SPBC543.03c	pku80	exonic	N>D
NC_003423.3_4321751	II	4321751	T	C	0.166667	SPBC16C6.01c	SPBC16C6.01c	UTR5	NA
NC_003423.3_4323936	II	4323936	T	C	0.203947	SPBC16C6.02c	vps1302	exonic	L>L
NC_003423.3_4324424	II	4324424	T	C	0.135135	SPBC16C6.02c	vps1302	exonic	R>G
NC_003423.3_4373704	II	4373704	T	C	0.13587	SPBC1539.07c	SPBC1539.07c	exonic	R>G
NC_003423.3_4377620	II	4377620	T	C	0.317507	SPBC1539.09c	trp1	exonic	L>L
NC_003423.3_4427573	II	4427573	T	C	0.384083	SPBC1289.16c	cao2	exonic	I>M
NC_003423.3_4432328	II	4432328	T	C	0.138039	SPBC8E4.04	SPBC8E4.04	UTR3	NA
NC_003423.3_4492734	II	4492734	T	C	0.117647	SPBPB2B2.14c	SPBPB2B2.14c	exonic	K>R
NC_003423.3_4492760	II	4492760	T	C	0.6875	SPBPB2B2.14c	SPBPB2B2.14c	exonic	L>L
NC_003421.2_24059	III	24059	T	C	0.693607	SPNCRNA.1095	SPNCRNA.1095	ncRNA_exonic	NA
NC_003421.2_31345	III	31345	T	C	0.1875	SPCP20C8.02c	SPCP20C8.02c	exonic	Y>C
NC_003421.2_40808	III	40808	T	C	0.310924	SPNCRNA.1097	SPNCRNA.1097	ncRNA_exonic	NA
NC_003421.2_89641	III	89641	T	C	0.166667	SPNCRNA.1103	SPNCRNA.1103	ncRNA_exonic	NA
NC_003421.2_101652	III	101652	T	C	0.211382	SPCC613.12c	raf1	exonic	N>D
NC_003421.2_107921	III	107921	T	C	0.230769	SPCC330.19c	SPCC330.19c	UTR3	NA
NC_003421.2_109694	III	109694	T	C	0.413793	SPCC330.03c	SPCC330.03c	UTR3	NA
NC_003421.2_109770	III	109770	T	C	0.66129	SPCC330.03c	SPCC330.03c	UTR3	NA
NC_003421.2_119106	III	119106	T	C	0.1	SPNCRNA.1110	SPNCRNA.1110	ncRNA_exonic	NA
NC_003421.2_120908	III	120908	T	C	0.117647	SPCC330.07c	SPCC330.07c	UTR3	NA
NC_003421.2_149154	III	149154	T	C	0.273256	SPCC320.09	hem15	exonic	X>X
NC_003421.2_154884	III	154884	T	C	0.214286	SPCC320.06	SPCC320.06	UTR3	NA
NC_003421.2_155811	III	155811	T	C	0.108527	SPCC320.06	SPCC320.06	UTR3	NA
NC_003421.2_167004	III	167004	T	C	0.15102	SPCC320.03	SPCC320.03	exonic	N>D
NC_003421.2_209634	III	209634	T	C	0.152174	SPCC1235.17	SPCC1235.17	exonic	K>K
NC_003421.2_229767	III	229767	T	C	0.158707	SPCC548.06c	ght8	UTR5	NA
NC_003421.2_240955	III	240955	T	C	0.24267	SPCC794.01c	SPCC794.01c	exonic	Y>C
NC_003421.2_264897	III	264897	T	C	0.28125	SPNCRNA.1123	SPNCRNA.1123	ncRNA_exonic	NA
NC_003421.2_306505	III	306505	T	C	0.151771	SPCC553.02	SPCC553.02	exonic	K>K
NC_003421.2_314585	III	314585	T	C	0.351724	SPCC736.03c	SPCC736.03c	exonic	N>D
NC_003421.2_362673	III	362673	T	C	0.137931	SPCC594.04c	SPCC594.04c	UTR3	NA
NC_003421.2_413931	III	413931	T	C	0.149425	SPCC306.04c	set1	exonic	T>A
NC_003421.2_415638	III	415638	T	C	0.126582	SPCC306.04c	set1	UTR5	NA
NC_003421.2_432469	III	432469	T	C	0.315789	SPCC4G3.19	alp16	exonic	K>E
NC_003421.2_432488	III	432488	T	C	0.114833	SPCC4G3.19	alp16	exonic	S>S
NC_003421.2_433958	III	433958	T	C	0.144068	SPCC4G3.19	alp16	exonic	L>L
NC_003421.2_478107	III	478107	T	C	0.25	SPCC364.05	vps3	exonic	V>V
NC_003421.2_499146	III	499146	T	C	0.681818	SPCC970.08	SPCC970.08	exonic	L>L
NC_003421.2_526255	III	526255	T	C	0.109244	SPCP31B10.03c	med31	UTR3	NA
NC_003421.2_547449	III	547449	T	C	0.357143	SPCC962.02c	bir1	exonic	L>L
NC_003421.2_547476	III	547476	T	C	0.189189	SPCC962.02c	bir1	exonic	Q>Q
NC_003421.2_564354	III	564354	T	C	0.388889	SPCC1672.14	SPCC1672.14	exonic	I>V
NC_003421.2_564396	III	564396	T	C	0.102564	SPCC1672.14	SPCC1672.14	exonic	R>G
NC_003421.2_571501	III	571501	T	C	0.149038	SPCC1672.06c	asp1	UTR3	NA
NC_003421.2_571926	III	571926	T	C	0.22739	SPCC1672.06c	asp1	exonic	S>S
NC_003421.2_572495	III	572495	T	C	0.142857	SPCC1672.06c	asp1	exonic	S>G
NC_003421.2_579722	III	579722	T	C	0.303671	SPCC1672.08c	tfa2	exonic	M>V
NC_003421.2_589889	III	589889	T	C	0.175676	SPCC1672.11c	SPCC1672.11c	UTR5	NA
NC_003421.2_599939	III	599939	T	C	0.15407	SPCC1183.05c	lig4	exonic	K>R
NC_003421.2_612249	III	612249	T	C	0.251328	SPCC1183.08c	rpl101	exonic	K>R
NC_003421.2_628805	III	628805	T	C	0.127119	SPCC31H12.05c	sds21	UTR3	NA
NC_003421.2_631120	III	631120	T	C	0.114286	SPCC31H12.05c	sds21	UTR5	NA
NC_003421.2_700408	III	700408	T	C	0.208556	SPCC16C4.18c	taf6	exonic	K>K
NC_003421.2_709567	III	709567	T	C	0.288973	SPCC18B5.01c	bfr1	exonic	S>G
NC_003421.2_710731	III	710731	T	C	0.211454	SPCC18B5.01c	bfr1	exonic	R>G
NC_003421.2_770194	III	770194	T	C	0.133333	SPCC1020.08	SPCC1020.08	UTR5	NA
NC_003421.2_787076	III	787076	T	C	0.154412	SPCC1020.02	spc7	exonic	Y>C
NC_003421.2_835446	III	835446	T	C	0.283388	SPCC63.02c	aah3	exonic	Y>C
NC_003421.2_925282	III	925282	T	C	0.160714	SPCC24B10.14c	xlf1	UTR5	NA
NC_003421.2_952395	III	952395	T	C	0.3	SPCPB16A4.04c	trm8	UTR5	NA
NC_003421.2_953817	III	953817	T	C	0.106061	SPCPB16A4.05c	SPCPB16A4.05c	UTR5	NA
NC_003421.2_953847	III	953847	T	C	0.385965	SPCPB16A4.05c	SPCPB16A4.05c	UTR5	NA
NC_003421.2_957626	III	957626	T	C	0.15625	SPNCRNA.1162	SPNCRNA.1162	ncRNA_exonic	NA
NC_003421.2_964778	III	964778	T	C	0.105263	SPCC1742.01	SPCC1742.01	UTR5	NA
NC_003421.2_974750	III	974750	T	C	0.112939	SPCC1795.11	sum3	UTR3	NA
NC_003421.2_1001910	III	1001910	T	C	0.216807	SPCC895.04c	ufe1	exonic	K>R
NC_003421.2_1019117	III	1019117	T	C	0.244604	SPCC895.09c	ucp12	exonic	I>M
NC_003421.2_1037088	III	1037088	T	C	0.176471	SPCC1259.02c	SPCC1259.02c	intronic	NA
NC_003421.2_1043950	III	1043950	T	C	0.108974	SPCC1259.16	SPCC1259.16	UTR3	NA
NC_003421.2_1055804	III	1055804	T	C	0.152778	SPCC1259.11c	gyp2	exonic	L>L
NC_003421.2_1142967	III	1142967	T	C	0.177215	SPCC4B3.18	SPCC4B3.18	UTR3	NA
NC_003421.2_1143092	III	1143092	T	C	0.261682	SPCC4B3.18	SPCC4B3.18	exonic	X>X
NC_003421.2_1148050	III	1148050	T	C	0.160584	SPCC4B3.15	mid1	exonic	L>L
NC_003421.2_1148400	III	1148400	T	C	0.255452	SPCC4B3.15	mid1	exonic	K>E
NC_003421.2_1148421	III	1148421	T	C	0.149351	SPCC4B3.15	mid1	exonic	S>G
NC_003421.2_1165990	III	1165990	T	C	0.137931	SPNCRNA.1176	SPNCRNA.1176	ncRNA_exonic	NA
NC_003421.2_1236024	III	1236024	T	C	0.384106	SPCC645.05c	myo2	exonic	L>L
NC_003421.2_1239237	III	1239237	T	C	0.118012	SPCC645.06c	rgf3	UTR3	NA
NC_003421.2_1269248	III	1269248	T	C	0.110236	SPCC23B6.03c	tel1	exonic	K>E
NC_003421.2_1269741	III	1269741	T	C	0.12766	SPCC23B6.03c	tel1	exonic	I>M
NC_003421.2_1270012	III	1270012	T	C	0.163043	SPCC23B6.03c	tel1	exonic	Y>C
NC_003421.2_1270214	III	1270214	T	C	0.140845	SPCC23B6.03c	tel1	exonic	S>G
NC_003421.2_1270948	III	1270948	T	C	0.185714	SPCC23B6.03c	tel1	exonic	K>R
NC_003421.2_1272614	III	1272614	T	C	0.113636	SPCC23B6.03c	tel1	exonic	R>G
NC_003421.2_1276054	III	1276054	T	C	0.193548	SPCC23B6.03c	tel1	exonic	K>R
NC_003421.2_1300669	III	1300669	T	C	0.148148	SPCC1322.07c	mug150	exonic	T>A
NC_003421.2_1300927	III	1300927	T	C	0.129032	SPCC1322.07c	mug150	exonic	K>E
NC_003421.2_1300964	III	1300964	T	C	0.266667	SPCC1322.07c	mug150	UTR5	NA
NC_003421.2_1301276	III	1301276	T	C	0.1	SPCC1322.07c	mug150	UTR5	NA
NC_003421.2_1301557	III	1301557	T	C	0.173913	SPCC1322.07c	mug150	UTR5	NA
NC_003421.2_1308023	III	1308023	T	C	0.128205	SPNCRNA.1185	SPNCRNA.1185	ncRNA_exonic	NA
NC_003421.2_1308136	III	1308136	T	C	0.136364	SPNCRNA.1185	SPNCRNA.1185	ncRNA_exonic	NA
NC_003421.2_1319888	III	1319888	T	C	0.214575	SPCC1322.14c	vtc4	exonic	I>V
NC_003421.2_1351946	III	1351946	T	C	0.263374	SPCC338.13	cog4	UTR3	NA
NC_003421.2_1394336	III	1394336	T	C	0.202078	SPCC1281.06c	SPCC1281.06c	UTR5	NA
NC_003421.2_1394667	III	1394667	T	C	0.55243	SPCC1281.06c	SPCC1281.06c	UTR5	NA
NC_003421.2_1397701	III	1397701	T	C	0.370504	SPCC1281.07c	SPCC1281.07c	exonic	Y>C
NC_003421.2_1420257	III	1420257	T	C	0.299652	SPCC622.12c	gdh1	exonic	T>A
NC_003421.2_1422583	III	1422583	T	C	0.15	SPCC622.13c	tti1	exonic	K>K
NC_003421.2_1434973	III	1434973	T	C	0.326087	SPCC622.16c	epe1	UTR5	NA
NC_003421.2_1495195	III	1495195	T	C	0.225806	SPCC188.09c	SPCC188.09c	UTR5	NA
NC_003421.2_1505006	III	1505006	T	C	0.142857	SPCC188.13c	dcr1	UTR3	NA
NC_003421.2_1506180	III	1506180	T	C	0.19685	SPCC188.13c	dcr1	exonic	K>E
NC_003421.2_1506383	III	1506383	T	C	0.122449	SPCC188.13c	dcr1	exonic	K>R
NC_003421.2_1507740	III	1507740	T	C	0.152381	SPCC188.13c	dcr1	exonic	R>G
NC_003421.2_1531593	III	1531593	T	C	0.128205	SPCC584.03c	SPCC584.03c	UTR3	NA
NC_003421.2_1580906	III	1580906	T	C	0.282528	SPCC162.04c	wtf13	exonic	Q>Q
NC_003421.2_1580939	III	1580939	T	C	0.152104	SPCC162.04c	wtf13	exonic	Q>Q
NC_003421.2_1580953	III	1580953	T	C	0.236749	SPCC162.04c	wtf13	exonic	I>V
NC_003421.2_1612207	III	1612207	T	C	0.219731	SPCC777.08c	bit61	exonic	I>V
NC_003421.2_1612210	III	1612210	T	C	0.135371	SPCC777.08c	bit61	exonic	S>G
NC_003421.2_1612318	III	1612318	T	C	0.22541	SPCC777.08c	bit61	exonic	S>G
NC_003421.2_1618017	III	1618017	T	C	0.289941	SPCC777.12c	SPCC777.12c	exonic	L>L
NC_003421.2_1628414	III	1628414	T	C	0.141641	SPCC663.01c	ekc1	exonic	N>S
NC_003421.2_1628679	III	1628679	T	C	0.152724	SPCC663.01c	ekc1	exonic	K>E
NC_003421.2_1641867	III	1641867	T	C	0.309406	SPCC663.18	SPCC663.18	UTR3	NA
NC_003421.2_1642153	III	1642153	T	C	0.238777	SPCC663.18	SPCC663.18	UTR3	NA
NC_003421.2_1642670	III	1642670	T	C	0.19763	SPCC663.18	SPCC663.18	exonic	S>G
NC_003421.2_1643467	III	1643467	T	C	0.157576	SPCC663.05c	cia1	UTR3	NA
NC_003421.2_1662987	III	1662987	T	C	0.134409	SPCC1902.02	mug72	exonic	S>G
NC_003421.2_1665114	III	1665114	T	C	0.116279	SPCC1902.02	mug72	UTR5	NA
NC_003421.2_1698805	III	1698805	T	C	0.225	SPCC417.11c	SPCC417.11c	exonic	L>L
NC_003421.2_1734932	III	1734932	T	C	0.152493	SPCC1450.05c	rox3	exonic	E>E
NC_003421.2_1748925	III	1748925	T	C	0.116279	SPCC1450.11c	cek1	exonic	K>R
NC_003421.2_1750369	III	1750369	T	C	0.191489	SPCC1450.11c	cek1	exonic	S>G
NC_003421.2_1751773	III	1751773	T	C	0.173077	SPCC1450.11c	cek1	exonic	K>E
NC_003421.2_1757577	III	1757577	T	C	0.260889	SPCC1450.13c	SPCC1450.13c	exonic	L>L
NC_003421.2_1794075	III	1794075	T	C	0.1875	SPCC1442.15c	cox18	exonic	L>L
NC_003421.2_1800564	III	1800564	T	C	0.363636	SPNCRNA.1231	SPNCRNA.1231	ncRNA_exonic	NA
NC_003421.2_1807736	III	1807736	T	C	0.253731	SPCC285.07c	wtf18	intronic	NA
NC_003421.2_1877926	III	1877926	T	C	0.166667	SPNCRNA.1239	SPNCRNA.1239	ncRNA_exonic	NA
NC_003421.2_1917294	III	1917294	T	C	0.214286	SPCC737.09c	hmt1	intronic	NA
NC_003421.2_1967258	III	1967258	T	C	0.1	SPNCRNA.1248	SPNCRNA.1248	ncRNA_exonic	NA
NC_003421.2_1986018	III	1986018	T	C	0.15	SPCC18.16c	fmn1	UTR5	NA
NC_003421.2_1989873	III	1989873	T	C	0.262524	SPCC18.18c	fum1	exonic	L>L
NC_003421.2_1999218	III	1999218	T	C	0.12381	SPCC290.03c	nup186	exonic	L>L
NC_003421.2_2000954	III	2000954	T	C	0.25	SPNCRNA.1252	SPNCRNA.1252	ncRNA_exonic	NA
NC_003421.2_2015207	III	2015207	T	C	0.60274	SPCC1906.02c	SPCC1906.02c	exonic	N>D
NC_003421.2_2022865	III	2022865	T	C	0.2	SPNCRNA.1255	SPNCRNA.1255	ncRNA_exonic	NA
NC_003421.2_2096349	III	2096349	T	C	0.166667	SPNCRNA.1261	SPNCRNA.1261	ncRNA_exonic	NA
NC_003421.2_2118530	III	2118530	T	C	0.161111	SPCC126.02c	pku70	exonic	T>A
NC_003421.2_2139941	III	2139941	T	C	0.15	SPCC126.13c	SPCC126.13c	UTR3	NA
NC_003421.2_2140187	III	2140187	T	C	0.263158	SPCC126.13c	SPCC126.13c	UTR3	NA
NC_003421.2_2161721	III	2161721	T	C	0.146371	SPCC1620.09c	tfg1	exonic	N>D
NC_003421.2_2175572	III	2175572	T	C	0.196809	SPCC1620.14c	snf22	exonic	L>L
NC_003421.2_2177889	III	2177889	T	C	0.106061	SPCC1620.14c	snf22	UTR5	NA
NC_003421.2_2177971	III	2177971	T	C	0.115044	SPCC1620.14c	snf22	UTR5	NA
NC_003421.2_2218753	III	2218753	T	C	0.355072	SPCC1919.06c	wtf25	UTR3	NA
NC_003421.2_2225511	III	2225511	T	C	0.184466	SPCC1919.10c	myo52	exonic	Y>C
NC_003421.2_2226508	III	2226508	T	C	0.132184	SPCC1919.10c	myo52	exonic	N>D
NC_003421.2_2227455	III	2227455	T	C	0.162338	SPCC1919.10c	myo52	exonic	Y>C
NC_003421.2_2231502	III	2231502	T	C	0.142857	SPCC1919.12c	SPCC1919.12c	UTR3	NA
NC_003421.2_2249267	III	2249267	T	C	0.199454	SPCC1840.02c	bgs4	UTR3	NA
NC_003421.2_2249819	III	2249819	T	C	0.184073	SPCC1840.02c	bgs4	exonic	Q>Q
NC_003421.2_2298930	III	2298930	T	C	0.136364	SPCC965.08c	alr1	UTR5	NA
NC_003421.2_2298931	III	2298931	T	C	0.102941	SPCC965.08c	alr1	UTR5	NA
NC_003421.2_2311172	III	2311172	T	C	0.181818	SPNCRNA.1285	SPNCRNA.1285	ncRNA_exonic	NA
NC_003421.2_2315464	III	2315464	T	C	0.2	SPNCRNA.1286	SPNCRNA.1286	ncRNA_exonic	NA
NC_003421.2_2341570	III	2341570	T	C	0.12844	SPCC1494.08c	SPCC1494.08c	exonic	R>G
NC_003421.2_2357808	III	2357808	T	C	0.155844	SPCC70.12c	ecl1	UTR5	NA
NC_003421.2_2376544	III	2376544	T	C	0.225806	SPCC1827.02c	SPCC1827.02c	UTR3	NA
NC_003421.2_2387415	III	2387415	T	C	0.115942	SPCC1827.06c	SPCC1827.06c	intronic	NA
NC_003421.2_2397932	III	2397932	T	C	0.166667	SPCP1E11.04c	pal1	intronic	NA
NC_003421.2_2420378	III	2420378	T	C	0.375	SPCC569.06	SPCC569.06	UTR3	NA
NC_003421.2_2420709	III	2420709	T	C	0.166853	SPCC569.06	SPCC569.06	exonic	L>L
