# Supplementary material for: Revealing Differential RNA Editing Specificity of Human ADAR1 and ADAR2 in Schizosaccharomyces pombe
Source: Genes (Basel). 2024 Jul 9;15(7):898. doi: 10.3390/genes15070898 (PMC11276115; doi:10.3390/genes15070898)
Supplement: Supplementary file 1 [file genes-15-00898-s001.zip › Supplementary Table S3. Editing sites identified from strain FY7652-hADAR2.xlsx]

## Sheet: 20 °C
Supplementary Table S3 Editing sites identified from strain FY7652-hADAR2
Sheet 1: Editing sites identified from strain FY7652-hADAR2 incubated at 20 °C
#CHROM_POS	Chromosome	Coordinate	Reference	Variance	EditingLevel	RefGeneID	GeneName	Feature	AminoAcidSubstitution
NC_003424.3_22748	I	22748	A	G	0.133333	SPAC212.04c	SPAC212.04c	UTR3	NA
NC_003424.3_30975	I	30975	A	G	0.105263	SPAC977.01	SPAC977.01	UTR3	NA
NC_003424.3_30986	I	30986	A	G	0.142857	SPAC977.01	SPAC977.01	UTR3	NA
NC_003424.3_32766	I	32766	A	G	0.428571	SPAC977.02	SPAC977.02	UTR3	NA
NC_003424.3_34781	I	34781	A	G	0.614213	SPAC977.04	SPAC977.04	exonic	R>G
NC_003424.3_39555	I	39555	A	G	0.219512	SPAC977.06	SPAC977.06	exonic	K>R
NC_003424.3_53500	I	53500	A	G	0.520891	SPAC977.10	sod2	exonic	K>R
NC_003424.3_68225	I	68225	A	G	0.382911	SPAC977.17	SPAC977.17	exonic	I>M
NC_003424.3_82942	I	82942	A	G	0.606947	SPAC1F8.01	ght3	exonic	R>G
NC_003424.3_82948	I	82948	A	G	0.259703	SPAC1F8.01	ght3	exonic	I>V
NC_003424.3_82977	I	82977	A	G	0.185653	SPAC1F8.01	ght3	exonic	S>S
NC_003424.3_92347	I	92347	A	G	0.159091	SPNCRNA.605	SPNCRNA.605	ncRNA_exonic	NA
NC_003424.3_96068	I	96068	A	G	0.322581	SPAC1F8.05	isp3	exonic	L>L
NC_003424.3_107124	I	107124	A	G	0.144814	SPAC11D3.19	SPAC11D3.19	exonic	T>A
NC_003424.3_107205	I	107205	A	G	0.153704	SPAC11D3.19	SPAC11D3.19	UTR3	NA
NC_003424.3_107664	I	107664	A	G	0.48	SPAC11D3.19	SPAC11D3.19	UTR3	NA
NC_003424.3_107751	I	107751	A	G	0.16	SPAC11D3.19	SPAC11D3.19	UTR3	NA
NC_003424.3_107774	I	107774	A	G	0.137931	SPAC11D3.19	SPAC11D3.19	UTR3	NA
NC_003424.3_108010	I	108010	A	G	0.166667	SPAC11D3.19	SPAC11D3.19	UTR3	NA
NC_003424.3_108092	I	108092	A	G	0.16	SPAC11D3.19	SPAC11D3.19	UTR3	NA
NC_003424.3_108145	I	108145	A	G	0.166667	SPAC11D3.19	SPAC11D3.19	UTR3	NA
NC_003424.3_114266	I	114266	A	G	0.446402	SPAC11D3.05	mfs2	exonic	S>G
NC_003424.3_115177	I	115177	A	G	0.68495	SPAC11D3.05	mfs2	exonic	K>K
NC_003424.3_125236	I	125236	A	G	0.214286	SPAC11D3.10	SPAC11D3.10	UTR5	NA
NC_003424.3_137898	I	137898	A	G	0.131737	SPAC11D3.15	SPAC11D3.15	exonic	Y>C
NC_003424.3_143335	I	143335	A	G	0.114094	SPAC11D3.17	SPAC11D3.17	exonic	K>E
NC_003424.3_143610	I	143610	A	G	0.111111	SPAC11D3.17	SPAC11D3.17	exonic	L>L
NC_003424.3_150565	I	150565	A	G	0.2	SPAC5H10.03	SPAC5H10.03	UTR5	NA
NC_003424.3_151201	I	151201	A	G	0.125	SPAC5H10.03	SPAC5H10.03	UTR5	NA
NC_003424.3_153025	I	153025	A	G	0.392857	SPAC5H10.04	SPAC5H10.04	UTR5	NA
NC_003424.3_162067	I	162067	A	G	0.133333	SPNCRNA.614	SPNCRNA.614	ncRNA_exonic	NA
NC_003424.3_162977	I	162977	A	G	0.238636	SPAC5H10.10	SPAC5H10.10	exonic	L>L
NC_003424.3_179114	I	179114	A	G	0.147929	SPAC13G6.03	gpi7	exonic	N>S
NC_003424.3_179290	I	179290	A	G	0.163636	SPAC13G6.03	gpi7	exonic	I>V
NC_003424.3_180749	I	180749	A	G	0.294118	SPAC13G6.04	tim8	intronic	NA
NC_003424.3_204575	I	204575	A	G	0.17029	SPAC24B11.05	SPAC24B11.05	UTR5	NA
NC_003424.3_208534	I	208534	A	G	0.383929	SPNCRNA.622	SPNCRNA.622	ncRNA_exonic	NA
NC_003424.3_208904	I	208904	A	G	0.134146	SPNCRNA.622	SPNCRNA.622	ncRNA_exonic	NA
NC_003424.3_259667	I	259667	A	G	0.8125	SPAC1F5.11c	tra2	UTR5	NA
NC_003424.3_259781	I	259781	A	G	0.176471	SPAC1F5.11c	tra2	exonic	T>T
NC_003424.3_259878	I	259878	A	G	0.153846	SPAC1F5.11c	tra2	exonic	L>L
NC_003424.3_259979	I	259979	A	G	0.309091	SPAC1F5.11c	tra2	exonic	Y>C
NC_003424.3_260092	I	260092	A	G	0.139535	SPAC1F5.11c	tra2	exonic	S>G
NC_003424.3_260293	I	260293	A	G	0.139535	SPAC1F5.11c	tra2	exonic	T>A
NC_003424.3_260320	I	260320	A	G	0.566667	SPAC1F5.11c	tra2	exonic	T>A
NC_003424.3_260368	I	260368	A	G	0.171429	SPAC1F5.11c	tra2	exonic	T>A
NC_003424.3_260412	I	260412	A	G	0.195652	SPAC1F5.11c	tra2	exonic	V>V
NC_003424.3_260457	I	260457	A	G	0.116883	SPAC1F5.11c	tra2	exonic	Q>Q
NC_003424.3_260587	I	260587	A	G	0.37069	SPAC1F5.11c	tra2	exonic	R>G
NC_003424.3_260697	I	260697	A	G	0.133333	SPAC1F5.11c	tra2	exonic	I>M
NC_003424.3_260714	I	260714	A	G	0.462963	SPAC1F5.11c	tra2	exonic	K>R
NC_003424.3_261088	I	261088	A	G	0.217949	SPAC1F5.11c	tra2	exonic	I>V
NC_003424.3_261173	I	261173	A	G	0.207792	SPAC1F5.11c	tra2	exonic	K>R
NC_003424.3_261277	I	261277	A	G	0.1	SPAC1F5.11c	tra2	exonic	N>D
NC_003424.3_261432	I	261432	A	G	0.164384	SPAC1F5.11c	tra2	exonic	K>K
NC_003424.3_261459	I	261459	A	G	0.585714	SPAC1F5.11c	tra2	exonic	Q>Q
NC_003424.3_261468	I	261468	A	G	0.445946	SPAC1F5.11c	tra2	exonic	L>L
NC_003424.3_261489	I	261489	A	G	0.397436	SPAC1F5.11c	tra2	exonic	E>E
NC_003424.3_261495	I	261495	A	G	0.111111	SPAC1F5.11c	tra2	exonic	E>E
NC_003424.3_261496	I	261496	A	G	0.1	SPAC1F5.11c	tra2	exonic	S>G
NC_003424.3_261533	I	261533	A	G	0.234694	SPAC1F5.11c	tra2	exonic	N>S
NC_003424.3_261579	I	261579	A	G	0.211765	SPAC1F5.11c	tra2	exonic	I>M
NC_003424.3_261820	I	261820	A	G	0.214286	SPAC1F5.11c	tra2	exonic	T>A
NC_003424.3_262189	I	262189	A	G	0.125	SPAC1F5.11c	tra2	exonic	S>G
NC_003424.3_262390	I	262390	A	G	0.167939	SPAC1F5.11c	tra2	exonic	R>G
NC_003424.3_262404	I	262404	A	G	0.173228	SPAC1F5.11c	tra2	exonic	L>L
NC_003424.3_262583	I	262583	A	G	0.111111	SPAC1F5.11c	tra2	exonic	K>R
NC_003424.3_262774	I	262774	A	G	0.292308	SPAC1F5.11c	tra2	exonic	T>A
NC_003424.3_262945	I	262945	A	G	0.323944	SPAC1F5.11c	tra2	exonic	S>G
NC_003424.3_263049	I	263049	A	G	0.131034	SPAC1F5.11c	tra2	exonic	L>L
NC_003424.3_263178	I	263178	A	G	0.181818	SPAC1F5.11c	tra2	exonic	E>E
NC_003424.3_263269	I	263269	A	G	0.296703	SPAC1F5.11c	tra2	exonic	T>A
NC_003424.3_263316	I	263316	A	G	0.266055	SPAC1F5.11c	tra2	exonic	L>L
NC_003424.3_263745	I	263745	A	G	0.163743	SPAC1F5.11c	tra2	exonic	V>V
NC_003424.3_263780	I	263780	A	G	0.138889	SPAC1F5.11c	tra2	exonic	K>R
NC_003424.3_263824	I	263824	A	G	0.152866	SPAC1F5.11c	tra2	exonic	I>V
NC_003424.3_263981	I	263981	A	G	0.127119	SPAC1F5.11c	tra2	exonic	Y>C
NC_003424.3_264346	I	264346	A	G	0.101562	SPAC1F5.11c	tra2	exonic	R>G
NC_003424.3_264464	I	264464	A	G	0.189781	SPAC1F5.11c	tra2	exonic	N>S
NC_003424.3_264560	I	264560	A	G	0.115789	SPAC1F5.11c	tra2	exonic	N>S
NC_003424.3_264600	I	264600	A	G	0.218182	SPAC1F5.11c	tra2	exonic	I>M
NC_003424.3_264705	I	264705	A	G	0.882759	SPAC1F5.11c	tra2	exonic	I>M
NC_003424.3_264808	I	264808	A	G	0.15942	SPAC1F5.11c	tra2	exonic	K>E
NC_003424.3_264828	I	264828	A	G	0.148936	SPAC1F5.11c	tra2	exonic	L>L
NC_003424.3_264869	I	264869	A	G	0.111111	SPAC1F5.11c	tra2	exonic	K>R
NC_003424.3_265035	I	265035	A	G	0.111111	SPAC1F5.11c	tra2	exonic	K>K
NC_003424.3_265218	I	265218	A	G	0.146199	SPAC1F5.11c	tra2	exonic	L>L
NC_003424.3_265249	I	265249	A	G	0.165517	SPAC1F5.11c	tra2	exonic	S>G
NC_003424.3_265429	I	265429	A	G	0.433121	SPAC1F5.11c	tra2	exonic	S>G
NC_003424.3_265555	I	265555	A	G	0.402299	SPAC1F5.11c	tra2	exonic	K>E
NC_003424.3_265836	I	265836	A	G	0.211268	SPAC1F5.11c	tra2	exonic	L>L
NC_003424.3_265881	I	265881	A	G	0.147541	SPAC1F5.11c	tra2	exonic	I>M
NC_003424.3_266091	I	266091	A	G	0.139535	SPAC1F5.11c	tra2	exonic	I>M
NC_003424.3_266135	I	266135	A	G	0.106796	SPAC1F5.11c	tra2	exonic	K>R
NC_003424.3_266212	I	266212	A	G	0.123077	SPAC1F5.11c	tra2	exonic	S>G
NC_003424.3_266318	I	266318	A	G	0.135922	SPAC1F5.11c	tra2	exonic	Y>C
NC_003424.3_266346	I	266346	A	G	0.123894	SPAC1F5.11c	tra2	exonic	L>L
NC_003424.3_266556	I	266556	A	G	0.672414	SPAC1F5.11c	tra2	exonic	I>M
NC_003424.3_266590	I	266590	A	G	0.342342	SPAC1F5.11c	tra2	exonic	S>G
NC_003424.3_266943	I	266943	A	G	0.115044	SPAC1F5.11c	tra2	exonic	G>G
NC_003424.3_267274	I	267274	A	G	0.33	SPAC1F5.11c	tra2	exonic	I>V
NC_003424.3_267437	I	267437	A	G	0.130841	SPAC1F5.11c	tra2	exonic	E>G
NC_003424.3_267497	I	267497	A	G	0.104348	SPAC1F5.11c	tra2	exonic	Y>C
NC_003424.3_267525	I	267525	A	G	0.233645	SPAC1F5.11c	tra2	exonic	T>T
NC_003424.3_267529	I	267529	A	G	0.168224	SPAC1F5.11c	tra2	exonic	S>G
NC_003424.3_267745	I	267745	A	G	0.12973	SPAC1F5.11c	tra2	exonic	R>G
NC_003424.3_267808	I	267808	A	G	0.233333	SPAC1F5.11c	tra2	exonic	T>A
NC_003424.3_268641	I	268641	A	G	0.159091	SPAC1F5.11c	tra2	exonic	L>L
NC_003424.3_268686	I	268686	A	G	0.1875	SPAC1F5.11c	tra2	exonic	L>L
NC_003424.3_268737	I	268737	A	G	0.196262	SPAC1F5.11c	tra2	exonic	S>S
NC_003424.3_269497	I	269497	A	G	0.136364	SPAC1F5.11c	tra2	exonic	K>E
NC_003424.3_270502	I	270502	A	G	0.305419	SPAC1F5.11c	tra2	exonic	S>G
NC_003424.3_270818	I	270818	A	G	0.129032	SPAC1F5.11c	tra2	UTR3	NA
NC_003424.3_286997	I	286997	A	G	0.231884	SPAC1F5.04c	cdc12	exonic	T>T
NC_003424.3_287039	I	287039	A	G	0.207692	SPAC1F5.04c	cdc12	exonic	K>K
NC_003424.3_290065	I	290065	A	G	0.230769	SPAC1F5.03c	SPAC1F5.03c	intronic	NA
NC_003424.3_304130	I	304130	A	G	0.142857	SPAC18B11.09c	SPAC18B11.09c	UTR3	NA
NC_003424.3_304543	I	304543	A	G	0.206897	SPAC18B11.08c	SPAC18B11.08c	intronic	NA
NC_003424.3_304739	I	304739	A	G	0.232143	SPAC18B11.08c	SPAC18B11.08c	intronic	NA
NC_003424.3_304748	I	304748	A	G	0.107143	SPAC18B11.08c	SPAC18B11.08c	intronic	NA
NC_003424.3_304762	I	304762	A	G	0.555556	SPAC18B11.08c	SPAC18B11.08c	intronic	NA
NC_003424.3_304989	I	304989	A	G	0.121212	SPAC18B11.08c	SPAC18B11.08c	intronic	NA
NC_003424.3_322663	I	322663	A	G	0.165217	SPAC12G12.13c	cid14	exonic	H>R
NC_003424.3_323033	I	323033	A	G	0.271318	SPAC12G12.13c	cid14	exonic	V>V
NC_003424.3_323067	I	323067	A	G	0.231959	SPAC12G12.13c	cid14	exonic	R>G
NC_003424.3_333077	I	333077	A	G	0.360902	SPAC12G12.17	SPAC12G12.17	UTR5	NA
NC_003424.3_333115	I	333115	A	G	0.21374	SPAC12G12.17	SPAC12G12.17	UTR5	NA
NC_003424.3_333127	I	333127	A	G	0.219512	SPAC12G12.17	SPAC12G12.17	UTR5	NA
NC_003424.3_339547	I	339547	A	G	0.298578	SPAC12G12.05c	taf9	UTR3	NA
NC_003424.3_366854	I	366854	A	G	0.216216	SPAC630.11	vps55	intronic	NA
NC_003424.3_367794	I	367794	A	G	0.254902	SPAC630.11	vps55	UTR3	NA
NC_003424.3_367889	I	367889	A	G	0.175182	SPAC630.11	vps55	UTR3	NA
NC_003424.3_368045	I	368045	A	G	0.282609	SPAC630.12	SPAC630.12	UTR5	NA
NC_003424.3_368074	I	368074	A	G	0.122807	SPAC630.12	SPAC630.12	UTR5	NA
NC_003424.3_368101	I	368101	A	G	0.166667	SPAC630.12	SPAC630.12	UTR5	NA
NC_003424.3_369023	I	369023	A	G	0.230769	SPAC630.12	SPAC630.12	exonic	K>R
NC_003424.3_389199	I	389199	A	G	0.285714	SPAC31A2.02	trm112	UTR3	NA
NC_003424.3_414189	I	414189	A	G	0.261261	SPAC31A2.12	SPAC31A2.12	UTR3	NA
NC_003424.3_415242	I	415242	A	G	0.121951	SPAC31A2.14	bun107	UTR5	NA
NC_003424.3_415271	I	415271	A	G	0.15	SPAC31A2.14	bun107	UTR5	NA
NC_003424.3_420010	I	420010	A	G	0.306818	SPAC31A2.16	gef2	UTR5	NA
NC_003424.3_421388	I	421388	A	G	0.208333	SPAC31A2.16	gef2	exonic	E>G
NC_003424.3_421389	I	421389	A	G	0.123288	SPAC31A2.16	gef2	exonic	E>E
NC_003424.3_421541	I	421541	A	G	0.223684	SPAC31A2.16	gef2	exonic	K>R
NC_003424.3_421624	I	421624	A	G	0.246154	SPAC31A2.16	gef2	exonic	R>G
NC_003424.3_421765	I	421765	A	G	0.392857	SPAC31A2.16	gef2	exonic	R>G
NC_003424.3_425815	I	425815	A	G	0.193548	SPAC13C5.02	dre4	UTR5	NA
NC_003424.3_426937	I	426937	A	G	0.268707	SPAC13C5.02	dre4	exonic	L>L
NC_003424.3_427724	I	427724	A	G	0.136054	SPAC13C5.03	tht1	exonic	T>A
NC_003424.3_428106	I	428106	A	G	0.136364	SPAC13C5.03	tht1	exonic	K>R
NC_003424.3_438985	I	438985	A	G	0.130435	SPAC13C5.07	rad32	UTR3	NA
NC_003424.3_448175	I	448175	A	G	0.180952	SPAC23E2.02	lsd2	exonic	K>R
NC_003424.3_448239	I	448239	A	G	0.111111	SPAC23E2.02	lsd2	exonic	L>L
NC_003424.3_448578	I	448578	A	G	0.557252	SPAC23E2.02	lsd2	exonic	L>L
NC_003424.3_448737	I	448737	A	G	0.188679	SPAC23E2.02	lsd2	exonic	I>M
NC_003424.3_449045	I	449045	A	G	0.125984	SPAC23E2.02	lsd2	exonic	E>G
NC_003424.3_460949	I	460949	A	G	0.142857	SPNCRNA.651	SPNCRNA.651	ncRNA_exonic	NA
NC_003424.3_464581	I	464581	A	G	0.195122	SPAC24H6.11c	SPAC24H6.11c	UTR5	NA
NC_003424.3_464822	I	464822	A	G	0.125786	SPAC24H6.11c	SPAC24H6.11c	UTR5	NA
NC_003424.3_465052	I	465052	A	G	0.227723	SPAC24H6.11c	SPAC24H6.11c	UTR5	NA
NC_003424.3_465973	I	465973	A	G	0.25	SPAC24H6.11c	SPAC24H6.11c	exonic	S>S
NC_003424.3_466292	I	466292	A	G	0.143478	SPAC24H6.11c	SPAC24H6.11c	exonic	M>V
NC_003424.3_466447	I	466447	A	G	0.147208	SPAC24H6.11c	SPAC24H6.11c	exonic	L>L
NC_003424.3_493029	I	493029	A	G	0.316239	SPAPB21F2.02	SPAPB21F2.02	exonic	E>E
NC_003424.3_493185	I	493185	A	G	0.322581	SPAPB21F2.02	SPAPB21F2.02	exonic	I>M
NC_003424.3_493502	I	493502	A	G	0.161538	SPAPB21F2.02	SPAPB21F2.02	exonic	N>S
NC_003424.3_493547	I	493547	A	G	0.371212	SPAPB21F2.02	SPAPB21F2.02	exonic	K>R
NC_003424.3_493844	I	493844	A	G	0.168539	SPAPB21F2.02	SPAPB21F2.02	exonic	K>R
NC_003424.3_494338	I	494338	A	G	0.609524	SPAPB21F2.02	SPAPB21F2.02	exonic	R>G
NC_003424.3_494383	I	494383	A	G	0.178138	SPAPB21F2.02	SPAPB21F2.02	exonic	R>G
NC_003424.3_494915	I	494915	A	G	0.304598	SPAPB21F2.02	SPAPB21F2.02	exonic	S>G
NC_003424.3_494991	I	494991	A	G	0.181416	SPAPB21F2.02	SPAPB21F2.02	exonic	K>R
NC_003424.3_495839	I	495839	A	G	0.161435	SPAPB21F2.02	SPAPB21F2.02	exonic	T>A
NC_003424.3_496032	I	496032	A	G	0.341014	SPAPB21F2.02	SPAPB21F2.02	exonic	Q>R
NC_003424.3_496148	I	496148	A	G	0.311203	SPAPB21F2.02	SPAPB21F2.02	exonic	S>G
NC_003424.3_496294	I	496294	A	G	0.140909	SPAPB21F2.02	SPAPB21F2.02	exonic	K>K
NC_003424.3_496417	I	496417	A	G	0.245763	SPAPB21F2.02	SPAPB21F2.02	exonic	L>L
NC_003424.3_496476	I	496476	A	G	0.333333	SPAPB21F2.02	SPAPB21F2.02	exonic	K>R
NC_003424.3_496595	I	496595	A	G	0.275261	SPAPB21F2.02	SPAPB21F2.02	exonic	K>E
NC_003424.3_496600	I	496600	A	G	0.551587	SPAPB21F2.02	SPAPB21F2.02	exonic	I>M
NC_003424.3_496680	I	496680	A	G	0.157895	SPAPB21F2.02	SPAPB21F2.02	exonic	K>R
NC_003424.3_512516	I	512516	A	G	0.257426	SPAC227.09	SPAC227.09	exonic	Q>R
NC_003424.3_519588	I	519588	A	G	0.106383	SPNCRNA.658	SPNCRNA.658	ncRNA_exonic	NA
NC_003424.3_551172	I	551172	A	G	0.217822	SPAC2F7.10	akr1	exonic	L>L
NC_003424.3_551271	I	551271	A	G	0.12	SPAC2F7.10	akr1	exonic	L>L
NC_003424.3_557332	I	557332	A	G	0.15	SPAC2F7.11	nrd1	exonic	Q>Q
NC_003424.3_557923	I	557923	A	G	0.148148	SPAC2F7.11	nrd1	exonic	K>K
NC_003424.3_570675	I	570675	A	G	0.193878	SPAC2F7.17	SPAC2F7.17	intronic	NA
NC_003424.3_579151	I	579151	A	G	0.425532	SPAC13A11.03	mcp7	exonic	I>M
NC_003424.3_579188	I	579188	A	G	0.141791	SPAC13A11.03	mcp7	exonic	I>V
NC_003424.3_584317	I	584317	A	G	0.176471	SPAC13A11.05	SPAC13A11.05	UTR3	NA
NC_003424.3_589900	I	589900	A	G	0.178378	SPAC3H8.02	SPAC3H8.02	exonic	N>D
NC_003424.3_599231	I	599231	A	G	0.182857	SPAC3H8.06	aur1	exonic	R>G
NC_003424.3_604309	I	604309	A	G	0.596491	SPNCRNA.666	SPNCRNA.666	ncRNA_exonic	NA
NC_003424.3_610686	I	610686	A	G	0.133333	SPAC3H8.10	spo20	UTR3	NA
NC_003424.3_610958	I	610958	A	G	0.191083	SPAC1F3.01	rrp6	exonic	I>V
NC_003424.3_613145	I	613145	A	G	0.715847	SPAC1F3.01	rrp6	exonic	L>L
NC_003424.3_620816	I	620816	A	G	0.20598	SPAC1F3.03	SPAC1F3.03	exonic	K>K
NC_003424.3_621025	I	621025	A	G	0.136364	SPAC1F3.03	SPAC1F3.03	UTR3	NA
NC_003424.3_624203	I	624203	A	G	0.786111	SPAC1F3.05	SPAC1F3.05	exonic	Y>C
NC_003424.3_635067	I	635067	A	G	0.385714	SPAC1F3.09	mug161	splicing	NA
NC_003424.3_636694	I	636694	A	G	0.200814	SPAC1F3.09	mug161	exonic	K>R
NC_003424.3_636706	I	636706	A	G	0.205462	SPAC1F3.09	mug161	exonic	Y>C
NC_003424.3_651444	I	651444	A	G	0.152276	SPAC1D4.08	pis1	exonic	S>G
NC_003424.3_665936	I	665936	A	G	0.205788	SPAC1D4.12	rad15	exonic	L>L
NC_003424.3_668887	I	668887	A	G	0.423034	SPAC1D4.13	byr1	exonic	L>L
NC_003424.3_671859	I	671859	A	G	0.122951	SPAC1D4.14	tho2	exonic	K>E
NC_003424.3_671924	I	671924	A	G	0.451613	SPAC1D4.14	tho2	exonic	L>L
NC_003424.3_674093	I	674093	A	G	0.122449	SPAC1D4.14	tho2	exonic	L>L
NC_003424.3_675210	I	675210	A	G	0.1	SPAC1D4.14	tho2	exonic	R>G
NC_003424.3_688110	I	688110	A	G	0.375969	SPAC22F3.09c	res2	exonic	K>E
NC_003424.3_688425	I	688425	A	G	0.49359	SPAC22F3.09c	res2	exonic	S>G
NC_003424.3_697926	I	697926	A	G	0.133333	SPAC22F3.05c	alp41	splicing	NA
NC_003424.3_697987	I	697987	A	G	0.432203	SPAC22F3.05c	alp41	exonic	L>L
NC_003424.3_697988	I	697988	A	G	0.564103	SPAC22F3.05c	alp41	exonic	T>A
NC_003424.3_702896	I	702896	A	G	0.134615	SPAC22F3.05c	alp41	UTR3	NA
NC_003424.3_702899	I	702899	A	G	0.235294	SPAC22F3.05c	alp41	UTR3	NA
NC_003424.3_705656	I	705656	A	G	0.151163	SPAC22F3.03c	rdh54	exonic	I>M
NC_003424.3_705657	I	705657	A	G	0.344828	SPAC22F3.03c	rdh54	exonic	K>E
NC_003424.3_715879	I	715879	A	G	0.21327	SPAC1296.04	mug65	intronic	NA
NC_003424.3_715943	I	715943	A	G	0.470149	SPAC1296.04	mug65	intronic	NA
NC_003424.3_716762	I	716762	A	G	0.254826	SPAC1296.04	mug65	UTR3	NA
NC_003424.3_721053	I	721053	A	G	0.418338	SPAC1296.06	tah18	exonic	K>K
NC_003424.3_728662	I	728662	A	G	0.214286	SPAC22G7.02	kap111	splicing	NA
NC_003424.3_728887	I	728887	A	G	0.166667	SPAC22G7.02	kap111	exonic	K>R
NC_003424.3_729540	I	729540	A	G	0.254545	SPAC22G7.02	kap111	exonic	I>V
NC_003424.3_729744	I	729744	A	G	0.182482	SPAC22G7.02	kap111	exonic	K>E
NC_003424.3_729854	I	729854	A	G	0.242424	SPAC22G7.02	kap111	exonic	E>E
NC_003424.3_729855	I	729855	A	G	0.383085	SPAC22G7.02	kap111	exonic	S>G
NC_003424.3_732561	I	732561	A	G	0.15625	SPAC22G7.03	SPAC22G7.03	exonic	L>L
NC_003424.3_734149	I	734149	A	G	0.25	SPAC22G7.04	ubp13	splicing	NA
NC_003424.3_734956	I	734956	A	G	0.252174	SPAC22G7.04	ubp13	exonic	S>G
NC_003424.3_763378	I	763378	A	G	0.145833	SPNCRNA.679	SPNCRNA.679	ncRNA_exonic	NA
NC_003424.3_763450	I	763450	A	G	0.151515	SPNCRNA.679	SPNCRNA.679	ncRNA_exonic	NA
NC_003424.3_764608	I	764608	A	G	0.166667	SPNCRNA.679	SPNCRNA.679	ncRNA_exonic	NA
NC_003424.3_766404	I	766404	A	G	0.176471	SPNCRNA.680	SPNCRNA.680	ncRNA_exonic	NA
NC_003424.3_777154	I	777154	A	G	0.166667	SPNCRNA.681	SPNCRNA.681	ncRNA_exonic	NA
NC_003424.3_793947	I	793947	A	G	0.3	SPNCRNA.686	SPNCRNA.686	ncRNA_exonic	NA
NC_003424.3_808395	I	808395	A	G	0.172222	SPAC2G11.02	urb2	exonic	K>E
NC_003424.3_808408	I	808408	A	G	0.227979	SPAC2G11.02	urb2	exonic	K>R
NC_003424.3_808670	I	808670	A	G	0.218391	SPAC2G11.02	urb2	exonic	L>L
NC_003424.3_808848	I	808848	A	G	0.151111	SPAC2G11.02	urb2	exonic	I>V
NC_003424.3_809095	I	809095	A	G	0.176923	SPAC2G11.02	urb2	exonic	Y>C
NC_003424.3_809137	I	809137	A	G	0.112069	SPAC2G11.02	urb2	exonic	K>R
NC_003424.3_809415	I	809415	A	G	0.191489	SPAC2G11.02	urb2	exonic	S>G
NC_003424.3_809438	I	809438	A	G	0.173333	SPAC2G11.02	urb2	exonic	V>V
NC_003424.3_809460	I	809460	A	G	0.117647	SPAC2G11.02	urb2	exonic	K>E
NC_003424.3_809742	I	809742	A	G	0.117647	SPAC2G11.02	urb2	exonic	T>A
NC_003424.3_809787	I	809787	A	G	0.4	SPAC2G11.02	urb2	exonic	S>G
NC_003424.3_810048	I	810048	A	G	0.381679	SPAC2G11.02	urb2	exonic	T>A
NC_003424.3_810104	I	810104	A	G	0.291667	SPAC2G11.02	urb2	exonic	L>L
NC_003424.3_810112	I	810112	A	G	0.919075	SPAC2G11.02	urb2	exonic	K>R
NC_003424.3_810581	I	810581	A	G	0.171779	SPAC2G11.02	urb2	exonic	V>V
NC_003424.3_810777	I	810777	A	G	0.238532	SPAC2G11.02	urb2	exonic	S>G
NC_003424.3_810836	I	810836	A	G	0.157025	SPAC2G11.02	urb2	exonic	K>K
NC_003424.3_811396	I	811396	A	G	0.173913	SPAC2G11.02	urb2	exonic	K>R
NC_003424.3_818171	I	818171	A	G	0.2	SPAC2G11.06	vps4	intronic	NA
NC_003424.3_825027	I	825027	A	G	0.341906	SPAC2G11.09	SPAC2G11.09	exonic	M>V
NC_003424.3_828169	I	828169	A	G	0.230769	SPNCRNA.689	SPNCRNA.689	ncRNA_exonic	NA
NC_003424.3_833539	I	833539	A	G	0.183333	SPAC2G11.12	rqh1	exonic	K>E
NC_003424.3_833653	I	833653	A	G	0.413793	SPAC2G11.12	rqh1	exonic	T>A
NC_003424.3_852017	I	852017	A	G	0.180328	SPAC23G3.01	rpb2	exonic	K>R
NC_003424.3_852147	I	852147	A	G	0.247723	SPAC23G3.01	rpb2	exonic	L>L
NC_003424.3_852828	I	852828	A	G	0.228745	SPAC23G3.01	rpb2	exonic	E>E
NC_003424.3_896396	I	896396	A	G	0.466258	SPAC22H12.02	tfg3	exonic	M>V
NC_003424.3_906982	I	906982	A	G	0.617647	SPAC1687.04	mcb1	exonic	Q>Q
NC_003424.3_915215	I	915215	A	G	0.467836	SPAC1687.09	SPAC1687.09	exonic	N>D
NC_003424.3_920798	I	920798	A	G	0.206349	SPAC1687.10	mcp1	exonic	K>K
NC_003424.3_939593	I	939593	A	G	0.142857	SPNCRNA.697	SPNCRNA.697	ncRNA_exonic	NA
NC_003424.3_979457	I	979457	A	G	0.368421	SPAC222.18	SPAC222.18	UTR3	NA
NC_003424.3_989356	I	989356	A	G	0.145946	SPAC821.05	SPAC821.05	exonic	R>G
NC_003424.3_998293	I	998293	A	G	0.277778	SPNCRNA.163	SPNCRNA.163	ncRNA_exonic	NA
NC_003424.3_998373	I	998373	A	G	0.214286	SPNCRNA.163	SPNCRNA.163	ncRNA_exonic	NA
NC_003424.3_998776	I	998776	A	G	0.253968	SPAC821.09	eng1	UTR5	NA
NC_003424.3_998777	I	998777	A	G	0.142857	SPAC821.09	eng1	UTR5	NA
NC_003424.3_1000203	I	1000203	A	G	0.117647	SPAC821.09	eng1	exonic	K>K
NC_003424.3_1000649	I	1000649	A	G	0.15	SPAC821.09	eng1	exonic	K>R
NC_003424.3_1000835	I	1000835	A	G	0.168421	SPAC821.09	eng1	exonic	Y>C
NC_003424.3_1023097	I	1023097	A	G	0.204	SPAC139.03	SPAC139.03	exonic	E>G
NC_003424.3_1028046	I	1028046	A	G	0.197368	SPAC139.05	SPAC139.05	UTR5	NA
NC_003424.3_1030753	I	1030753	A	G	0.181818	SPAC139.06	hat1	intronic	NA
NC_003424.3_1033556	I	1033556	A	G	0.261006	SPAC23C4.02	crn1	exonic	K>E
NC_003424.3_1033617	I	1033617	A	G	0.213836	SPAC23C4.02	crn1	exonic	K>R
NC_003424.3_1046176	I	1046176	A	G	0.15736	SPAC23C4.10	sec2	exonic	E>E
NC_003424.3_1046744	I	1046744	A	G	0.206897	SPAC23C4.10	sec2	UTR3	NA
NC_003424.3_1052011	I	1052011	A	G	0.378229	SPAC23C4.13	bet1	exonic	K>R
NC_003424.3_1108605	I	1108605	A	G	0.306502	SPAC30D11.06c	SPAC30D11.06c	exonic	V>V
NC_003424.3_1121149	I	1121149	A	G	0.171348	SPAC30D11.01c	SPAC30D11.01c	exonic	E>G
NC_003424.3_1125615	I	1125615	A	G	0.482143	SPAC56F8.02	SPAC56F8.02	exonic	L>L
NC_003424.3_1125617	I	1125617	A	G	0.282051	SPAC56F8.02	SPAC56F8.02	exonic	N>S
NC_003424.3_1126208	I	1126208	A	G	0.167939	SPAC56F8.02	SPAC56F8.02	exonic	Y>C
NC_003424.3_1127789	I	1127789	A	G	0.216667	SPAC56F8.02	SPAC56F8.02	exonic	H>R
NC_003424.3_1128258	I	1128258	A	G	0.272189	SPAC56F8.02	SPAC56F8.02	exonic	L>L
NC_003424.3_1140968	I	1140968	A	G	0.131944	SPAC56F8.09	rrp8	exonic	K>K
NC_003424.3_1175614	I	1175614	A	G	0.65616	SPAC22A12.10	SPAC22A12.10	exonic	T>A
NC_003424.3_1180649	I	1180649	A	G	0.285714	SPAC22A12.13	mug84	exonic	L>L
NC_003424.3_1180715	I	1180715	A	G	0.14	SPAC22A12.13	mug84	exonic	P>P
NC_003424.3_1225227	I	1225227	A	G	0.230769	SPNCRNA.725	SPNCRNA.725	ncRNA_exonic	NA
NC_003424.3_1226529	I	1226529	A	G	0.12	SPAC10F6.10	SPAC10F6.10	exonic	V>V
NC_003424.3_1238926	I	1238926	A	G	0.217391	SPAC10F6.16	mug134	exonic	T>A
NC_003424.3_1275975	I	1275975	A	G	0.25	SPAPB17E12.05	rpl3703	UTR3	NA
NC_003424.3_1276745	I	1276745	A	G	0.202532	SPAPB17E12.06	sos7	exonic	S>G
NC_003424.3_1299172	I	1299172	A	G	0.213592	SPAC1565.05	SPAC1565.05	exonic	K>E
NC_003424.3_1309847	I	1309847	A	G	0.43662	SPAC6F12.02	rst2	UTR5	NA
NC_003424.3_1326740	I	1326740	A	G	0.114286	SPAC6F12.09	rdp1	exonic	E>E
NC_003424.3_1327484	I	1327484	A	G	0.139706	SPAC6F12.09	rdp1	exonic	V>V
NC_003424.3_1349111	I	1349111	A	G	0.668675	SPAC6F12.17	rna14	exonic	Y>C
NC_003424.3_1349116	I	1349116	A	G	0.28479	SPAC6F12.17	rna14	exonic	S>G
NC_003424.3_1349252	I	1349252	A	G	0.309524	SPAC6F12.17	rna14	exonic	Q>R
NC_003424.3_1349638	I	1349638	A	G	0.509091	SPAC6F12.17	rna14	exonic	R>G
NC_003424.3_1349885	I	1349885	A	G	0.194757	SPAC6F12.17	rna14	exonic	H>R
NC_003424.3_1367845	I	1367845	A	G	0.666667	SPAC57A10.02	cdr2	UTR3	NA
NC_003424.3_1367895	I	1367895	A	G	0.272727	SPAC57A10.02	cdr2	UTR3	NA
NC_003424.3_1367939	I	1367939	A	G	1	SPAC57A10.02	cdr2	UTR3	NA
NC_003424.3_1367950	I	1367950	A	G	0.363636	SPAC57A10.02	cdr2	UTR3	NA
NC_003424.3_1390609	I	1390609	A	G	0.153846	SPAC20G8.01	cdc17	UTR3	NA
NC_003424.3_1390769	I	1390769	A	G	0.125	SPAC20G8.02	SPAC20G8.02	exonic	S>G
NC_003424.3_1399324	I	1399324	A	G	0.142857	SPNCRNA.740	SPNCRNA.740	ncRNA_exonic	NA
NC_003424.3_1399335	I	1399335	A	G	0.166667	SPNCRNA.740	SPNCRNA.740	ncRNA_exonic	NA
NC_003424.3_1404291	I	1404291	A	G	0.189349	SPAC20G8.06	not1	exonic	M>V
NC_003424.3_1404353	I	1404353	A	G	0.154167	SPAC20G8.06	not1	exonic	L>L
NC_003424.3_1404464	I	1404464	A	G	0.208333	SPAC20G8.06	not1	exonic	I>M
NC_003424.3_1404728	I	1404728	A	G	0.253521	SPAC20G8.06	not1	exonic	L>L
NC_003424.3_1405629	I	1405629	A	G	0.234483	SPAC20G8.06	not1	exonic	R>G
NC_003424.3_1406489	I	1406489	A	G	0.173077	SPAC20G8.06	not1	exonic	L>L
NC_003424.3_1407866	I	1407866	A	G	0.168142	SPAC20G8.06	not1	exonic	I>M
NC_003424.3_1409021	I	1409021	A	G	0.222581	SPAC20G8.06	not1	exonic	L>L
NC_003424.3_1409381	I	1409381	A	G	0.399478	SPAC20G8.06	not1	exonic	K>K
NC_003424.3_1447557	I	1447557	A	G	0.151394	SPAC3A12.15	vps53	exonic	I>M
NC_003424.3_1448514	I	1448514	A	G	0.283912	SPAC3A12.15	vps53	exonic	L>L
NC_003424.3_1495960	I	1495960	A	G	0.191781	SPAC5D6.09c	mug86	UTR5	NA
NC_003424.3_1496660	I	1496660	A	G	0.674419	SPAC5D6.09c	mug86	UTR5	NA
NC_003424.3_1511086	I	1511086	A	G	0.541176	SPAC5D6.02c	mug165	exonic	L>L
NC_003424.3_1511241	I	1511241	A	G	0.173077	SPAC5D6.02c	mug165	exonic	K>R
NC_003424.3_1521944	I	1521944	A	G	0.312364	SPAC57A7.10c	sec21	exonic	T>T
NC_003424.3_1543416	I	1543416	A	G	0.328767	SPAC57A7.04c	pabp	exonic	L>L
NC_003424.3_1547409	I	1547409	A	G	0.40625	SPAC167.07c	SPAC167.07c	exonic	L>L
NC_003424.3_1547410	I	1547410	A	G	0.458333	SPAC167.07c	SPAC167.07c	exonic	N>D
NC_003424.3_1547739	I	1547739	A	G	0.164286	SPAC167.07c	SPAC167.07c	exonic	K>K
NC_003424.3_1548373	I	1548373	A	G	0.650794	SPAC167.07c	SPAC167.07c	exonic	N>D
NC_003424.3_1548465	I	1548465	A	G	0.387283	SPAC167.07c	SPAC167.07c	exonic	L>L
NC_003424.3_1548478	I	1548478	A	G	0.158228	SPAC167.07c	SPAC167.07c	exonic	K>E
NC_003424.3_1548642	I	1548642	A	G	0.207447	SPAC167.07c	SPAC167.07c	exonic	E>E
NC_003424.3_1548713	I	1548713	A	G	0.124138	SPAC167.07c	SPAC167.07c	exonic	Y>C
NC_003424.3_1548733	I	1548733	A	G	0.312057	SPAC167.07c	SPAC167.07c	exonic	K>E
NC_003424.3_1549227	I	1549227	A	G	0.474667	SPAC167.07c	SPAC167.07c	exonic	I>M
NC_003424.3_1575538	I	1575538	A	G	0.377049	SPAC23H4.18c	rbx1	intronic	NA
NC_003424.3_1575542	I	1575542	A	G	0.357143	SPAC23H4.18c	rbx1	intronic	NA
NC_003424.3_1575543	I	1575543	A	G	0.261261	SPAC23H4.18c	rbx1	intronic	NA
NC_003424.3_1575616	I	1575616	A	G	0.65035	SPAC23H4.18c	rbx1	intronic	NA
NC_003424.3_1575826	I	1575826	A	G	0.13913	SPAC23H4.18c	rbx1	intronic	NA
NC_003424.3_1576884	I	1576884	A	G	0.10989	SPAC23H4.17c	srb10	exonic	I>V
NC_003424.3_1578008	I	1578008	A	G	0.352113	SPAC23H4.17c	srb10	exonic	K>E
NC_003424.3_1578017	I	1578017	A	G	0.13986	SPAC23H4.17c	srb10	exonic	K>E
NC_003424.3_1589935	I	1589935	A	G	0.285714	SPAC23H4.10c	thi4	UTR5	NA
NC_003424.3_1591176	I	1591176	A	G	0.206208	SPAC23H4.10c	thi4	exonic	G>G
NC_003424.3_1591670	I	1591670	A	G	0.161926	SPAC23H4.10c	thi4	UTR3	NA
NC_003424.3_1601121	I	1601121	A	G	0.133333	SPNCRNA.746	SPNCRNA.746	ncRNA_exonic	NA
NC_003424.3_1601127	I	1601127	A	G	0.5	SPNCRNA.746	SPNCRNA.746	ncRNA_exonic	NA
NC_003424.3_1610278	I	1610278	A	G	0.417795	SPAC23H4.01c	SPAC23H4.01c	exonic	K>R
NC_003424.3_1633339	I	1633339	A	G	0.27758	SPAP27G11.12	SPAP27G11.12	exonic	T>A
NC_003424.3_1657488	I	1657488	A	G	0.195513	SPAC343.10	met11	exonic	Y>C
NC_003424.3_1665338	I	1665338	A	G	0.25	SPAC343.21	SPAC343.21	UTR5	NA
NC_003424.3_1665524	I	1665524	A	G	0.117647	SPAC343.21	SPAC343.21	UTR5	NA
NC_003424.3_1665581	I	1665581	A	G	0.153846	SPAC343.21	SPAC343.21	UTR5	NA
NC_003424.3_1675736	I	1675736	A	G	0.2	SPAC343.16	lys2	exonic	S>G
NC_003424.3_1682702	I	1682702	A	G	0.184564	SPAC343.19	lsb6	exonic	K>K
NC_003424.3_1684003	I	1684003	A	G	0.236264	SPAC343.19	lsb6	UTR3	NA
NC_003424.3_1684450	I	1684450	A	G	0.133333	SPAC343.19	lsb6	UTR3	NA
NC_003424.3_1686396	I	1686396	A	G	0.130435	SPAC824.02	SPAC824.02	exonic	R>G
NC_003424.3_1686444	I	1686444	A	G	0.14433	SPAC824.02	SPAC824.02	exonic	S>G
NC_003424.3_1686454	I	1686454	A	G	0.183673	SPAC824.02	SPAC824.02	exonic	Y>C
NC_003424.3_1692810	I	1692810	A	G	0.348148	SPAC824.05	vps16	exonic	I>M
NC_003424.3_1693323	I	1693323	A	G	0.371681	SPAC824.05	vps16	exonic	L>L
NC_003424.3_1693329	I	1693329	A	G	0.163636	SPAC824.05	vps16	exonic	L>L
NC_003424.3_1695637	I	1695637	A	G	0.339806	SPAC824.06	tim14	UTR3	NA
NC_003424.3_1695655	I	1695655	A	G	0.164557	SPAC824.06	tim14	UTR3	NA
NC_003424.3_1697332	I	1697332	A	G	0.558632	SPAC824.07	SPAC824.07	exonic	H>R
NC_003424.3_1720314	I	1720314	A	G	0.26087	SPAC664.09	ggt1	exonic	L>L
NC_003424.3_1726064	I	1726064	A	G	0.452168	SPAC664.11	ssc1	exonic	K>R
NC_003424.3_1727726	I	1727726	A	G	0.475131	SPAC664.11	ssc1	exonic	K>R
NC_003424.3_1732029	I	1732029	A	G	0.212687	SPAC664.14	amt2	exonic	I>V
NC_003424.3_1788353	I	1788353	A	G	0.849206	SPAC17A5.16	ftp105	exonic	E>E
NC_003424.3_1790096	I	1790096	A	G	0.15625	SPAC17A5.16	ftp105	UTR3	NA
NC_003424.3_1818260	I	1818260	A	G	0.142857	SPAC1002.11	gaa1	exonic	K>K
NC_003424.3_1851877	I	1851877	A	G	0.243644	SPAC1399.01c	SPAC1399.01c	UTR5	NA
NC_003424.3_1855716	I	1855716	A	G	0.266129	SPAP11E10.01	SPAP11E10.01	UTR5	NA
NC_003424.3_1861685	I	1861685	A	G	0.126761	SPAPB1A10.02	scm3	UTR5	NA
NC_003424.3_1862611	I	1862611	A	G	0.163043	SPAPB1A10.02	scm3	exonic	I>M
NC_003424.3_1862857	I	1862857	A	G	0.239024	SPAPB1A10.02	scm3	exonic	S>S
NC_003424.3_1876186	I	1876186	A	G	0.292135	SPAPB1A10.08	SPAPB1A10.08	UTR5	NA
NC_003424.3_1876595	I	1876595	A	G	0.49	SPAPB1A10.08	SPAPB1A10.08	exonic	N>D
NC_003424.3_1889833	I	1889833	A	G	0.238095	SPAPB1A10.13	SPAPB1A10.13	UTR3	NA
NC_003424.3_1889836	I	1889836	A	G	0.238095	SPAPB1A10.13	SPAPB1A10.13	UTR3	NA
NC_003424.3_1890228	I	1890228	A	G	0.2	SPAPB1A10.13	SPAPB1A10.13	UTR3	NA
NC_003424.3_1890432	I	1890432	A	G	0.366667	SPAPB1A10.13	SPAPB1A10.13	UTR3	NA
NC_003424.3_1892865	I	1892865	A	G	0.586207	SPAPB1A10.15	arv1	intronic	NA
NC_003424.3_1893096	I	1893096	A	G	0.117647	SPAPB1A10.15	arv1	intronic	NA
NC_003424.3_1893490	I	1893490	A	G	0.181208	SPAPB1A10.15	arv1	exonic	L>L
NC_003424.3_1897894	I	1897894	A	G	0.365979	SPAC140.02	gar2	exonic	E>E
NC_003424.3_1898170	I	1898170	A	G	0.263694	SPAC140.02	gar2	exonic	S>S
NC_003424.3_1898232	I	1898232	A	G	0.16129	SPAC140.02	gar2	exonic	K>R
NC_003424.3_1898263	I	1898263	A	G	0.357081	SPAC140.02	gar2	exonic	E>E
NC_003424.3_1898705	I	1898705	A	G	0.161169	SPAC140.02	gar2	exonic	I>V
NC_003424.3_1898784	I	1898784	A	G	0.493538	SPAC140.02	gar2	exonic	K>R
NC_003424.3_1898948	I	1898948	A	G	0.144221	SPAC140.02	gar2	exonic	R>G
NC_003424.3_1899375	I	1899375	A	G	0.133333	SPAC140.02	gar2	UTR3	NA
NC_003424.3_1908174	I	1908174	A	G	0.159292	SPAC110.01	ppk1	UTR5	NA
NC_003424.3_1908309	I	1908309	A	G	0.165138	SPAC110.01	ppk1	exonic	Q>Q
NC_003424.3_1912122	I	1912122	A	G	0.123288	SPAC110.02	pds5	exonic	L>L
NC_003424.3_1912466	I	1912466	A	G	0.119266	SPAC110.02	pds5	exonic	E>G
NC_003424.3_1912473	I	1912473	A	G	0.289474	SPAC110.02	pds5	exonic	L>L
NC_003424.3_1912511	I	1912511	A	G	0.291667	SPAC110.02	pds5	exonic	K>R
NC_003424.3_1912692	I	1912692	A	G	0.254237	SPAC110.02	pds5	exonic	L>L
NC_003424.3_1912716	I	1912716	A	G	0.12987	SPAC110.02	pds5	exonic	S>S
NC_003424.3_1912842	I	1912842	A	G	0.663636	SPAC110.02	pds5	exonic	L>L
NC_003424.3_1912987	I	1912987	A	G	0.197674	SPAC110.02	pds5	exonic	R>G
NC_003424.3_1913176	I	1913176	A	G	0.159292	SPAC110.02	pds5	exonic	T>A
NC_003424.3_1913298	I	1913298	A	G	0.120253	SPAC110.02	pds5	exonic	L>L
NC_003424.3_1913836	I	1913836	A	G	0.150327	SPAC110.02	pds5	exonic	K>E
NC_003424.3_1915011	I	1915011	A	G	0.364486	SPAC110.02	pds5	exonic	I>M
NC_003424.3_1915020	I	1915020	A	G	0.125	SPAC110.02	pds5	exonic	I>M
NC_003424.3_1915084	I	1915084	A	G	0.155172	SPAC110.02	pds5	exonic	S>G
NC_003424.3_1915303	I	1915303	A	G	0.146667	SPAC110.02	pds5	exonic	K>E
NC_003424.3_1915632	I	1915632	A	G	0.752577	SPAC110.02	pds5	exonic	E>E
NC_003424.3_1916509	I	1916509	A	G	0.166667	SPAC110.03	cdc42	intronic	NA
NC_003424.3_1921324	I	1921324	A	G	0.2	SPNCRNA.774	SPNCRNA.774	ncRNA_exonic	NA
NC_003424.3_1924386	I	1924386	A	G	0.188211	SPAP14E8.02	SPAP14E8.02	exonic	S>G
NC_003424.3_1925916	I	1925916	A	G	0.30131	SPAP14E8.03	bos1	exonic	Y>C
NC_003424.3_1926401	I	1926401	A	G	0.241379	SPAP14E8.03	bos1	UTR3	NA
NC_003424.3_1926407	I	1926407	A	G	0.11215	SPAP14E8.03	bos1	UTR3	NA
NC_003424.3_1938453	I	1938453	A	G	0.571429	SPAC3H1.05	SPAC3H1.05	UTR5	NA
NC_003424.3_1938689	I	1938689	A	G	0.208333	SPAC3H1.05	SPAC3H1.05	UTR5	NA
NC_003424.3_1939073	I	1939073	A	G	0.34375	SPAC3H1.05	SPAC3H1.05	splicing	NA
NC_003424.3_1949527	I	1949527	A	G	0.191781	SPAC3H1.10	SPAC3H1.10	UTR5	NA
NC_003424.3_1949749	I	1949749	A	G	0.126437	SPAC3H1.10	SPAC3H1.10	UTR5	NA
NC_003424.3_1954775	I	1954775	A	G	0.1	SPNCRNA.779	SPNCRNA.779	ncRNA_exonic	NA
NC_003424.3_1967957	I	1967957	A	G	0.166667	SPAC3H1.14	SPAC3H1.14	UTR3	NA
NC_003424.3_1970844	I	1970844	A	G	0.184549	SPAC9G1.02	wis4	exonic	N>S
NC_003424.3_1971103	I	1971103	A	G	0.146409	SPAC9G1.02	wis4	exonic	S>S
NC_003424.3_1973359	I	1973359	A	G	0.32381	SPAC9G1.02	wis4	UTR3	NA
NC_003424.3_2001227	I	2001227	A	G	0.271429	SPAC17H9.01	cid16	exonic	L>L
NC_003424.3_2001443	I	2001443	A	G	0.103448	SPAC17H9.01	cid16	exonic	K>K
NC_003424.3_2001509	I	2001509	A	G	0.271028	SPAC17H9.01	cid16	exonic	V>V
NC_003424.3_2001639	I	2001639	A	G	0.214286	SPAC17H9.01	cid16	exonic	I>V
NC_003424.3_2002363	I	2002363	A	G	0.128571	SPAC17H9.01	cid16	exonic	N>S
NC_003424.3_2002683	I	2002683	A	G	0.286822	SPAC17H9.01	cid16	exonic	R>G
NC_003424.3_2005911	I	2005911	A	G	0.173913	SPAC17H9.02	SPAC17H9.02	exonic	L>L
NC_003424.3_2005942	I	2005942	A	G	0.113208	SPAC17H9.02	SPAC17H9.02	exonic	R>G
NC_003424.3_2006046	I	2006046	A	G	0.106667	SPAC17H9.02	SPAC17H9.02	exonic	L>L
NC_003424.3_2006199	I	2006199	A	G	0.716418	SPAC17H9.02	SPAC17H9.02	exonic	L>L
NC_003424.3_2007631	I	2007631	A	G	0.132812	SPAC17H9.02	SPAC17H9.02	exonic	T>A
NC_003424.3_2018772	I	2018772	A	G	0.144231	SPAC17H9.08	SPAC17H9.08	exonic	Y>C
NC_003424.3_2037433	I	2037433	A	G	0.190476	SPAC17H9.20	psc3	intronic	NA
NC_003424.3_2039467	I	2039467	A	G	0.184211	SPAC17H9.20	psc3	exonic	R>G
NC_003424.3_2052977	I	2052977	A	G	0.148649	SPNCRNA.186	SPNCRNA.186	ncRNA_exonic	NA
NC_003424.3_2053552	I	2053552	A	G	0.310345	SPNCRNA.186	SPNCRNA.186	ncRNA_exonic	NA
NC_003424.3_2053858	I	2053858	A	G	0.247059	SPAC607.10	spo3	UTR5	NA
NC_003424.3_2053966	I	2053966	A	G	0.144144	SPAC607.10	spo3	exonic	R>G
NC_003424.3_2054044	I	2054044	A	G	0.148148	SPAC607.10	spo3	exonic	R>G
NC_003424.3_2054483	I	2054483	A	G	0.12069	SPAC607.10	spo3	exonic	K>R
NC_003424.3_2054859	I	2054859	A	G	0.543307	SPAC607.10	spo3	exonic	E>E
NC_003424.3_2054982	I	2054982	A	G	0.285714	SPAC607.10	spo3	exonic	Q>Q
NC_003424.3_2055500	I	2055500	A	G	0.16129	SPAC607.10	spo3	exonic	Y>C
NC_003424.3_2055763	I	2055763	A	G	0.177966	SPAC607.10	spo3	exonic	S>G
NC_003424.3_2056144	I	2056144	A	G	0.113924	SPAC607.10	spo3	exonic	T>A
NC_003424.3_2056151	I	2056151	A	G	0.371795	SPAC607.10	spo3	exonic	N>S
NC_003424.3_2056154	I	2056154	A	G	0.4625	SPAC607.10	spo3	exonic	N>S
NC_003424.3_2058080	I	2058080	A	G	0.111111	SPAC732.01	vma11	intronic	NA
NC_003424.3_2058473	I	2058473	A	G	0.238046	SPAC732.01	vma11	exonic	I>V
NC_003424.3_2103026	I	2103026	A	G	0.238589	SPAC25A8.02	SPAC25A8.02	exonic	K>R
NC_003424.3_2107550	I	2107550	A	G	0.230088	SPAC631.02	SPAC631.02	intronic	NA
NC_003424.3_2107551	I	2107551	A	G	0.208696	SPAC631.02	SPAC631.02	intronic	NA
NC_003424.3_2114671	I	2114671	A	G	0.196013	SPAC20H4.02	dsc3	exonic	R>G
NC_003424.3_2116736	I	2116736	A	G	0.25	SPAC20H4.04	fml2	UTR5	NA
NC_003424.3_2116743	I	2116743	A	G	0.32	SPAC20H4.04	fml2	UTR5	NA
NC_003424.3_2117265	I	2117265	A	G	0.153061	SPAC20H4.04	fml2	exonic	T>A
NC_003424.3_2118255	I	2118255	A	G	0.131313	SPAC20H4.04	fml2	exonic	K>E
NC_003424.3_2118291	I	2118291	A	G	0.107143	SPAC20H4.04	fml2	exonic	M>V
NC_003424.3_2124213	I	2124213	A	G	0.185345	SPAC20H4.07	rhp57	exonic	S>G
NC_003424.3_2126294	I	2126294	A	G	0.307692	SPAC20H4.09	SPAC20H4.09	intronic	NA
NC_003424.3_2130165	I	2130165	A	G	0.308824	SPAC20H4.10	ufd2	exonic	R>G
NC_003424.3_2130289	I	2130289	A	G	0.196305	SPAC20H4.10	ufd2	exonic	K>R
NC_003424.3_2134923	I	2134923	A	G	0.237952	SPAC23C11.01	SPAC23C11.01	exonic	S>G
NC_003424.3_2137863	I	2137863	A	G	0.203947	SPAC23C11.03	SPAC23C11.03	exonic	K>K
NC_003424.3_2145854	I	2145854	A	G	0.12	SPAC23C11.08	php3	intronic	NA
NC_003424.3_2149447	I	2149447	A	G	0.153754	SPAC23C11.09	ala1	exonic	K>R
NC_003424.3_2151479	I	2151479	A	G	0.111111	SPAC23C11.10	SPAC23C11.10	exonic	K>E
NC_003424.3_2163992	I	2163992	A	G	0.166667	SPAC23C11.15	pst2	UTR3	NA
NC_003424.3_2164246	I	2164246	A	G	0.142857	SPAC23C11.16	plo1	exonic	S>G
NC_003424.3_2167729	I	2167729	A	G	0.296024	SPAC23C11.17	mdm28	exonic	L>L
NC_003424.3_2178439	I	2178439	A	G	0.102041	SPNCRNA.801	SPNCRNA.801	ncRNA_exonic	NA
NC_003424.3_2178524	I	2178524	A	G	0.685714	SPNCRNA.801	SPNCRNA.801	ncRNA_exonic	NA
NC_003424.3_2178561	I	2178561	A	G	0.137931	SPNCRNA.801	SPNCRNA.801	ncRNA_exonic	NA
NC_003424.3_2179788	I	2179788	A	G	0.171429	SPAC13F5.05	SPAC13F5.05	UTR5	NA
NC_003424.3_2188781	I	2188781	A	G	0.305556	SPAC1783.01	SPAC1783.01	exonic	T>A
NC_003424.3_2188810	I	2188810	A	G	0.577381	SPAC1783.01	SPAC1783.01	exonic	Q>Q
NC_003424.3_2189353	I	2189353	A	G	0.242424	SPAC1783.01	SPAC1783.01	UTR3	NA
NC_003424.3_2195813	I	2195813	A	G	0.239437	SPAC1783.05	hrp1	exonic	K>R
NC_003424.3_2196258	I	2196258	A	G	0.131313	SPAC1783.05	hrp1	exonic	A>A
NC_003424.3_2196943	I	2196943	A	G	0.237288	SPAC1783.05	hrp1	exonic	K>E
NC_003424.3_2197560	I	2197560	A	G	0.202247	SPAC1783.05	hrp1	exonic	L>L
NC_003424.3_2235660	I	2235660	A	G	0.149733	SPAC18G6.10	lem2	exonic	S>G
NC_003424.3_2244967	I	2244967	A	G	0.22314	SPAC18G6.15	mal3	UTR3	NA
NC_003424.3_2254163	I	2254163	A	G	0.18254	SPAC13D6.05	alp11	exonic	E>E
NC_003424.3_2263553	I	2263553	A	G	0.272727	SPAC4G9.07	mug133	UTR5	NA
NC_003424.3_2308888	I	2308888	A	G	0.4	SPAC13G7.07	arb2	UTR5	NA
NC_003424.3_2309015	I	2309015	A	G	0.123077	SPAC13G7.07	arb2	UTR5	NA
NC_003424.3_2323284	I	2323284	A	G	0.12	SPNCRNA.812	SPNCRNA.812	ncRNA_exonic	NA
NC_003424.3_2323287	I	2323287	A	G	0.12	SPNCRNA.812	SPNCRNA.812	ncRNA_exonic	NA
NC_003424.3_2323474	I	2323474	A	G	0.125	SPNCRNA.812	SPNCRNA.812	ncRNA_exonic	NA
NC_003424.3_2328198	I	2328198	A	G	0.147059	SPAC6C3.04	cit1	intronic	NA
NC_003424.3_2328204	I	2328204	A	G	0.125926	SPAC6C3.04	cit1	intronic	NA
NC_003424.3_2328366	I	2328366	A	G	0.14375	SPAC6C3.04	cit1	intronic	NA
NC_003424.3_2339171	I	2339171	A	G	0.183908	SPAC6C3.08	SPAC6C3.08	UTR3	NA
NC_003424.3_2344183	I	2344183	A	G	0.140351	SPAC17G8.02	SPAC17G8.02	UTR5	NA
NC_003424.3_2345959	I	2345959	A	G	0.214286	SPAC17G8.02	SPAC17G8.02	UTR3	NA
NC_003424.3_2376975	I	2376975	A	G	0.12	SPAC22H10.04	SPAC22H10.04	UTR5	NA
NC_003424.3_2382992	I	2382992	A	G	0.307692	SPAC22H10.07	scd2	UTR5	NA
NC_003424.3_2388100	I	2388100	A	G	0.241206	SPAC22H10.09	SPAC22H10.09	exonic	N>S
NC_003424.3_2388957	I	2388957	A	G	0.345833	SPAC22H10.09	SPAC22H10.09	exonic	I>V
NC_003424.3_2406852	I	2406852	A	G	0.470588	SPAC1B9.03c	SPAC1B9.03c	intronic	NA
NC_003424.3_2406859	I	2406859	A	G	0.6875	SPAC1B9.03c	SPAC1B9.03c	intronic	NA
NC_003424.3_2426029	I	2426029	A	G	0.418848	SPAC6B12.08	mug185	UTR5	NA
NC_003424.3_2439747	I	2439747	A	G	0.16	SPAC6B12.15	cpc2	intronic	NA
NC_003424.3_2446359	I	2446359	A	G	0.284483	SPAC32A11.01	mug8	exonic	R>G
NC_003424.3_2451000	I	2451000	A	G	0.142857	SPNCRNA.828	SPNCRNA.828	ncRNA_exonic	NA
NC_003424.3_2465592	I	2465592	A	G	0.807843	SPAC19A8.11c	SPAC19A8.11c	exonic	T>A
NC_003424.3_2467380	I	2467380	A	G	0.192308	SPAC19A8.11c	SPAC19A8.11c	UTR3	NA
NC_003424.3_2493047	I	2493047	A	G	0.111111	SPAC19A8.01c	sec73	exonic	R>G
NC_003424.3_2499479	I	2499479	A	G	0.162222	SPAC23H3.04	SPAC23H3.04	exonic	I>V
NC_003424.3_2503753	I	2503753	A	G	0.358974	SPAC23H3.06	apl6	exonic	L>L
NC_003424.3_2530098	I	2530098	A	G	0.129032	SPAC25H1.05	meu29	UTR5	NA
NC_003424.3_2531313	I	2531313	A	G	0.255639	SPAC25H1.06	pcf3	UTR5	NA
NC_003424.3_2533771	I	2533771	A	G	0.5	SPAC25H1.07	emc1	UTR5	NA
NC_003424.3_2536334	I	2536334	A	G	0.163793	SPAC25H1.07	emc1	exonic	T>T
NC_003424.3_2536369	I	2536369	A	G	0.200855	SPAC25H1.07	emc1	exonic	H>R
NC_003424.3_2536461	I	2536461	A	G	0.27193	SPAC25H1.07	emc1	exonic	T>A
NC_003424.3_2543892	I	2543892	A	G	0.125	SPNCRNA.834	SPNCRNA.834	ncRNA_exonic	NA
NC_003424.3_2564889	I	2564889	A	G	0.287523	SPAC4A8.10	SPAC4A8.10	exonic	V>V
NC_003424.3_2565523	I	2565523	A	G	0.192982	SPAC4A8.10	SPAC4A8.10	exonic	K>E
NC_003424.3_2565973	I	2565973	A	G	0.160121	SPAC4A8.10	SPAC4A8.10	exonic	S>G
NC_003424.3_2566240	I	2566240	A	G	0.392435	SPAC4A8.10	SPAC4A8.10	exonic	R>G
NC_003424.3_2602780	I	2602780	A	G	0.30036	SPAC823.12	vps11	exonic	L>L
NC_003424.3_2635689	I	2635689	A	G	0.163588	SPAC7D4.03c	SPAC7D4.03c	exonic	L>L
NC_003424.3_2651761	I	2651761	A	G	0.156977	SPAC4F8.12c	spp42	exonic	R>G
NC_003424.3_2652040	I	2652040	A	G	0.288732	SPAC4F8.12c	spp42	exonic	N>D
NC_003424.3_2652179	I	2652179	A	G	0.150794	SPAC4F8.12c	spp42	exonic	K>R
NC_003424.3_2652217	I	2652217	A	G	0.342593	SPAC4F8.12c	spp42	exonic	S>G
NC_003424.3_2652308	I	2652308	A	G	0.189189	SPAC4F8.12c	spp42	exonic	Y>C
NC_003424.3_2652632	I	2652632	A	G	0.208791	SPAC4F8.12c	spp42	exonic	K>R
NC_003424.3_2652778	I	2652778	A	G	0.281818	SPAC4F8.12c	spp42	exonic	R>G
NC_003424.3_2652789	I	2652789	A	G	0.13253	SPAC4F8.12c	spp42	exonic	E>E
NC_003424.3_2652804	I	2652804	A	G	0.232558	SPAC4F8.12c	spp42	exonic	T>T
NC_003424.3_2652892	I	2652892	A	G	0.264	SPAC4F8.12c	spp42	exonic	M>V
NC_003424.3_2652897	I	2652897	A	G	0.221374	SPAC4F8.12c	spp42	exonic	I>M
NC_003424.3_2652978	I	2652978	A	G	0.239669	SPAC4F8.12c	spp42	exonic	I>M
NC_003424.3_2654255	I	2654255	A	G	0.225225	SPAC4F8.12c	spp42	exonic	N>S
NC_003424.3_2654438	I	2654438	A	G	0.136054	SPAC4F8.12c	spp42	exonic	K>R
NC_003424.3_2655679	I	2655679	A	G	0.150628	SPAC4F8.12c	spp42	exonic	S>G
NC_003424.3_2655845	I	2655845	A	G	0.156098	SPAC4F8.12c	spp42	exonic	Y>C
NC_003424.3_2656341	I	2656341	A	G	0.216867	SPAC4F8.12c	spp42	exonic	E>E
NC_003424.3_2656377	I	2656377	A	G	0.194444	SPAC4F8.12c	spp42	exonic	E>E
NC_003424.3_2657192	I	2657192	A	G	0.263456	SPAC4F8.12c	spp42	exonic	Y>C
NC_003424.3_2676869	I	2676869	A	G	0.571429	SPAC644.04	pct1	UTR5	NA
NC_003424.3_2676997	I	2676997	A	G	0.189189	SPAC644.04	pct1	UTR5	NA
NC_003424.3_2682896	I	2682896	A	G	0.272727	SPNCRNA.844	SPNCRNA.844	ncRNA_exonic	NA
NC_003424.3_2682902	I	2682902	A	G	0.181818	SPNCRNA.844	SPNCRNA.844	ncRNA_exonic	NA
NC_003424.3_2682905	I	2682905	A	G	0.272727	SPNCRNA.844	SPNCRNA.844	ncRNA_exonic	NA
NC_003424.3_2682915	I	2682915	A	G	0.181818	SPNCRNA.844	SPNCRNA.844	ncRNA_exonic	NA
NC_003424.3_2683390	I	2683390	A	G	0.142857	SPNCRNA.844	SPNCRNA.844	ncRNA_exonic	NA
NC_003424.3_2690547	I	2690547	A	G	0.191833	SPAC644.09	SPAC644.09	exonic	E>G
NC_003424.3_2696127	I	2696127	A	G	0.308642	SPAC644.12	cdc5	exonic	K>R
NC_003424.3_2708596	I	2708596	A	G	0.333333	SPAPB2B4.02	grx5	intronic	NA
NC_003424.3_2725710	I	2725710	A	G	0.155172	SPAPB2B4.07	SPAPB2B4.07	UTR3	NA
NC_003424.3_2725774	I	2725774	A	G	0.355556	SPAPB2B4.07	SPAPB2B4.07	UTR3	NA
NC_003424.3_2725887	I	2725887	A	G	0.219512	SPAPB2B4.07	SPAPB2B4.07	UTR3	NA
NC_003424.3_2727678	I	2727678	A	G	0.166667	SPAC6F6.01	cch1	exonic	K>K
NC_003424.3_2727679	I	2727679	A	G	0.277778	SPAC6F6.01	cch1	exonic	S>G
NC_003424.3_2727765	I	2727765	A	G	0.12	SPAC6F6.01	cch1	exonic	Q>Q
NC_003424.3_2728366	I	2728366	A	G	0.111111	SPAC6F6.01	cch1	exonic	I>V
NC_003424.3_2728916	I	2728916	A	G	0.114286	SPAC6F6.01	cch1	exonic	N>S
NC_003424.3_2729011	I	2729011	A	G	0.117647	SPAC6F6.01	cch1	exonic	R>G
NC_003424.3_2729464	I	2729464	A	G	0.257143	SPAC6F6.01	cch1	exonic	R>G
NC_003424.3_2730516	I	2730516	A	G	0.372093	SPAC6F6.01	cch1	exonic	K>K
NC_003424.3_2730532	I	2730532	A	G	0.422222	SPAC6F6.01	cch1	exonic	R>G
NC_003424.3_2730980	I	2730980	A	G	0.176471	SPAC6F6.01	cch1	exonic	K>R
NC_003424.3_2731566	I	2731566	A	G	0.149123	SPAC6F6.01	cch1	exonic	V>V
NC_003424.3_2753461	I	2753461	A	G	0.142857	SPNCRNA.849	SPNCRNA.849	ncRNA_exonic	NA
NC_003424.3_2753473	I	2753473	A	G	0.153846	SPNCRNA.849	SPNCRNA.849	ncRNA_exonic	NA
NC_003424.3_2753823	I	2753823	A	G	0.230769	SPNCRNA.849	SPNCRNA.849	ncRNA_exonic	NA
NC_003424.3_2754847	I	2754847	A	G	0.208936	SPAC6F6.12	SPAC6F6.12	exonic	K>R
NC_003424.3_2755601	I	2755601	A	G	0.411467	SPAC6F6.12	SPAC6F6.12	exonic	Q>Q
NC_003424.3_2756006	I	2756006	A	G	0.258772	SPAC6F6.12	SPAC6F6.12	exonic	E>E
NC_003424.3_2756225	I	2756225	A	G	0.245455	SPAC6F6.12	SPAC6F6.12	UTR3	NA
NC_003424.3_2762428	I	2762428	A	G	0.3	SPAC6F6.15	ypt5	intronic	NA
NC_003424.3_2766499	I	2766499	A	G	0.152047	SPAC6F6.17	rif1	exonic	S>G
NC_003424.3_2767215	I	2767215	A	G	0.146667	SPAC6F6.17	rif1	exonic	L>L
NC_003424.3_2767449	I	2767449	A	G	0.327869	SPAC6F6.17	rif1	exonic	S>S
NC_003424.3_2768224	I	2768224	A	G	0.129032	SPAC6F6.17	rif1	exonic	K>E
NC_003424.3_2777152	I	2777152	A	G	0.333333	SPAC1805.04	nup132	UTR5	NA
NC_003424.3_2777169	I	2777169	A	G	0.473684	SPAC1805.04	nup132	UTR5	NA
NC_003424.3_2779115	I	2779115	A	G	0.117647	SPAC1805.04	nup132	exonic	R>G
NC_003424.3_2779579	I	2779579	A	G	0.122642	SPAC1805.04	nup132	exonic	K>K
NC_003424.3_2804078	I	2804078	A	G	0.235714	SPAC1805.17	crm1	UTR5	NA
NC_003424.3_2804282	I	2804282	A	G	0.217391	SPAC1805.17	crm1	intronic	NA
NC_003424.3_2804285	I	2804285	A	G	0.391304	SPAC1805.17	crm1	intronic	NA
NC_003424.3_2804582	I	2804582	A	G	0.171429	SPAC1805.17	crm1	exonic	Q>Q
NC_003424.3_2805465	I	2805465	A	G	0.32	SPAC1805.17	crm1	exonic	S>G
NC_003424.3_2805596	I	2805596	A	G	0.250923	SPAC1805.17	crm1	exonic	K>K
NC_003424.3_2807774	I	2807774	A	G	0.176471	SPAC1805.17	crm1	UTR3	NA
NC_003424.3_2808017	I	2808017	A	G	0.280702	SPAC1805.17	crm1	UTR3	NA
NC_003424.3_2816616	I	2816616	A	G	0.153846	SPAC1B2.05	mcm5	exonic	L>L
NC_003424.3_2816763	I	2816763	A	G	0.122807	SPAC1B2.05	mcm5	exonic	K>K
NC_003424.3_2832935	I	2832935	A	G	0.135678	SPAC3F10.09	SPAC3F10.09	exonic	Y>C
NC_003424.3_2832982	I	2832982	A	G	0.230769	SPAC3F10.09	SPAC3F10.09	exonic	M>V
NC_003424.3_2847419	I	2847419	A	G	0.176923	SPAC3F10.13	ucp6	exonic	K>K
NC_003424.3_2856151	I	2856151	A	G	0.254902	SPAC8F11.03	msh3	exonic	K>R
NC_003424.3_2856263	I	2856263	A	G	0.135802	SPAC8F11.03	msh3	exonic	L>L
NC_003424.3_2856579	I	2856579	A	G	0.166667	SPAC8F11.03	msh3	exonic	S>G
NC_003424.3_2856733	I	2856733	A	G	0.333333	SPAC8F11.03	msh3	exonic	Y>C
NC_003424.3_2856746	I	2856746	A	G	0.13253	SPAC8F11.03	msh3	exonic	Q>Q
NC_003424.3_2858293	I	2858293	A	G	0.169355	SPAC8F11.03	msh3	exonic	K>K
NC_003424.3_2863419	I	2863419	A	G	0.268966	SPAC8F11.06	brr6	exonic	Y>C
NC_003424.3_2889762	I	2889762	A	G	0.185393	SPACUNK4.12c	mug138	exonic	E>E
NC_003424.3_2890192	I	2890192	A	G	0.150685	SPACUNK4.11c	SPACUNK4.11c	intronic	NA
NC_003424.3_2890196	I	2890196	A	G	0.536232	SPACUNK4.11c	SPACUNK4.11c	intronic	NA
NC_003424.3_2899064	I	2899064	A	G	0.346049	SPACUNK4.07c	cta4	exonic	N>D
NC_003424.3_2899065	I	2899065	A	G	0.191892	SPACUNK4.07c	cta4	exonic	N>S
NC_003424.3_2901740	I	2901740	A	G	0.113475	SPACUNK4.07c	cta4	UTR3	NA
NC_003424.3_2913489	I	2913489	A	G	0.173913	SPAC513.04	SPAC513.04	exonic	V>V
NC_003424.3_2913569	I	2913569	A	G	0.166667	SPAC513.04	SPAC513.04	exonic	K>R
NC_003424.3_2913580	I	2913580	A	G	0.318182	SPAC513.04	SPAC513.04	exonic	S>G
NC_003424.3_2914945	I	2914945	A	G	0.151685	SPAC513.05	ams1	exonic	Q>Q
NC_003424.3_2916864	I	2916864	A	G	0.194085	SPAC513.05	ams1	exonic	K>R
NC_003424.3_2921875	I	2921875	A	G	0.373832	SPAC513.07	SPAC513.07	exonic	K>R
NC_003424.3_2922992	I	2922992	A	G	0.166667	SPAC2E1P3.01	SPAC2E1P3.01	UTR5	NA
NC_003424.3_2944551	I	2944551	A	G	0.193069	SPAPB2C8.01	SPAPB2C8.01	exonic	A>A
NC_003424.3_2944659	I	2944659	A	G	0.222054	SPAPB2C8.01	SPAPB2C8.01	exonic	A>A
NC_003424.3_2945924	I	2945924	A	G	0.424615	SPAPB2C8.01	SPAPB2C8.01	exonic	K>R
NC_003424.3_2947101	I	2947101	A	G	0.117647	SPAPB24D3.01	SPAPB24D3.01	UTR5	NA
NC_003424.3_2947346	I	2947346	A	G	0.206897	SPAPB24D3.01	SPAPB24D3.01	UTR5	NA
NC_003424.3_2948421	I	2948421	A	G	0.162712	SPAPB24D3.01	SPAPB24D3.01	exonic	S>G
NC_003424.3_2949311	I	2949311	A	G	0.280992	SPAPB24D3.01	SPAPB24D3.01	exonic	L>L
NC_003424.3_2976508	I	2976508	A	G	0.131579	SPAPB1A11.01	mfc1	UTR5	NA
NC_003424.3_2976835	I	2976835	A	G	0.230769	SPRRNA.13	SPRRNA.13	ncRNA_exonic	NA
NC_003424.3_2976985	I	2976985	A	G	0.571429	SPAPB1A11.01	mfc1	UTR5	NA
NC_003424.3_2976990	I	2976990	A	G	0.108108	SPAPB1A11.01	mfc1	UTR5	NA
NC_003424.3_2977046	I	2977046	A	G	0.382353	SPAPB1A11.01	mfc1	UTR5	NA
NC_003424.3_2977319	I	2977319	A	G	0.147541	SPAPB1A11.01	mfc1	UTR5	NA
NC_003424.3_2977335	I	2977335	A	G	0.160714	SPAPB1A11.01	mfc1	UTR5	NA
NC_003424.3_2977430	I	2977430	A	G	0.117647	SPAPB1A11.01	mfc1	UTR5	NA
NC_003424.3_2978120	I	2978120	A	G	0.1875	SPAPB1A11.01	mfc1	exonic	R>G
NC_003424.3_2978460	I	2978460	A	G	0.16	SPAPB1A11.01	mfc1	exonic	K>R
NC_003424.3_2978558	I	2978558	A	G	0.222222	SPAPB1A11.01	mfc1	exonic	T>A
NC_003424.3_2990688	I	2990688	A	G	0.314286	SPAC31G5.01	sap49	UTR3	NA
NC_003424.3_3006244	I	3006244	A	G	0.165429	SPAC31G5.11	pac2	exonic	H>R
NC_003424.3_3006290	I	3006290	A	G	0.329787	SPAC31G5.11	pac2	exonic	E>E
NC_003424.3_3014381	I	3014381	A	G	0.436782	SPAC31G5.15	psd3	UTR5	NA
NC_003424.3_3015913	I	3015913	A	G	0.158333	SPAC31G5.15	psd3	exonic	I>V
NC_003424.3_3016038	I	3016038	A	G	0.196203	SPAC31G5.15	psd3	exonic	V>V
NC_003424.3_3016039	I	3016039	A	G	0.144654	SPAC31G5.15	psd3	exonic	M>V
NC_003424.3_3016113	I	3016113	A	G	0.719512	SPAC31G5.15	psd3	exonic	L>L
NC_003424.3_3016892	I	3016892	A	G	0.509554	SPAC31G5.15	psd3	exonic	K>R
NC_003424.3_3023109	I	3023109	A	G	0.129032	SPAC31G5.19	SPAC31G5.19	UTR5	NA
NC_003424.3_3024035	I	3024035	A	G	0.320988	SPAC31G5.19	SPAC31G5.19	UTR5	NA
NC_003424.3_3025754	I	3025754	A	G	0.153153	SPAC31G5.19	SPAC31G5.19	exonic	K>R
NC_003424.3_3044252	I	3044252	A	G	0.181518	SPAC24C9.04	SPAC24C9.04	UTR5	NA
NC_003424.3_3093584	I	3093584	A	G	0.142857	SPNCRNA.885	SPNCRNA.885	ncRNA_exonic	NA
NC_003424.3_3093606	I	3093606	A	G	0.142857	SPNCRNA.885	SPNCRNA.885	ncRNA_exonic	NA
NC_003424.3_3093648	I	3093648	A	G	0.166667	SPNCRNA.885	SPNCRNA.885	ncRNA_exonic	NA
NC_003424.3_3123420	I	3123420	A	G	0.18123	SPAC688.08	srb8	exonic	Q>Q
NC_003424.3_3123688	I	3123688	A	G	0.463333	SPAC688.08	srb8	exonic	T>A
NC_003424.3_3124679	I	3124679	A	G	0.136095	SPAC688.08	srb8	exonic	Y>C
NC_003424.3_3126476	I	3126476	A	G	0.231959	SPAC688.08	srb8	exonic	L>L
NC_003424.3_3129045	I	3129045	A	G	0.396552	SPAC688.09	SPAC688.09	UTR3	NA
NC_003424.3_3129070	I	3129070	A	G	0.115385	SPAC688.09	SPAC688.09	UTR3	NA
NC_003424.3_3129756	I	3129756	A	G	0.142857	SPAC688.10	rev3	UTR5	NA
NC_003424.3_3133462	I	3133462	A	G	0.285714	SPAC688.10	rev3	exonic	T>T
NC_003424.3_3152675	I	3152675	A	G	0.197531	SPAC3G9.13c	msw1	exonic	R>G
NC_003424.3_3165578	I	3165578	A	G	0.211268	SPNCRNA.218	SPNCRNA.218	ncRNA_exonic	NA
NC_003424.3_3165658	I	3165658	A	G	0.102041	SPNCRNA.218	SPNCRNA.218	ncRNA_exonic	NA
NC_003424.3_3178764	I	3178764	A	G	0.166667	SPNCRNA.893	SPNCRNA.893	ncRNA_exonic	NA
NC_003424.3_3178767	I	3178767	A	G	0.166667	SPNCRNA.893	SPNCRNA.893	ncRNA_exonic	NA
NC_003424.3_3197132	I	3197132	A	G	0.179487	SPAC1486.05	nup189	exonic	P>P
NC_003424.3_3197514	I	3197514	A	G	0.227848	SPAC1486.05	nup189	intronic	NA
NC_003424.3_3200474	I	3200474	A	G	0.15508	SPAC1486.05	nup189	exonic	T>A
NC_003424.3_3201054	I	3201054	A	G	0.140541	SPAC1486.05	nup189	exonic	K>R
NC_003424.3_3208185	I	3208185	A	G	0.193103	SPAC1486.08	SPAC1486.08	UTR3	NA
NC_003424.3_3208219	I	3208219	A	G	0.258621	SPAC1486.08	SPAC1486.08	UTR3	NA
NC_003424.3_3208338	I	3208338	A	G	0.227273	SPAC1486.08	SPAC1486.08	UTR3	NA
NC_003424.3_3208389	I	3208389	A	G	0.252174	SPAC1486.08	SPAC1486.08	UTR3	NA
NC_003424.3_3208510	I	3208510	A	G	0.146667	SPAC1486.08	SPAC1486.08	UTR3	NA
NC_003424.3_3208512	I	3208512	A	G	0.106667	SPAC1486.08	SPAC1486.08	UTR3	NA
NC_003424.3_3208555	I	3208555	A	G	0.108696	SPAC1486.08	SPAC1486.08	UTR3	NA
NC_003424.3_3208620	I	3208620	A	G	0.130435	SPAC1486.08	SPAC1486.08	UTR3	NA
NC_003424.3_3208905	I	3208905	A	G	0.416667	SPAC1486.08	SPAC1486.08	UTR3	NA
NC_003424.3_3208906	I	3208906	A	G	0.702703	SPAC1486.08	SPAC1486.08	UTR3	NA
NC_003424.3_3235175	I	3235175	A	G	0.205479	SPAC6G10.09	SPAC6G10.09	exonic	R>G
NC_003424.3_3248178	I	3248178	A	G	0.192308	SPAC6G9.04	spo7	UTR5	NA
NC_003424.3_3248555	I	3248555	A	G	0.115942	SPAC6G9.04	spo7	UTR5	NA
NC_003424.3_3248634	I	3248634	A	G	0.134328	SPAC6G9.04	spo7	exonic	S>G
NC_003424.3_3249372	I	3249372	A	G	0.146341	SPAC6G9.04	spo7	exonic	R>G
NC_003424.3_3252078	I	3252078	A	G	0.122137	SPAC6G9.04	spo7	exonic	T>A
NC_003424.3_3252615	I	3252615	A	G	0.25	SPAC6G9.04	spo7	UTR3	NA
NC_003424.3_3287091	I	3287091	A	G	0.148148	SPAPB1E7.03	rpc82	exonic	E>E
NC_003424.3_3287111	I	3287111	A	G	0.279835	SPAPB1E7.03	rpc82	exonic	K>R
NC_003424.3_3287112	I	3287112	A	G	0.235537	SPAPB1E7.03	rpc82	exonic	K>K
NC_003424.3_3287307	I	3287307	A	G	0.53527	SPAPB1E7.03	rpc82	exonic	A>A
NC_003424.3_3288453	I	3288453	A	G	0.244444	SPAPB1E7.03	rpc82	exonic	L>L
NC_003424.3_3293764	I	3293764	A	G	0.58	SPAPB1E7.05	gde1	UTR5	NA
NC_003424.3_3293928	I	3293928	A	G	0.133333	SPAPB1E7.05	gde1	UTR5	NA
NC_003424.3_3294489	I	3294489	A	G	0.903846	SPAPB1E7.05	gde1	exonic	S>G
NC_003424.3_3294871	I	3294871	A	G	0.150685	SPAPB1E7.05	gde1	exonic	K>R
NC_003424.3_3295080	I	3295080	A	G	0.224719	SPAPB1E7.05	gde1	exonic	K>E
NC_003424.3_3302889	I	3302889	A	G	0.330808	SPAPB1E7.07	glt1	UTR5	NA
NC_003424.3_3302933	I	3302933	A	G	0.924171	SPAPB1E7.07	glt1	UTR5	NA
NC_003424.3_3303293	I	3303293	A	G	0.199336	SPAPB1E7.07	glt1	UTR5	NA
NC_003424.3_3303475	I	3303475	A	G	0.251309	SPAPB1E7.07	glt1	UTR5	NA
NC_003424.3_3304037	I	3304037	A	G	0.161787	SPAPB1E7.07	glt1	exonic	K>K
NC_003424.3_3304038	I	3304038	A	G	0.367939	SPAPB1E7.07	glt1	exonic	S>G
NC_003424.3_3304059	I	3304059	A	G	0.264453	SPAPB1E7.07	glt1	exonic	N>D
NC_003424.3_3304222	I	3304222	A	G	0.761017	SPAPB1E7.07	glt1	exonic	Q>R
NC_003424.3_3304287	I	3304287	A	G	0.950237	SPAPB1E7.07	glt1	exonic	R>G
NC_003424.3_3304570	I	3304570	A	G	0.251185	SPAPB1E7.07	glt1	exonic	N>S
NC_003424.3_3304751	I	3304751	A	G	0.36129	SPAPB1E7.07	glt1	exonic	E>E
NC_003424.3_3304783	I	3304783	A	G	0.175439	SPAPB1E7.07	glt1	exonic	E>G
NC_003424.3_3304915	I	3304915	A	G	0.337058	SPAPB1E7.07	glt1	exonic	Y>C
NC_003424.3_3304920	I	3304920	A	G	0.206383	SPAPB1E7.07	glt1	exonic	T>A
NC_003424.3_3304961	I	3304961	A	G	0.352313	SPAPB1E7.07	glt1	exonic	T>T
NC_003424.3_3305068	I	3305068	A	G	0.287263	SPAPB1E7.07	glt1	exonic	K>R
NC_003424.3_3305100	I	3305100	A	G	0.356688	SPAPB1E7.07	glt1	exonic	S>G
NC_003424.3_3305713	I	3305713	A	G	0.16152	SPAPB1E7.07	glt1	exonic	N>S
NC_003424.3_3305860	I	3305860	A	G	0.253286	SPAPB1E7.07	glt1	exonic	Y>C
NC_003424.3_3306661	I	3306661	A	G	0.174267	SPAPB1E7.07	glt1	exonic	Y>C
NC_003424.3_3306742	I	3306742	A	G	0.293839	SPAPB1E7.07	glt1	exonic	K>R
NC_003424.3_3307052	I	3307052	A	G	0.317604	SPAPB1E7.07	glt1	exonic	E>E
NC_003424.3_3307061	I	3307061	A	G	0.187817	SPAPB1E7.07	glt1	exonic	Q>Q
NC_003424.3_3307182	I	3307182	A	G	0.216296	SPAPB1E7.07	glt1	exonic	T>A
NC_003424.3_3307577	I	3307577	A	G	0.293249	SPAPB1E7.07	glt1	exonic	E>E
NC_003424.3_3307614	I	3307614	A	G	0.234763	SPAPB1E7.07	glt1	exonic	N>D
NC_003424.3_3308010	I	3308010	A	G	0.17971	SPAPB1E7.07	glt1	exonic	T>A
NC_003424.3_3308514	I	3308514	A	G	0.150492	SPAPB1E7.07	glt1	exonic	N>D
NC_003424.3_3308524	I	3308524	A	G	0.214506	SPAPB1E7.07	glt1	exonic	K>R
NC_003424.3_3308624	I	3308624	A	G	0.180139	SPAPB1E7.07	glt1	exonic	Q>Q
NC_003424.3_3308696	I	3308696	A	G	0.22108	SPAPB1E7.07	glt1	exonic	K>K
NC_003424.3_3308855	I	3308855	A	G	0.199458	SPAPB1E7.07	glt1	exonic	E>E
NC_003424.3_3309083	I	3309083	A	G	0.173127	SPAPB1E7.07	glt1	exonic	E>E
NC_003424.3_3309157	I	3309157	A	G	0.38534	SPAPB1E7.07	glt1	exonic	Y>C
NC_003424.3_3309524	I	3309524	A	G	0.195402	SPAPB1E7.07	glt1	exonic	Q>Q
NC_003424.3_3309618	I	3309618	A	G	0.452991	SPAPB1E7.07	glt1	exonic	K>E
NC_003424.3_3309646	I	3309646	A	G	0.614525	SPAPB1E7.07	glt1	exonic	K>R
NC_003424.3_3309843	I	3309843	A	G	0.288194	SPAPB1E7.07	glt1	exonic	S>G
NC_003424.3_3314738	I	3314738	A	G	0.177285	SPAPB1E7.09	ogm2	exonic	Q>Q
NC_003424.3_3340425	I	3340425	A	G	0.163043	SPAC26A3.05	chc1	exonic	Q>Q
NC_003424.3_3340496	I	3340496	A	G	0.209246	SPAC26A3.05	chc1	exonic	K>R
NC_003424.3_3340809	I	3340809	A	G	0.268097	SPAC26A3.05	chc1	exonic	Q>Q
NC_003424.3_3342648	I	3342648	A	G	0.25187	SPAC26A3.05	chc1	exonic	L>L
NC_003424.3_3342955	I	3342955	A	G	0.244643	SPAC26A3.05	chc1	exonic	K>E
NC_003424.3_3344857	I	3344857	A	G	0.234043	SPAC26A3.06	SPAC26A3.06	intronic	NA
NC_003424.3_3347394	I	3347394	A	G	0.418953	SPAC26A3.08	smb1	exonic	S>G
NC_003424.3_3352851	I	3352851	A	G	0.117647	SPAC26A3.10	cnt6	intronic	NA
NC_003424.3_3370203	I	3370203	A	G	0.660072	SPAC26A3.16	dph1	exonic	Q>R
NC_003424.3_3378869	I	3378869	A	G	0.205224	SPAC8E11.05c	SPAC8E11.05c	exonic	R>G
NC_003424.3_3380136	I	3380136	A	G	0.139535	SPAC8E11.05c	SPAC8E11.05c	UTR3	NA
NC_003424.3_3380172	I	3380172	A	G	0.176471	SPAC8E11.05c	SPAC8E11.05c	UTR3	NA
NC_003424.3_3384380	I	3384380	A	G	0.383562	SPAC8E11.02c	rad24	intronic	NA
NC_003424.3_3384468	I	3384468	A	G	0.108696	SPAC8E11.02c	rad24	intronic	NA
NC_003424.3_3389059	I	3389059	A	G	0.362745	SPAC959.02	sec17	exonic	K>R
NC_003424.3_3417681	I	3417681	A	G	0.195122	SPAC3H5.09c	SPAC3H5.09c	exonic	E>E
NC_003424.3_3420238	I	3420238	A	G	0.281481	SPAC3H5.09c	SPAC3H5.09c	exonic	R>G
NC_003424.3_3420714	I	3420714	A	G	0.173333	SPAC3H5.09c	SPAC3H5.09c	exonic	L>L
NC_003424.3_3420927	I	3420927	A	G	0.326087	SPAC3H5.09c	SPAC3H5.09c	exonic	K>K
NC_003424.3_3421420	I	3421420	A	G	0.160714	SPAC3H5.09c	SPAC3H5.09c	exonic	I>V
NC_003424.3_3421613	I	3421613	A	G	0.160714	SPAC3H5.09c	SPAC3H5.09c	exonic	E>G
NC_003424.3_3421759	I	3421759	A	G	0.188119	SPAC3H5.09c	SPAC3H5.09c	exonic	N>D
NC_003424.3_3422515	I	3422515	A	G	0.25641	SPAC3H5.09c	SPAC3H5.09c	exonic	K>E
NC_003424.3_3422516	I	3422516	A	G	0.240741	SPAC3H5.09c	SPAC3H5.09c	exonic	K>R
NC_003424.3_3423058	I	3423058	A	G	0.101852	SPAC3H5.09c	SPAC3H5.09c	exonic	R>G
NC_003424.3_3424178	I	3424178	A	G	0.186869	SPAC3H5.09c	SPAC3H5.09c	exonic	Y>C
NC_003424.3_3431048	I	3431048	A	G	0.235294	SPAC3H5.06c	pol1	UTR5	NA
NC_003424.3_3432356	I	3432356	A	G	0.192308	SPAC3H5.06c	pol1	exonic	K>E
NC_003424.3_3432481	I	3432481	A	G	0.348485	SPAC3H5.06c	pol1	exonic	L>L
NC_003424.3_3432821	I	3432821	A	G	0.109589	SPAC3H5.06c	pol1	exonic	S>G
NC_003424.3_3432912	I	3432912	A	G	0.109756	SPAC3H5.06c	pol1	exonic	K>R
NC_003424.3_3432956	I	3432956	A	G	0.212121	SPAC3H5.06c	pol1	exonic	K>E
NC_003424.3_3433085	I	3433085	A	G	0.170732	SPAC3H5.06c	pol1	exonic	R>G
NC_003424.3_3433163	I	3433163	A	G	0.369565	SPAC3H5.06c	pol1	exonic	R>G
NC_003424.3_3433183	I	3433183	A	G	0.159091	SPAC3H5.06c	pol1	exonic	V>V
NC_003424.3_3433250	I	3433250	A	G	0.325581	SPAC3H5.06c	pol1	exonic	K>E
NC_003424.3_3433371	I	3433371	A	G	0.109589	SPAC3H5.06c	pol1	exonic	Y>C
NC_003424.3_3435056	I	3435056	A	G	0.166667	SPAC3H5.06c	pol1	exonic	T>A
NC_003424.3_3435768	I	3435768	A	G	0.1	SPAC3H5.06c	pol1	UTR3	NA
NC_003424.3_3435778	I	3435778	A	G	0.147541	SPAC3H5.06c	pol1	UTR3	NA
NC_003424.3_3435899	I	3435899	A	G	0.142857	SPAC3H5.06c	pol1	UTR3	NA
NC_003424.3_3444449	I	3444449	A	G	0.235859	SPAC3A11.12c	rpt5	exonic	S>S
NC_003424.3_3446923	I	3446923	A	G	0.158683	SPAC3A11.11c	SPAC3A11.11c	exonic	K>R
NC_003424.3_3454002	I	3454002	A	G	0.313953	SPAC3A11.08	pcu4	exonic	D>G
NC_003424.3_3466887	I	3466887	A	G	0.109756	SPAC3A11.03	SPAC3A11.03	exonic	Q>Q
NC_003424.3_3467407	I	3467407	A	G	0.203252	SPAC3A11.03	SPAC3A11.03	exonic	N>D
NC_003424.3_3467626	I	3467626	A	G	0.223301	SPAC3A11.03	SPAC3A11.03	exonic	R>G
NC_003424.3_3481931	I	3481931	A	G	0.863406	SPAC328.04	SPAC328.04	exonic	N>S
NC_003424.3_3481985	I	3481985	A	G	0.907348	SPAC328.04	SPAC328.04	exonic	Y>C
NC_003424.3_3481996	I	3481996	A	G	0.165123	SPAC328.04	SPAC328.04	exonic	I>V
NC_003424.3_3482061	I	3482061	A	G	0.200828	SPAC328.04	SPAC328.04	exonic	E>E
NC_003424.3_3482102	I	3482102	A	G	0.160813	SPAC328.04	SPAC328.04	exonic	E>G
NC_003424.3_3482103	I	3482103	A	G	0.417132	SPAC328.04	SPAC328.04	exonic	E>E
NC_003424.3_3482218	I	3482218	A	G	0.142202	SPAC328.04	SPAC328.04	exonic	T>A
NC_003424.3_3482854	I	3482854	A	G	0.187342	SPAC328.04	SPAC328.04	exonic	K>E
NC_003424.3_3482855	I	3482855	A	G	0.23038	SPAC328.04	SPAC328.04	exonic	K>R
NC_003424.3_3483300	I	3483300	A	G	0.579932	SPAC328.04	SPAC328.04	exonic	L>L
NC_003424.3_3483421	I	3483421	A	G	0.259878	SPAC328.04	SPAC328.04	exonic	K>E
NC_003424.3_3483551	I	3483551	A	G	0.406444	SPAC328.04	SPAC328.04	exonic	K>R
NC_003424.3_3483664	I	3483664	A	G	0.1387	SPAC328.04	SPAC328.04	exonic	I>V
NC_003424.3_3484024	I	3484024	A	G	0.219917	SPAC328.04	SPAC328.04	exonic	N>D
NC_003424.3_3484052	I	3484052	A	G	0.294606	SPAC328.04	SPAC328.04	exonic	K>R
NC_003424.3_3485629	I	3485629	A	G	0.234667	SPAC328.05	SPAC328.05	exonic	Q>Q
NC_003424.3_3494658	I	3494658	A	G	0.285714	SPAC328.09	SPAC328.09	UTR5	NA
NC_003424.3_3530891	I	3530891	A	G	0.266667	SPAC16E8.16	SPAC16E8.16	exonic	V>V
NC_003424.3_3530938	I	3530938	A	G	0.173913	SPAC16E8.16	SPAC16E8.16	exonic	K>R
NC_003424.3_3537833	I	3537833	A	G	0.7	SPAC1B1.01	deb1	intronic	NA
NC_003424.3_3582098	I	3582098	A	G	0.2	SPAC17A2.12	SPAC17A2.12	exonic	T>A
NC_003424.3_3591608	I	3591608	A	G	0.118644	SPAC17G6.03	SPAC17G6.03	UTR5	NA
NC_003424.3_3591634	I	3591634	A	G	0.34	SPAC17G6.03	SPAC17G6.03	UTR5	NA
NC_003424.3_3591635	I	3591635	A	G	0.14	SPAC17G6.03	SPAC17G6.03	UTR5	NA
NC_003424.3_3591656	I	3591656	A	G	0.18	SPAC17G6.03	SPAC17G6.03	UTR5	NA
NC_003424.3_3591702	I	3591702	A	G	0.108108	SPAC17G6.03	SPAC17G6.03	UTR5	NA
NC_003424.3_3592163	I	3592163	A	G	0.1875	SPAC17G6.03	SPAC17G6.03	UTR5	NA
NC_003424.3_3592492	I	3592492	A	G	0.25	SPAC17G6.03	SPAC17G6.03	UTR5	NA
NC_003424.3_3592673	I	3592673	A	G	0.144578	SPAC17G6.03	SPAC17G6.03	UTR5	NA
NC_003424.3_3601965	I	3601965	A	G	0.160305	SPAC17G6.08	pep7	exonic	Q>Q
NC_003424.3_3612526	I	3612526	A	G	0.6	SPAC17G6.12	cul1	intronic	NA
NC_003424.3_3614046	I	3614046	A	G	0.256684	SPAC17G6.12	cul1	exonic	E>E
NC_003424.3_3636787	I	3636787	A	G	0.153846	SPAC1142.06	get3	UTR5	NA
NC_003424.3_3644450	I	3644450	A	G	0.348101	SPAC8C9.03	cgs1	exonic	Y>C
NC_003424.3_3644974	I	3644974	A	G	0.141414	SPAC8C9.03	cgs1	UTR3	NA
NC_003424.3_3666227	I	3666227	A	G	0.125786	SPAC8C9.14	prr1	intronic	NA
NC_003424.3_3666261	I	3666261	A	G	0.128571	SPAC8C9.14	prr1	intronic	NA
NC_003424.3_3666526	I	3666526	A	G	0.610879	SPAC8C9.14	prr1	intronic	NA
NC_003424.3_3666539	I	3666539	A	G	0.30137	SPAC8C9.14	prr1	intronic	NA
NC_003424.3_3667062	I	3667062	A	G	0.607143	SPAC8C9.14	prr1	intronic	NA
NC_003424.3_3668088	I	3668088	A	G	0.920057	SPAC8C9.14	prr1	exonic	S>G
NC_003424.3_3668434	I	3668434	A	G	0.348	SPAC8C9.14	prr1	exonic	H>R
NC_003424.3_3668500	I	3668500	A	G	0.251228	SPAC8C9.14	prr1	exonic	Q>R
NC_003424.3_3668932	I	3668932	A	G	0.522436	SPAC8C9.14	prr1	UTR3	NA
NC_003424.3_3686900	I	3686900	A	G	0.2	SPNCRNA.926	SPNCRNA.926	ncRNA_exonic	NA
NC_003424.3_3690801	I	3690801	A	G	0.175141	SPAC15A10.06	SPAC15A10.06	exonic	T>T
NC_003424.3_3697134	I	3697134	A	G	0.132075	SPAC15A10.10	mde6	UTR5	NA
NC_003424.3_3699147	I	3699147	A	G	0.151515	SPAC15A10.10	mde6	exonic	M>V
NC_003424.3_3705840	I	3705840	A	G	0.180258	SPAC15A10.11	ubr11	exonic	I>V
NC_003424.3_3707783	I	3707783	A	G	0.328889	SPAC15A10.11	ubr11	exonic	Q>Q
NC_003424.3_3707891	I	3707891	A	G	0.118182	SPAC15A10.11	ubr11	exonic	Q>Q
NC_003424.3_3715370	I	3715370	A	G	0.156	SPAC15A10.15	sgo2	exonic	D>G
NC_003424.3_3716251	I	3716251	A	G	0.153846	SPAC15A10.15	sgo2	exonic	T>A
NC_003424.3_3717024	I	3717024	A	G	0.16	SPAC15A10.16	bud6	exonic	L>L
NC_003424.3_3737365	I	3737365	A	G	0.122449	SPAP7G5.03	prm1	exonic	I>M
NC_003424.3_3751421	I	3751421	A	G	0.188406	SPAP7G5.06	per1	exonic	K>R
NC_003424.3_3761878	I	3761878	A	G	0.2	SPNCRNA.231	SPNCRNA.231	ncRNA_exonic	NA
NC_003424.3_3763415	I	3763415	A	G	0.2	SPNCRNA.232	SPNCRNA.232	ncRNA_exonic	NA
NC_003424.3_3763663	I	3763663	A	G	0.153846	SPNCRNA.232	SPNCRNA.232	ncRNA_exonic	NA
NC_003424.3_3763678	I	3763678	A	G	0.125	SPNCRNA.232	SPNCRNA.232	ncRNA_exonic	NA
NC_003424.3_3832443	I	3832443	A	G	0.108696	SPAC4H3.05	srs2	UTR5	NA
NC_003424.3_3832608	I	3832608	A	G	0.373134	SPAC4H3.05	srs2	UTR5	NA
NC_003424.3_3833539	I	3833539	A	G	0.139241	SPAC4H3.05	srs2	exonic	I>V
NC_003424.3_3836321	I	3836321	A	G	0.190476	SPNCRNA.939	SPNCRNA.939	ncRNA_exonic	NA
NC_003424.3_3843003	I	3843003	A	G	0.172414	SPAC4H3.08	SPAC4H3.08	UTR3	NA
NC_003424.3_3858288	I	3858288	A	G	0.535714	SPAC1071.02	mms19	UTR5	NA
NC_003424.3_3858295	I	3858295	A	G	0.182609	SPAC1071.02	mms19	UTR5	NA
NC_003424.3_3858411	I	3858411	A	G	0.108108	SPAC1071.02	mms19	UTR5	NA
NC_003424.3_3858611	I	3858611	A	G	0.373684	SPAC1071.02	mms19	exonic	L>L
NC_003424.3_3858898	I	3858898	A	G	0.108108	SPAC1071.02	mms19	intronic	NA
NC_003424.3_3859858	I	3859858	A	G	0.223022	SPAC1071.02	mms19	exonic	L>L
NC_003424.3_3859977	I	3859977	A	G	0.150376	SPAC1071.02	mms19	exonic	K>R
NC_003424.3_3860003	I	3860003	A	G	0.116667	SPAC1071.02	mms19	exonic	T>A
NC_003424.3_3860069	I	3860069	A	G	0.161017	SPAC1071.02	mms19	exonic	T>A
NC_003424.3_3860071	I	3860071	A	G	0.466102	SPAC1071.02	mms19	exonic	T>T
NC_003424.3_3860162	I	3860162	A	G	0.165605	SPAC1071.02	mms19	exonic	T>A
NC_003424.3_3860295	I	3860295	A	G	0.123596	SPAC1071.02	mms19	exonic	K>R
NC_003424.3_3864513	I	3864513	A	G	0.17757	SPAC1071.05	SPAC1071.05	UTR5	NA
NC_003424.3_3864708	I	3864708	A	G	0.185	SPAC1071.05	SPAC1071.05	exonic	Q>Q
NC_003424.3_3864879	I	3864879	A	G	0.140496	SPAC1071.05	SPAC1071.05	exonic	I>M
NC_003424.3_3865128	I	3865128	A	G	0.370937	SPAC1071.05	SPAC1071.05	exonic	Q>Q
NC_003424.3_3880884	I	3880884	A	G	0.446254	SPAC1071.13	SPAC1071.13	UTR5	NA
NC_003424.3_3881564	I	3881564	A	G	0.173913	SPAC1071.13	SPAC1071.13	exonic	M>V
NC_003424.3_3881573	I	3881573	A	G	0.173913	SPAC1071.13	SPAC1071.13	exonic	R>G
NC_003424.3_3881590	I	3881590	A	G	0.166667	SPAC1071.13	SPAC1071.13	exonic	K>K
NC_003424.3_3881608	I	3881608	A	G	0.210526	SPAC1071.13	SPAC1071.13	exonic	G>G
NC_003424.3_3944102	I	3944102	A	G	0.130719	SPAC2F3.10	vps54	exonic	L>L
NC_003424.3_3945594	I	3945594	A	G	0.135922	SPAC2F3.10	vps54	exonic	R>G
NC_003424.3_3945618	I	3945618	A	G	0.131313	SPAC2F3.10	vps54	exonic	N>D
NC_003424.3_3945619	I	3945619	A	G	0.19697	SPAC2F3.10	vps54	exonic	N>S
NC_003424.3_3953972	I	3953972	A	G	0.166667	SPAC2F3.15	lsk1	UTR5	NA
NC_003424.3_3954044	I	3954044	A	G	0.207547	SPAC2F3.15	lsk1	UTR5	NA
NC_003424.3_3954170	I	3954170	A	G	0.856502	SPAC2F3.15	lsk1	UTR5	NA
NC_003424.3_3954185	I	3954185	A	G	0.397516	SPAC2F3.15	lsk1	UTR5	NA
NC_003424.3_3954238	I	3954238	A	G	0.347032	SPAC2F3.15	lsk1	UTR5	NA
NC_003424.3_3955018	I	3955018	A	G	0.217742	SPAC2F3.15	lsk1	exonic	K>R
NC_003424.3_3955882	I	3955882	A	G	0.44878	SPAC2F3.15	lsk1	exonic	N>D
NC_003424.3_3965170	I	3965170	A	G	0.147619	SPAC11G7.02	pub1	exonic	K>R
NC_003424.3_3992912	I	3992912	A	G	0.125	SPNCRNA.954	SPNCRNA.954	ncRNA_exonic	NA
NC_003424.3_3992940	I	3992940	A	G	0.175	SPNCRNA.954	SPNCRNA.954	ncRNA_exonic	NA
NC_003424.3_3993012	I	3993012	A	G	0.138889	SPNCRNA.954	SPNCRNA.954	ncRNA_exonic	NA
NC_003424.3_3993013	I	3993013	A	G	0.297297	SPNCRNA.954	SPNCRNA.954	ncRNA_exonic	NA
NC_003424.3_3993040	I	3993040	A	G	0.222222	SPNCRNA.954	SPNCRNA.954	ncRNA_exonic	NA
NC_003424.3_3993136	I	3993136	A	G	0.12766	SPNCRNA.954	SPNCRNA.954	ncRNA_exonic	NA
NC_003424.3_3993225	I	3993225	A	G	0.2	SPNCRNA.954	SPNCRNA.954	ncRNA_exonic	NA
NC_003424.3_3993248	I	3993248	A	G	0.18	SPNCRNA.954	SPNCRNA.954	ncRNA_exonic	NA
NC_003424.3_3993276	I	3993276	A	G	0.150943	SPNCRNA.954	SPNCRNA.954	ncRNA_exonic	NA
NC_003424.3_3994609	I	3994609	A	G	0.125	SPAPB15E9.06	SPAPB15E9.06	UTR3	NA
NC_003424.3_4001978	I	4001978	A	G	0.181818	SPAC27E2.01	SPAC27E2.01	exonic	Q>Q
NC_003424.3_4005502	I	4005502	A	G	0.22549	SPAC27E2.02	SPAC27E2.02	exonic	K>K
NC_003424.3_4015247	I	4015247	A	G	0.183333	SPAC27E2.05	cdc1	exonic	S>S
NC_003424.3_4028655	I	4028655	A	G	0.107527	SPAC27E2.09	mak2	exonic	L>L
NC_003424.3_4029640	I	4029640	A	G	0.186275	SPAC27E2.09	mak2	exonic	R>G
NC_003424.3_4029788	I	4029788	A	G	0.141593	SPAC27E2.09	mak2	exonic	K>R
NC_003424.3_4029942	I	4029942	A	G	0.234783	SPAC27E2.09	mak2	exonic	L>L
NC_003424.3_4030101	I	4030101	A	G	0.128788	SPAC27E2.09	mak2	exonic	L>L
NC_003424.3_4030141	I	4030141	A	G	0.125	SPAC27E2.09	mak2	exonic	T>A
NC_003424.3_4030188	I	4030188	A	G	0.138686	SPAC27E2.09	mak2	exonic	S>S
NC_003424.3_4033779	I	4033779	A	G	0.278788	SPAC27E2.09	mak2	exonic	Q>Q
NC_003424.3_4050480	I	4050480	A	G	0.133333	SPAC19G12.04	SPAC19G12.04	UTR3	NA
NC_003424.3_4057119	I	4057119	A	G	0.172414	SPAC19G12.08	scs7	intronic	NA
NC_003424.3_4057124	I	4057124	A	G	0.133333	SPAC19G12.08	scs7	intronic	NA
NC_003424.3_4057198	I	4057198	A	G	0.142857	SPAC19G12.08	scs7	intronic	NA
NC_003424.3_4057226	I	4057226	A	G	0.633333	SPAC19G12.08	scs7	intronic	NA
NC_003424.3_4126960	I	4126960	A	G	0.161094	SPAC26H5.05	SPAC26H5.05	exonic	Q>Q
NC_003424.3_4128577	I	4128577	A	G	0.233918	SPAC26H5.05	SPAC26H5.05	exonic	L>L
NC_003424.3_4140225	I	4140225	A	G	0.214286	SPNCRNA.963	SPNCRNA.963	ncRNA_exonic	NA
NC_003424.3_4146454	I	4146454	A	G	0.356	SPAC26H5.11	mug56	exonic	I>M
NC_003424.3_4147909	I	4147909	A	G	0.139535	SPAC26H5.12	rpo41	exonic	I>M
NC_003424.3_4148039	I	4148039	A	G	0.176471	SPAC26H5.12	rpo41	exonic	M>V
NC_003424.3_4148284	I	4148284	A	G	0.134615	SPAC26H5.12	rpo41	exonic	S>S
NC_003424.3_4149336	I	4149336	A	G	0.151079	SPAC26H5.12	rpo41	exonic	K>R
NC_003424.3_4150237	I	4150237	A	G	0.303922	SPAC26H5.12	rpo41	exonic	L>L
NC_003424.3_4150838	I	4150838	A	G	0.241935	SPAC26H5.12	rpo41	exonic	I>V
NC_003424.3_4157437	I	4157437	A	G	0.195652	SPAC25B8.02	sds3	UTR3	NA
NC_003424.3_4163483	I	4163483	A	G	0.133333	SPAC25B8.05	SPAC25B8.05	exonic	E>E
NC_003424.3_4171147	I	4171147	A	G	0.183673	SPAC25B8.09	SPAC25B8.09	exonic	E>G
NC_003424.3_4186141	I	4186141	A	G	0.311475	SPAC25B8.14	mal2	exonic	I>V
NC_003424.3_4190718	I	4190718	A	G	0.113636	SPAC25B8.17	SPAC25B8.17	exonic	L>L
NC_003424.3_4200849	I	4200849	A	G	0.172012	SPAC694.02	SPAC694.02	exonic	K>R
NC_003424.3_4202191	I	4202191	A	G	0.553435	SPAC694.02	SPAC694.02	exonic	L>L
NC_003424.3_4202503	I	4202503	A	G	0.406667	SPAC694.02	SPAC694.02	exonic	K>K
NC_003424.3_4205500	I	4205500	A	G	0.165049	SPAC694.02	SPAC694.02	UTR3	NA
NC_003424.3_4209145	I	4209145	A	G	0.583333	SPNCRNA.972	SPNCRNA.972	ncRNA_exonic	NA
NC_003424.3_4224458	I	4224458	A	G	0.148148	SPAC1F7.04	rho1	intronic	NA
NC_003424.3_4227193	I	4227193	A	G	0.157895	SPAC1F7.05	cdc22	intronic	NA
NC_003424.3_4227234	I	4227234	A	G	0.123077	SPAC1F7.05	cdc22	intronic	NA
NC_003424.3_4228312	I	4228312	A	G	0.348282	SPAC1F7.05	cdc22	exonic	M>V
NC_003424.3_4248879	I	4248879	A	G	0.15	SPAC1F7.12	yak3	UTR5	NA
NC_003424.3_4275420	I	4275420	A	G	0.247706	SPAC2C4.08	SPAC2C4.08	exonic	I>V
NC_003424.3_4275430	I	4275430	A	G	0.194444	SPAC2C4.08	SPAC2C4.08	exonic	E>G
NC_003424.3_4275783	I	4275783	A	G	0.115385	SPAC2C4.08	SPAC2C4.08	exonic	K>E
NC_003424.3_4276256	I	4276256	A	G	0.576087	SPAC2C4.09	SPAC2C4.09	intronic	NA
NC_003424.3_4276282	I	4276282	A	G	0.417582	SPAC2C4.09	SPAC2C4.09	intronic	NA
NC_003424.3_4292257	I	4292257	A	G	0.236607	SPNCRNA.974	SPNCRNA.974	ncRNA_exonic	NA
NC_003424.3_4292620	I	4292620	A	G	0.3	SPNCRNA.974	SPNCRNA.974	ncRNA_exonic	NA
NC_003424.3_4292786	I	4292786	A	G	0.164384	SPNCRNA.974	SPNCRNA.974	ncRNA_exonic	NA
NC_003424.3_4294428	I	4294428	A	G	0.163636	SPNCRNA.976	SPNCRNA.976	ncRNA_exonic	NA
NC_003424.3_4346293	I	4346293	A	G	0.157895	SPNCRNA.979	SPNCRNA.979	ncRNA_exonic	NA
NC_003424.3_4363383	I	4363383	A	G	0.148515	SPAC23D3.12	SPAC23D3.12	exonic	L>L
NC_003424.3_4375129	I	4375129	A	G	0.2	SPNCRNA.982	SPNCRNA.982	ncRNA_exonic	NA
NC_003424.3_4375154	I	4375154	A	G	0.325	SPNCRNA.982	SPNCRNA.982	ncRNA_exonic	NA
NC_003424.3_4375168	I	4375168	A	G	0.125	SPNCRNA.982	SPNCRNA.982	ncRNA_exonic	NA
NC_003424.3_4375436	I	4375436	A	G	0.5	SPAC1527.01	mok11	UTR5	NA
NC_003424.3_4375451	I	4375451	A	G	0.117647	SPAC1527.01	mok11	UTR5	NA
NC_003424.3_4375551	I	4375551	A	G	0.125	SPAC1527.01	mok11	exonic	K>R
NC_003424.3_4376011	I	4376011	A	G	0.108696	SPAC1527.01	mok11	exonic	V>V
NC_003424.3_4376116	I	4376116	A	G	0.107143	SPAC1527.01	mok11	exonic	K>K
NC_003424.3_4376344	I	4376344	A	G	0.166667	SPAC1527.01	mok11	exonic	K>K
NC_003424.3_4376367	I	4376367	A	G	0.129032	SPAC1527.01	mok11	exonic	K>R
NC_003424.3_4376404	I	4376404	A	G	0.317073	SPAC1527.01	mok11	exonic	V>V
NC_003424.3_4376594	I	4376594	A	G	0.142857	SPAC1527.01	mok11	exonic	N>D
NC_003424.3_4376710	I	4376710	A	G	0.378049	SPAC1527.01	mok11	exonic	L>L
NC_003424.3_4377134	I	4377134	A	G	0.25	SPAC1527.01	mok11	exonic	I>V
NC_003424.3_4377190	I	4377190	A	G	0.378788	SPAC1527.01	mok11	exonic	I>M
NC_003424.3_4377791	I	4377791	A	G	0.131148	SPAC1527.01	mok11	exonic	T>A
NC_003424.3_4378324	I	4378324	A	G	0.172414	SPAC1527.01	mok11	exonic	E>E
NC_003424.3_4378785	I	4378785	A	G	0.181818	SPAC1527.01	mok11	exonic	H>R
NC_003424.3_4380602	I	4380602	A	G	0.136986	SPAC1527.01	mok11	exonic	S>G
NC_003424.3_4405824	I	4405824	A	G	0.303965	SPAC29E6.02	prp3	exonic	Y>C
NC_003424.3_4405869	I	4405869	A	G	0.166008	SPAC29E6.02	prp3	exonic	Y>C
NC_003424.3_4416224	I	4416224	A	G	0.302674	SPAC29E6.08	tbp1	exonic	K>R
NC_003424.3_4416733	I	4416733	A	G	0.209604	SPAC29E6.08	tbp1	UTR3	NA
NC_003424.3_4418602	I	4418602	A	G	0.12	SPAC29E6.09	SPAC29E6.09	UTR3	NA
NC_003424.3_4418603	I	4418603	A	G	0.166667	SPAC29E6.09	SPAC29E6.09	UTR3	NA
NC_003424.3_4424056	I	4424056	A	G	0.196481	SPAC16.01	rho2	exonic	E>E
NC_003424.3_4424648	I	4424648	A	G	0.181818	SPNCRNA.986	SPNCRNA.986	ncRNA_exonic	NA
NC_003424.3_4424673	I	4424673	A	G	0.375	SPNCRNA.986	SPNCRNA.986	ncRNA_exonic	NA
NC_003424.3_4442407	I	4442407	A	G	0.249389	SPAC9E9.03	leu2	UTR3	NA
NC_003424.3_4442408	I	4442408	A	G	0.239448	SPAC9E9.03	leu2	UTR3	NA
NC_003424.3_4443381	I	4443381	A	G	0.272727	SPAC9E9.04	SPAC9E9.04	intronic	NA
NC_003424.3_4450834	I	4450834	A	G	0.148649	SPAC9E9.08	rad26	UTR5	NA
NC_003424.3_4498861	I	4498861	A	G	0.440252	SPAC17C9.01c	nuc2	exonic	E>E
NC_003424.3_4499997	I	4499997	A	G	0.153153	SPAC17C9.01c	nuc2	exonic	K>R
NC_003424.3_4515477	I	4515477	A	G	0.166667	SPNCRNA.993	SPNCRNA.993	ncRNA_exonic	NA
NC_003424.3_4515479	I	4515479	A	G	0.166667	SPNCRNA.993	SPNCRNA.993	ncRNA_exonic	NA
NC_003424.3_4515495	I	4515495	A	G	0.2	SPNCRNA.993	SPNCRNA.993	ncRNA_exonic	NA
NC_003424.3_4515568	I	4515568	A	G	0.142857	SPNCRNA.993	SPNCRNA.993	ncRNA_exonic	NA
NC_003424.3_4518587	I	4518587	A	G	0.307692	SPAC27D7.04	omt2	UTR3	NA
NC_003424.3_4519266	I	4519266	A	G	0.184549	SPAC27D7.06	SPAC27D7.06	exonic	K>R
NC_003424.3_4558981	I	4558981	A	G	0.288462	SPAC637.11	rpm2	UTR5	NA
NC_003424.3_4579617	I	4579617	A	G	0.125874	SPAC12B10.03	bun62	exonic	S>G
NC_003424.3_4582904	I	4582904	A	G	0.151515	SPAC12B10.05	icp55	intronic	NA
NC_003424.3_4590210	I	4590210	A	G	0.130435	SPAC12B10.10	SPAC12B10.10	UTR5	NA
NC_003424.3_4590412	I	4590412	A	G	0.275862	SPAC12B10.10	SPAC12B10.10	exonic	N>D
NC_003424.3_4590592	I	4590592	A	G	0.2	SPAC12B10.10	SPAC12B10.10	exonic	K>E
NC_003424.3_4591946	I	4591946	A	G	0.107914	SPAC12B10.11	exg2	exonic	K>R
NC_003424.3_4596942	I	4596942	A	G	0.829317	SPAC12B10.13	SPAC12B10.13	exonic	L>L
NC_003424.3_4596948	I	4596948	A	G	0.917466	SPAC12B10.13	SPAC12B10.13	exonic	V>V
NC_003424.3_4596993	I	4596993	A	G	0.502283	SPAC12B10.13	SPAC12B10.13	exonic	A>A
NC_003424.3_4597004	I	4597004	A	G	0.155096	SPAC12B10.13	SPAC12B10.13	exonic	Q>R
NC_003424.3_4597005	I	4597005	A	G	0.373333	SPAC12B10.13	SPAC12B10.13	exonic	Q>Q
NC_003424.3_4600235	I	4600235	A	G	0.125	SPNCRNA.1003	SPNCRNA.1003	ncRNA_exonic	NA
NC_003424.3_4608873	I	4608873	A	G	0.117188	SPAC1093.01	ppr5	exonic	E>E
NC_003424.3_4609936	I	4609936	A	G	0.146552	SPAC1093.01	ppr5	exonic	S>G
NC_003424.3_4613277	I	4613277	A	G	0.130435	SPAC1093.02	SPAC1093.02	UTR3	NA
NC_003424.3_4614270	I	4614270	A	G	0.117647	SPAC1093.03	SPAC1093.03	exonic	R>G
NC_003424.3_4620546	I	4620546	A	G	0.257732	SPAC1093.05	SPAC1093.05	exonic	K>R
NC_003424.3_4636171	I	4636171	A	G	0.179487	SPAC30C2.02	mmd1	exonic	K>R
NC_003424.3_4651120	I	4651120	A	G	0.181818	SPNCRNA.1009	SPNCRNA.1009	ncRNA_exonic	NA
NC_003424.3_4655802	I	4655802	A	G	0.144156	SPAC144.03	ade2	exonic	N>D
NC_003424.3_4658926	I	4658926	A	G	0.473684	SPAC144.05	SPAC144.05	UTR5	NA
NC_003424.3_4659310	I	4659310	A	G	0.166667	SPAC144.05	SPAC144.05	exonic	R>G
NC_003424.3_4659514	I	4659514	A	G	0.509259	SPAC144.05	SPAC144.05	exonic	N>D
NC_003424.3_4660727	I	4660727	A	G	0.183333	SPAC144.05	SPAC144.05	exonic	E>G
NC_003424.3_4660730	I	4660730	A	G	0.123077	SPAC144.05	SPAC144.05	exonic	K>R
NC_003424.3_4661031	I	4661031	A	G	0.252632	SPAC144.05	SPAC144.05	exonic	G>G
NC_003424.3_4664597	I	4664597	A	G	0.266667	SPAC144.06	apl5	exonic	L>L
NC_003424.3_4666105	I	4666105	A	G	0.11875	SPAC144.06	apl5	exonic	K>R
NC_003424.3_4666244	I	4666244	A	G	0.290076	SPAC144.06	apl5	exonic	E>E
NC_003424.3_4692341	I	4692341	A	G	0.299776	SPAC1834.01	sup45	exonic	S>G
NC_003424.3_4692362	I	4692362	A	G	0.164352	SPAC1834.01	sup45	exonic	I>V
NC_003424.3_4692407	I	4692407	A	G	0.173267	SPAC1834.01	sup45	exonic	S>G
NC_003424.3_4695331	I	4695331	A	G	0.347368	SPAC1834.02	aro1	exonic	R>G
NC_003424.3_4695991	I	4695991	A	G	0.178063	SPAC1834.02	aro1	exonic	T>A
NC_003424.3_4696720	I	4696720	A	G	0.318296	SPAC1834.02	aro1	exonic	T>A
NC_003424.3_4698402	I	4698402	A	G	0.154589	SPAC1834.02	aro1	exonic	E>E
NC_003424.3_4700387	I	4700387	A	G	0.141268	SPAC1834.04	hht1	UTR3	NA
NC_003424.3_4709162	I	4709162	A	G	0.125	SPAC1834.07	klp3	UTR3	NA
NC_003424.3_4710881	I	4710881	A	G	0.479167	SPAC1834.08	mak1	exonic	K>R
NC_003424.3_4710889	I	4710889	A	G	0.311864	SPAC1834.08	mak1	exonic	I>V
NC_003424.3_4711471	I	4711471	A	G	0.193717	SPAC1834.08	mak1	exonic	N>D
NC_003424.3_4711518	I	4711518	A	G	0.822857	SPAC1834.08	mak1	exonic	E>E
NC_003424.3_4711683	I	4711683	A	G	0.268657	SPAC1834.08	mak1	exonic	I>M
NC_003424.3_4712912	I	4712912	A	G	0.334661	SPAC1834.08	mak1	exonic	K>R
NC_003424.3_4712913	I	4712913	A	G	0.23622	SPAC1834.08	mak1	exonic	K>K
NC_003424.3_4713455	I	4713455	A	G	0.220207	SPAC1834.08	mak1	exonic	E>G
NC_003424.3_4722148	I	4722148	A	G	0.310345	SPNCRNA.1018	SPNCRNA.1018	ncRNA_exonic	NA
NC_003424.3_4722734	I	4722734	A	G	0.133333	SPNCRNA.1018	SPNCRNA.1018	ncRNA_exonic	NA
NC_003424.3_4723060	I	4723060	A	G	0.156446	SPAC17D4.01	pex7	intronic	NA
NC_003424.3_4723235	I	4723235	A	G	0.262112	SPAC17D4.01	pex7	intronic	NA
NC_003424.3_4730528	I	4730528	A	G	0.123377	SPAC17D4.04	SPAC17D4.04	exonic	Q>R
NC_003424.3_4731424	I	4731424	A	G	0.346457	SPAC17D4.04	SPAC17D4.04	exonic	R>G
NC_003424.3_4733978	I	4733978	A	G	0.448276	SPNCRNA.1019	SPNCRNA.1019	ncRNA_exonic	NA
NC_003424.3_4734024	I	4734024	A	G	0.111111	SPNCRNA.1019	SPNCRNA.1019	ncRNA_exonic	NA
NC_003424.3_4734079	I	4734079	A	G	0.25	SPNCRNA.1019	SPNCRNA.1019	ncRNA_exonic	NA
NC_003424.3_4734253	I	4734253	A	G	0.157895	SPAC458.03	tel2	UTR5	NA
NC_003424.3_4735198	I	4735198	A	G	0.242915	SPAC458.03	tel2	exonic	N>D
NC_003424.3_4735776	I	4735776	A	G	0.425641	SPAC458.03	tel2	exonic	V>V
NC_003424.3_4736885	I	4736885	A	G	0.193676	SPAC458.03	tel2	exonic	K>R
NC_003424.3_4748868	I	4748868	A	G	0.158654	SPNCRNA.1021	SPNCRNA.1021	ncRNA_exonic	NA
NC_003424.3_4754284	I	4754284	A	G	0.133333	SPAPYUG7.06	mug67	exonic	L>L
NC_003424.3_4756598	I	4756598	A	G	0.178295	SPAC1782.01	ecm29	exonic	D>G
NC_003424.3_4761585	I	4761585	A	G	0.272727	SPAC1782.03	saf3	UTR5	NA
NC_003424.3_4767205	I	4767205	A	G	0.3	SPAC1782.07	qcr8	intronic	NA
NC_003424.3_4767243	I	4767243	A	G	0.166667	SPAC1782.07	qcr8	intronic	NA
NC_003424.3_4776993	I	4776993	A	G	0.212435	SPAC11H11.01	sst6	exonic	K>E
NC_003424.3_4781584	I	4781584	A	G	0.283892	SPAC11H11.04	mam2	exonic	T>T
NC_003424.3_4783530	I	4783530	A	G	0.178868	SPAC11H11.06	arp2	exonic	L>L
NC_003424.3_4789712	I	4789712	A	G	0.270983	SPAC22F8.04	SPAC22F8.04	UTR5	NA
NC_003424.3_4789765	I	4789765	A	G	0.188787	SPAC22F8.04	SPAC22F8.04	UTR5	NA
NC_003424.3_4789766	I	4789766	A	G	0.166857	SPAC22F8.04	SPAC22F8.04	UTR5	NA
NC_003424.3_4791677	I	4791677	A	G	0.181818	SPNCRNA.1024	SPNCRNA.1024	ncRNA_exonic	NA
NC_003424.3_4792616	I	4792616	A	G	0.391551	SPAC22F8.05	SPAC22F8.05	exonic	P>P
NC_003424.3_4792744	I	4792744	A	G	0.181347	SPAC22F8.05	SPAC22F8.05	exonic	K>R
NC_003424.3_4794112	I	4794112	A	G	0.183088	SPAC22F8.05	SPAC22F8.05	exonic	N>S
NC_003424.3_4808703	I	4808703	A	G	0.136691	SPAC22F8.11	plc1	exonic	L>L
NC_003424.3_4808708	I	4808708	A	G	0.164179	SPAC22F8.11	plc1	exonic	K>R
NC_003424.3_4808878	I	4808878	A	G	0.236842	SPAC22F8.11	plc1	exonic	R>G
NC_003424.3_4808986	I	4808986	A	G	0.148649	SPAC22F8.11	plc1	exonic	S>G
NC_003424.3_4809058	I	4809058	A	G	0.368852	SPAC22F8.11	plc1	exonic	T>A
NC_003424.3_4833360	I	4833360	A	G	0.426653	SPAC4F10.02	aap1	exonic	E>E
NC_003424.3_4833614	I	4833614	A	G	0.178649	SPAC4F10.02	aap1	exonic	N>S
NC_003424.3_4837395	I	4837395	A	G	0.358696	SPAC4F10.04	SPAC4F10.04	exonic	N>D
NC_003424.3_4844159	I	4844159	A	G	0.428571	SPAC4F10.08	mug126	intronic	NA
NC_003424.3_4844182	I	4844182	A	G	0.142857	SPAC4F10.08	mug126	intronic	NA
NC_003424.3_4844195	I	4844195	A	G	0.571429	SPAC4F10.08	mug126	splicing	NA
NC_003424.3_4844235	I	4844235	A	G	0.142857	SPAC4F10.08	mug126	UTR5	NA
NC_003424.3_4846314	I	4846314	A	G	0.181818	SPAC4F10.08	mug126	UTR3	NA
NC_003424.3_4874526	I	4874526	A	G	0.182266	SPAC4F10.20	grx1	intronic	NA
NC_003424.3_4883032	I	4883032	A	G	0.261194	SPAC19B12.03	bgs3	UTR5	NA
NC_003424.3_4884599	I	4884599	A	G	0.157303	SPAC19B12.03	bgs3	exonic	Q>R
NC_003424.3_4884613	I	4884613	A	G	0.122449	SPAC19B12.03	bgs3	exonic	T>A
NC_003424.3_4884902	I	4884902	A	G	0.236364	SPAC19B12.03	bgs3	exonic	K>R
NC_003424.3_4884980	I	4884980	A	G	0.349057	SPAC19B12.03	bgs3	exonic	N>S
NC_003424.3_4885150	I	4885150	A	G	0.495798	SPAC19B12.03	bgs3	exonic	R>G
NC_003424.3_4885156	I	4885156	A	G	0.181818	SPAC19B12.03	bgs3	exonic	M>V
NC_003424.3_4885471	I	4885471	A	G	0.344569	SPAC19B12.03	bgs3	exonic	R>G
NC_003424.3_4886648	I	4886648	A	G	0.147783	SPAC19B12.03	bgs3	exonic	K>R
NC_003424.3_4898569	I	4898569	A	G	0.1	SPAC19B12.08	atg4	intronic	NA
NC_003424.3_4901997	I	4901997	A	G	0.180934	SPAC19B12.10	sst2	exonic	Y>C
NC_003424.3_4925751	I	4925751	A	G	0.170732	SPAPB8E5.09	rvb1	UTR3	NA
NC_003424.3_4951845	I	4951845	A	G	0.522727	SPAC1B3.13	SPAC1B3.13	exonic	V>V
NC_003424.3_4951854	I	4951854	A	G	0.413636	SPAC1B3.13	SPAC1B3.13	exonic	L>L
NC_003424.3_4955015	I	4955015	A	G	0.397727	SPAC1B3.14	vma3	intronic	NA
NC_003424.3_4962358	I	4962358	A	G	0.133333	SPNCRNA.1039	SPNCRNA.1039	ncRNA_exonic	NA
NC_003424.3_4970034	I	4970034	A	G	0.28	SPAC1952.02	SPAC1952.02	intronic	NA
NC_003424.3_4970048	I	4970048	A	G	0.109589	SPAC1952.02	SPAC1952.02	intronic	NA
NC_003424.3_4996766	I	4996766	A	G	0.190476	SPAC1952.16	rga9	UTR5	NA
NC_003424.3_4998728	I	4998728	A	G	0.128571	SPAC1952.16	rga9	exonic	L>L
NC_003424.3_5012024	I	5012024	A	G	0.461538	SPAC890.06	nup155	intronic	NA
NC_003424.3_5012309	I	5012309	A	G	0.415638	SPAC890.06	nup155	exonic	L>L
NC_003424.3_5013068	I	5013068	A	G	0.157143	SPAC890.06	nup155	exonic	K>K
NC_003424.3_5014393	I	5014393	A	G	0.167421	SPAC890.06	nup155	exonic	K>R
NC_003424.3_5014803	I	5014803	A	G	0.18617	SPAC890.06	nup155	exonic	N>D
NC_003424.3_5015170	I	5015170	A	G	0.159817	SPAC890.06	nup155	exonic	Y>C
NC_003424.3_5019389	I	5019389	A	G	0.313725	SPAC22E12.01	SPAC22E12.01	UTR5	NA
NC_003424.3_5030776	I	5030776	A	G	0.102041	SPAC22E12.07	rna1	UTR5	NA
NC_003424.3_5030911	I	5030911	A	G	0.222222	SPAC22E12.07	rna1	UTR5	NA
NC_003424.3_5030919	I	5030919	A	G	0.142857	SPAC22E12.07	rna1	UTR5	NA
NC_003424.3_5033206	I	5033206	A	G	0.235294	SPAC22E12.07	rna1	UTR3	NA
NC_003424.3_5033607	I	5033607	A	G	0.25	SPAC22E12.08	rrn10	intronic	NA
NC_003424.3_5034088	I	5034088	A	G	0.292225	SPAC22E12.08	rrn10	UTR3	NA
NC_003424.3_5058147	I	5058147	A	G	0.301075	SPAC22E12.19	snt1	exonic	E>E
NC_003424.3_5058150	I	5058150	A	G	0.223404	SPAC22E12.19	snt1	exonic	P>P
NC_003424.3_5058162	I	5058162	A	G	0.111111	SPAC22E12.19	snt1	exonic	Q>Q
NC_003424.3_5058225	I	5058225	A	G	0.151261	SPAC22E12.19	snt1	exonic	L>L
NC_003424.3_5060100	I	5060100	A	G	0.222222	SPAC2E12.02	hsf1	intronic	NA
NC_003424.3_5074656	I	5074656	A	G	0.130841	SPNCRNA.1044	SPNCRNA.1044	ncRNA_exonic	NA
NC_003424.3_5083766	I	5083766	A	G	0.154762	SPAC1006.06	rgf2	exonic	L>L
NC_003424.3_5089587	I	5089587	A	G	0.133333	SPAC1006.08	etd1	UTR3	NA
NC_003424.3_5090781	I	5090781	A	G	0.251656	SPAC1006.09	win1	exonic	N>S
NC_003424.3_5090805	I	5090805	A	G	0.178723	SPAC1006.09	win1	exonic	Y>C
NC_003424.3_5090944	I	5090944	A	G	0.203863	SPAC1006.09	win1	exonic	S>S
NC_003424.3_5090953	I	5090953	A	G	0.529915	SPAC1006.09	win1	exonic	I>M
NC_003424.3_5090998	I	5090998	A	G	0.357778	SPAC1006.09	win1	exonic	G>G
NC_003424.3_5091181	I	5091181	A	G	0.205394	SPAC1006.09	win1	exonic	L>L
NC_003424.3_5091342	I	5091342	A	G	0.192399	SPAC1006.09	win1	exonic	N>S
NC_003424.3_5091753	I	5091753	A	G	0.14386	SPAC1006.09	win1	exonic	Y>C
NC_003424.3_5092243	I	5092243	A	G	0.202128	SPAC1006.09	win1	exonic	Q>Q
NC_003424.3_5092321	I	5092321	A	G	0.234211	SPAC1006.09	win1	exonic	L>L
NC_003424.3_5092411	I	5092411	A	G	0.679426	SPAC1006.09	win1	exonic	L>L
NC_003424.3_5093703	I	5093703	A	G	0.206061	SPAC1006.09	win1	exonic	K>R
NC_003424.3_5107059	I	5107059	A	G	0.203125	SPAC29A4.19c	cta5	exonic	T>A
NC_003424.3_5107160	I	5107160	A	G	0.351351	SPAC29A4.19c	cta5	exonic	I>M
NC_003424.3_5119764	I	5119764	A	G	0.201681	SPAC29A4.14c	SPAC29A4.14c	exonic	Y>C
NC_003424.3_5120702	I	5120702	A	G	0.15873	SPAC29A4.14c	SPAC29A4.14c	exonic	L>L
NC_003424.3_5120780	I	5120780	A	G	0.13245	SPAC29A4.14c	SPAC29A4.14c	exonic	E>E
NC_003424.3_5124485	I	5124485	A	G	0.210526	SPAC29A4.22	SPAC29A4.22	exonic	R>G
NC_003424.3_5133489	I	5133489	A	G	0.55	SPAC29A4.08c	prp19	intronic	NA
NC_003424.3_5134648	I	5134648	A	G	0.278837	SPAC29A4.08c	prp19	exonic	I>M
NC_003424.3_5144207	I	5144207	A	G	0.123457	SPAC29A4.02c	SPAC29A4.02c	intronic	NA
NC_003424.3_5150561	I	5150561	A	G	0.228916	SPAC26F1.13c	lrs1	exonic	S>G
NC_003424.3_5150802	I	5150802	A	G	0.17052	SPAC26F1.13c	lrs1	exonic	D>G
NC_003424.3_5161884	I	5161884	A	G	0.15942	SPAC26F1.10c	pyp1	exonic	N>D
NC_003424.3_5162457	I	5162457	A	G	0.192118	SPAC26F1.10c	pyp1	exonic	R>G
NC_003424.3_5167539	I	5167539	A	G	0.113402	SPAC26F1.08c	SPAC26F1.08c	exonic	K>R
NC_003424.3_5168360	I	5168360	A	G	0.144068	SPAC26F1.08c	SPAC26F1.08c	exonic	L>L
NC_003424.3_5169509	I	5169509	A	G	0.125	SPAC26F1.08c	SPAC26F1.08c	exonic	Q>Q
NC_003424.3_5188348	I	5188348	A	G	0.240426	SPAPJ691.02	SPAPJ691.02	exonic	M>V
NC_003424.3_5188913	I	5188913	A	G	0.174377	SPAPJ691.02	SPAPJ691.02	UTR3	NA
NC_003424.3_5190165	I	5190165	A	G	0.500418	SPAPJ691.03	SPAPJ691.03	exonic	L>L
NC_003424.3_5207059	I	5207059	A	G	0.294118	SPAC19D5.03	cid1	splicing	NA
NC_003424.3_5208652	I	5208652	A	G	0.133333	SPAC19D5.04	ptr1	UTR5	NA
NC_003424.3_5208849	I	5208849	A	G	0.181818	SPAC19D5.04	ptr1	exonic	Q>R
NC_003424.3_5208850	I	5208850	A	G	0.191388	SPAC19D5.04	ptr1	exonic	Q>Q
NC_003424.3_5209239	I	5209239	A	G	0.204082	SPAC19D5.04	ptr1	exonic	K>R
NC_003424.3_5209329	I	5209329	A	G	0.31295	SPAC19D5.04	ptr1	exonic	Y>C
NC_003424.3_5209601	I	5209601	A	G	0.155702	SPAC19D5.04	ptr1	exonic	R>G
NC_003424.3_5209676	I	5209676	A	G	0.420705	SPAC19D5.04	ptr1	exonic	T>A
NC_003424.3_5209679	I	5209679	A	G	0.800847	SPAC19D5.04	ptr1	exonic	R>G
NC_003424.3_5209800	I	5209800	A	G	0.149425	SPAC19D5.04	ptr1	exonic	K>R
NC_003424.3_5210380	I	5210380	A	G	0.465228	SPAC19D5.04	ptr1	exonic	L>L
NC_003424.3_5210450	I	5210450	A	G	0.389706	SPAC19D5.04	ptr1	exonic	N>D
NC_003424.3_5210451	I	5210451	A	G	0.254613	SPAC19D5.04	ptr1	exonic	N>S
NC_003424.3_5210527	I	5210527	A	G	0.294271	SPAC19D5.04	ptr1	exonic	I>M
NC_003424.3_5210811	I	5210811	A	G	0.141089	SPAC19D5.04	ptr1	exonic	N>S
NC_003424.3_5210902	I	5210902	A	G	0.242152	SPAC19D5.04	ptr1	exonic	E>E
NC_003424.3_5210989	I	5210989	A	G	0.223629	SPAC19D5.04	ptr1	exonic	I>M
NC_003424.3_5211445	I	5211445	A	G	0.167235	SPAC19D5.04	ptr1	exonic	K>K
NC_003424.3_5211558	I	5211558	A	G	0.676056	SPAC19D5.04	ptr1	exonic	K>R
NC_003424.3_5211730	I	5211730	A	G	0.427778	SPAC19D5.04	ptr1	exonic	L>L
NC_003424.3_5211789	I	5211789	A	G	0.465426	SPAC19D5.04	ptr1	exonic	K>R
NC_003424.3_5211820	I	5211820	A	G	0.376147	SPAC19D5.04	ptr1	exonic	L>L
NC_003424.3_5211854	I	5211854	A	G	0.789709	SPAC19D5.04	ptr1	exonic	S>G
NC_003424.3_5211859	I	5211859	A	G	0.2	SPAC19D5.04	ptr1	exonic	L>L
NC_003424.3_5211917	I	5211917	A	G	0.154128	SPAC19D5.04	ptr1	exonic	N>D
NC_003424.3_5212267	I	5212267	A	G	0.157549	SPAC19D5.04	ptr1	exonic	K>K
NC_003424.3_5212318	I	5212318	A	G	0.135071	SPAC19D5.04	ptr1	exonic	L>L
NC_003424.3_5212462	I	5212462	A	G	0.491409	SPAC19D5.04	ptr1	exonic	T>T
NC_003424.3_5212894	I	5212894	A	G	0.386792	SPAC19D5.04	ptr1	exonic	I>M
NC_003424.3_5212900	I	5212900	A	G	0.147157	SPAC19D5.04	ptr1	exonic	V>V
NC_003424.3_5212922	I	5212922	A	G	0.682482	SPAC19D5.04	ptr1	exonic	I>V
NC_003424.3_5212940	I	5212940	A	G	0.729577	SPAC19D5.04	ptr1	exonic	T>A
NC_003424.3_5213033	I	5213033	A	G	0.688946	SPAC19D5.04	ptr1	exonic	T>A
NC_003424.3_5213547	I	5213547	A	G	0.318091	SPAC19D5.04	ptr1	exonic	N>S
NC_003424.3_5213560	I	5213560	A	G	0.258134	SPAC19D5.04	ptr1	exonic	L>L
NC_003424.3_5213657	I	5213657	A	G	0.483278	SPAC19D5.04	ptr1	exonic	R>G
NC_003424.3_5213858	I	5213858	A	G	0.43215	SPAC19D5.04	ptr1	exonic	S>G
NC_003424.3_5213929	I	5213929	A	G	0.98308	SPAC19D5.04	ptr1	exonic	L>L
NC_003424.3_5213949	I	5213949	A	G	0.221037	SPAC19D5.04	ptr1	exonic	Y>C
NC_003424.3_5213982	I	5213982	A	G	0.302711	SPAC19D5.04	ptr1	exonic	K>R
NC_003424.3_5214066	I	5214066	A	G	0.220022	SPAC19D5.04	ptr1	exonic	N>S
NC_003424.3_5214176	I	5214176	A	G	0.276342	SPAC19D5.04	ptr1	exonic	N>D
NC_003424.3_5214265	I	5214265	A	G	0.382641	SPAC19D5.04	ptr1	exonic	R>R
NC_003424.3_5214358	I	5214358	A	G	0.264423	SPAC19D5.04	ptr1	exonic	E>E
NC_003424.3_5214376	I	5214376	A	G	0.194605	SPAC19D5.04	ptr1	exonic	E>E
NC_003424.3_5214421	I	5214421	A	G	0.199095	SPAC19D5.04	ptr1	exonic	V>V
NC_003424.3_5214592	I	5214592	A	G	0.202326	SPAC19D5.04	ptr1	exonic	Q>Q
NC_003424.3_5214645	I	5214645	A	G	0.658228	SPAC19D5.04	ptr1	exonic	D>G
NC_003424.3_5214664	I	5214664	A	G	0.25	SPAC19D5.04	ptr1	exonic	E>E
NC_003424.3_5214840	I	5214840	A	G	0.226531	SPAC19D5.04	ptr1	exonic	E>G
NC_003424.3_5214841	I	5214841	A	G	0.559184	SPAC19D5.04	ptr1	exonic	E>E
NC_003424.3_5214946	I	5214946	A	G	0.173701	SPAC19D5.04	ptr1	exonic	I>M
NC_003424.3_5215247	I	5215247	A	G	0.576087	SPAC19D5.04	ptr1	exonic	S>G
NC_003424.3_5215255	I	5215255	A	G	0.388582	SPAC19D5.04	ptr1	exonic	Q>Q
NC_003424.3_5215265	I	5215265	A	G	0.2158	SPAC19D5.04	ptr1	exonic	S>G
NC_003424.3_5215594	I	5215594	A	G	0.153191	SPAC19D5.04	ptr1	exonic	L>L
NC_003424.3_5215732	I	5215732	A	G	0.15262	SPAC19D5.04	ptr1	exonic	L>L
NC_003424.3_5215740	I	5215740	A	G	0.935065	SPAC19D5.04	ptr1	exonic	Q>R
NC_003424.3_5215811	I	5215811	A	G	0.295533	SPAC19D5.04	ptr1	exonic	M>V
NC_003424.3_5215816	I	5215816	A	G	0.240901	SPAC19D5.04	ptr1	exonic	E>E
NC_003424.3_5215827	I	5215827	A	G	0.228471	SPAC19D5.04	ptr1	exonic	Q>R
NC_003424.3_5215924	I	5215924	A	G	0.405537	SPAC19D5.04	ptr1	exonic	L>L
NC_003424.3_5215968	I	5215968	A	G	0.235974	SPAC19D5.04	ptr1	exonic	Y>C
NC_003424.3_5215971	I	5215971	A	G	0.466454	SPAC19D5.04	ptr1	exonic	Y>C
NC_003424.3_5216206	I	5216206	A	G	0.248473	SPAC19D5.04	ptr1	exonic	L>L
NC_003424.3_5216230	I	5216230	A	G	0.189091	SPAC19D5.04	ptr1	exonic	L>L
NC_003424.3_5216248	I	5216248	A	G	0.192661	SPAC19D5.04	ptr1	exonic	T>T
NC_003424.3_5216398	I	5216398	A	G	0.189157	SPAC19D5.04	ptr1	exonic	E>E
NC_003424.3_5216732	I	5216732	A	G	0.238372	SPAC19D5.04	ptr1	exonic	K>E
NC_003424.3_5216733	I	5216733	A	G	0.248062	SPAC19D5.04	ptr1	exonic	K>R
NC_003424.3_5216879	I	5216879	A	G	0.633663	SPAC19D5.04	ptr1	exonic	S>G
NC_003424.3_5217206	I	5217206	A	G	0.191406	SPAC19D5.04	ptr1	exonic	S>G
NC_003424.3_5217303	I	5217303	A	G	0.165761	SPAC19D5.04	ptr1	exonic	K>R
NC_003424.3_5217795	I	5217795	A	G	0.292339	SPAC19D5.04	ptr1	exonic	Y>C
NC_003424.3_5217808	I	5217808	A	G	0.14693	SPAC19D5.04	ptr1	exonic	L>L
NC_003424.3_5218165	I	5218165	A	G	0.218045	SPAC19D5.04	ptr1	exonic	Q>Q
NC_003424.3_5218612	I	5218612	A	G	0.16129	SPAC19D5.04	ptr1	UTR3	NA
NC_003424.3_5220137	I	5220137	A	G	0.181818	SPNCRNA.1060	SPNCRNA.1060	ncRNA_exonic	NA
NC_003424.3_5231208	I	5231208	A	G	0.133333	SPAC14C4.03	mek1	exonic	Q>Q
NC_003424.3_5231330	I	5231330	A	G	0.12	SPAC14C4.03	mek1	intronic	NA
NC_003424.3_5247948	I	5247948	A	G	0.451613	SPAC14C4.11	SPAC14C4.11	intronic	NA
NC_003424.3_5247949	I	5247949	A	G	0.193548	SPAC14C4.11	SPAC14C4.11	intronic	NA
NC_003424.3_5248522	I	5248522	A	G	0.244306	SPAC14C4.11	SPAC14C4.11	exonic	K>R
NC_003424.3_5249218	I	5249218	A	G	0.194305	SPAC14C4.11	SPAC14C4.11	exonic	K>R
NC_003424.3_5250249	I	5250249	A	G	0.152034	SPAC14C4.11	SPAC14C4.11	UTR3	NA
NC_003424.3_5250257	I	5250257	A	G	0.205418	SPAC14C4.11	SPAC14C4.11	UTR3	NA
NC_003424.3_5252662	I	5252662	A	G	0.307692	SPNCRNA.261	SPNCRNA.261	ncRNA_exonic	NA
NC_003424.3_5255818	I	5255818	A	G	0.133333	SPAC14C4.13	rad17	UTR3	NA
NC_003424.3_5255835	I	5255835	A	G	0.133333	SPAC14C4.13	rad17	UTR3	NA
NC_003424.3_5255882	I	5255882	A	G	0.133333	SPAC14C4.13	rad17	UTR3	NA
NC_003424.3_5289510	I	5289510	A	G	0.311111	SPAC11E3.05	SPAC11E3.05	exonic	K>K
NC_003424.3_5294406	I	5294406	A	G	0.195946	SPAC11E3.06	map1	UTR3	NA
NC_003424.3_5316869	I	5316869	A	G	0.125	SPNCRNA.1070	SPNCRNA.1070	ncRNA_exonic	NA
NC_003424.3_5318382	I	5318382	A	G	0.244541	SPAP8A3.03	SPAP8A3.03	exonic	I>M
NC_003424.3_5321861	I	5321861	A	G	0.153846	SPAP8A3.05	SPAP8A3.05	UTR5	NA
NC_003424.3_5321866	I	5321866	A	G	0.153846	SPAP8A3.05	SPAP8A3.05	UTR5	NA
NC_003424.3_5329876	I	5329876	A	G	0.2	SPAP8A3.08	cdc4	splicing	NA
NC_003424.3_5367469	I	5367469	A	G	0.454545	SPAC4D7.09	tif223	UTR5	NA
NC_003424.3_5368458	I	5368458	A	G	0.272541	SPAC4D7.09	tif223	exonic	R>G
NC_003424.3_5371923	I	5371923	A	G	0.2	SPNCRNA.1078	SPNCRNA.1078	ncRNA_exonic	NA
NC_003424.3_5372501	I	5372501	A	G	0.12	SPAC4D7.11	dsc4	splicing	NA
NC_003424.3_5372916	I	5372916	A	G	0.268085	SPAC4D7.11	dsc4	exonic	L>L
NC_003424.3_5378420	I	5378420	A	G	0.214286	SPAC3G6.01	hrp3	splicing	NA
NC_003424.3_5380613	I	5380613	A	G	0.101695	SPAC3G6.01	hrp3	exonic	L>L
NC_003424.3_5383142	I	5383142	A	G	0.125	SPAC3G6.02	dss1	intronic	NA
NC_003424.3_5388165	I	5388165	A	G	0.181818	SPAC3G6.05	SPAC3G6.05	UTR5	NA
NC_003424.3_5388873	I	5388873	A	G	0.353562	SPAC3G6.05	SPAC3G6.05	exonic	I>M
NC_003424.3_5398876	I	5398876	A	G	0.16	SPAC3G6.11	chl1	UTR5	NA
NC_003424.3_5400326	I	5400326	A	G	0.227273	SPAC3G6.11	chl1	exonic	E>E
NC_003424.3_5405569	I	5405569	A	G	0.919811	SPAC29B12.01	ino80	exonic	I>V
NC_003424.3_5420263	I	5420263	A	G	0.118644	SPAC29B12.07	sec16	exonic	E>E
NC_003424.3_5423567	I	5423567	A	G	0.21875	SPAC29B12.07	sec16	exonic	K>E
NC_003424.3_5424132	I	5424132	A	G	0.109589	SPAC29B12.07	sec16	exonic	Y>C
NC_003424.3_5425697	I	5425697	A	G	0.116505	SPAC29B12.07	sec16	exonic	T>A
NC_003424.3_5429235	I	5429235	A	G	0.294931	SPAC29B12.08	SPAC29B12.08	exonic	K>R
NC_003424.3_5455147	I	5455147	A	G	0.151079	SPAC1039.04	SPAC1039.04	exonic	K>E
NC_003424.3_5455148	I	5455148	A	G	0.257353	SPAC1039.04	SPAC1039.04	exonic	K>R
NC_003424.3_5519662	I	5519662	A	G	0.380952	SPAC869.02c	SPAC869.02c	UTR3	NA
NC_003423.3_14230	II	14230	A	G	0.736334	SPBC1348.05	SPBC1348.05	exonic	K>R
NC_003423.3_14994	II	14994	A	G	0.624535	SPBC1348.05	SPBC1348.05	exonic	R>G
NC_003423.3_20203	II	20203	A	G	0.375	SPBC1348.07	SPBC1348.07	exonic	L>L
NC_003423.3_20347	II	20347	A	G	0.208333	SPBC1348.07	SPBC1348.07	exonic	I>M
NC_003423.3_35941	II	35941	A	G	0.345865	SPBC1348.12	SPBC1348.12	exonic	V>V
NC_003423.3_36033	II	36033	A	G	0.108108	SPBC1348.12	SPBC1348.12	exonic	Y>C
NC_003423.3_36106	II	36106	A	G	0.182927	SPBC1348.12	SPBC1348.12	exonic	V>V
NC_003423.3_75604	II	75604	A	G	0.21875	SPBPB21E7.09	SPBPB21E7.09	UTR5	NA
NC_003423.3_76082	II	76082	A	G	0.203509	SPBPB21E7.09	SPBPB21E7.09	UTR5	NA
NC_003423.3_104881	II	104881	A	G	0.733333	SPBC359.01	SPBC359.01	UTR5	NA
NC_003423.3_105017	II	105017	A	G	0.225	SPBC359.01	SPBC359.01	UTR5	NA
NC_003423.3_105039	II	105039	A	G	0.142857	SPBC359.01	SPBC359.01	UTR5	NA
NC_003423.3_105115	II	105115	A	G	0.432432	SPBC359.01	SPBC359.01	UTR5	NA
NC_003423.3_105207	II	105207	A	G	0.107143	SPBC359.01	SPBC359.01	exonic	K>R
NC_003423.3_105308	II	105308	A	G	0.615385	SPBC359.01	SPBC359.01	exonic	K>E
NC_003423.3_105507	II	105507	A	G	0.108696	SPBC359.01	SPBC359.01	exonic	Y>C
NC_003423.3_105692	II	105692	A	G	0.222222	SPBC359.01	SPBC359.01	exonic	S>G
NC_003423.3_105766	II	105766	A	G	0.15	SPBC359.01	SPBC359.01	exonic	E>E
NC_003423.3_105918	II	105918	A	G	0.355556	SPBC359.01	SPBC359.01	exonic	K>R
NC_003423.3_106514	II	106514	A	G	0.105263	SPBC359.01	SPBC359.01	exonic	K>E
NC_003423.3_106534	II	106534	A	G	0.757576	SPBC359.01	SPBC359.01	exonic	L>L
NC_003423.3_106642	II	106642	A	G	0.178571	SPBC359.01	SPBC359.01	exonic	I>M
NC_003423.3_106675	II	106675	A	G	0.125	SPBC359.01	SPBC359.01	exonic	Q>Q
NC_003423.3_107096	II	107096	A	G	0.3	SPBC359.01	SPBC359.01	UTR3	NA
NC_003423.3_121529	II	121529	A	G	0.264151	SPNCRNA.1311	SPNCRNA.1311	ncRNA_exonic	NA
NC_003423.3_122721	II	122721	A	G	0.236842	SPBC359.05	abc3	UTR5	NA
NC_003423.3_122905	II	122905	A	G	0.185185	SPBC359.05	abc3	exonic	I>M
NC_003423.3_122949	II	122949	A	G	0.101695	SPBC359.05	abc3	exonic	K>R
NC_003423.3_123070	II	123070	A	G	0.126582	SPBC359.05	abc3	exonic	K>K
NC_003423.3_123767	II	123767	A	G	0.163265	SPBC359.05	abc3	exonic	S>G
NC_003423.3_124537	II	124537	A	G	0.127273	SPBC359.05	abc3	exonic	L>L
NC_003423.3_125400	II	125400	A	G	0.137097	SPBC359.05	abc3	exonic	K>R
NC_003423.3_125758	II	125758	A	G	0.544776	SPBC359.05	abc3	exonic	L>L
NC_003423.3_125813	II	125813	A	G	0.641791	SPBC359.05	abc3	exonic	M>V
NC_003423.3_125833	II	125833	A	G	0.331754	SPBC359.05	abc3	exonic	S>S
NC_003423.3_127179	II	127179	A	G	0.142857	SPBC359.05	abc3	UTR3	NA
NC_003423.3_127245	II	127245	A	G	0.4375	SPBC359.05	abc3	UTR3	NA
NC_003423.3_132713	II	132713	A	G	0.570349	SPBC1683.01	SPBC1683.01	UTR5	NA
NC_003423.3_132736	II	132736	A	G	0.30988	SPBC1683.01	SPBC1683.01	UTR5	NA
NC_003423.3_132809	II	132809	A	G	0.153964	SPBC1683.01	SPBC1683.01	UTR5	NA
NC_003423.3_133057	II	133057	A	G	0.171527	SPBC1683.01	SPBC1683.01	UTR5	NA
NC_003423.3_133192	II	133192	A	G	0.197846	SPBC1683.01	SPBC1683.01	UTR5	NA
NC_003423.3_133397	II	133397	A	G	0.763148	SPBC1683.01	SPBC1683.01	UTR5	NA
NC_003423.3_135224	II	135224	A	G	0.156233	SPBC1683.01	SPBC1683.01	exonic	S>G
NC_003423.3_135426	II	135426	A	G	0.170445	SPBC1683.01	SPBC1683.01	exonic	K>R
NC_003423.3_142697	II	142697	A	G	0.158416	SPBC1683.04	SPBC1683.04	exonic	S>G
NC_003423.3_144312	II	144312	A	G	0.167939	SPBC1683.04	SPBC1683.04	exonic	N>S
NC_003423.3_145214	II	145214	A	G	0.176471	SPBC1683.04	SPBC1683.04	UTR3	NA
NC_003423.3_145271	II	145271	A	G	0.294118	SPBC1683.04	SPBC1683.04	UTR3	NA
NC_003423.3_145326	II	145326	A	G	0.181818	SPBC1683.04	SPBC1683.04	UTR3	NA
NC_003423.3_145364	II	145364	A	G	0.4375	SPBC1683.04	SPBC1683.04	UTR3	NA
NC_003423.3_145365	II	145365	A	G	0.1875	SPBC1683.04	SPBC1683.04	UTR3	NA
NC_003423.3_175099	II	175099	A	G	0.207101	SPBC1198.02	dea2	exonic	E>E
NC_003423.3_200590	II	200590	A	G	0.166667	SPNCRNA.1324	SPNCRNA.1324	ncRNA_exonic	NA
NC_003423.3_212609	II	212609	A	G	0.125	SPBC660.10	SPBC660.10	exonic	Y>C
NC_003423.3_212799	II	212799	A	G	0.236364	SPBC660.10	SPBC660.10	exonic	V>V
NC_003423.3_214036	II	214036	A	G	0.484127	SPBC660.10	SPBC660.10	exonic	S>G
NC_003423.3_225098	II	225098	A	G	0.222222	SPBC660.15	SPBC660.15	intronic	NA
NC_003423.3_225121	II	225121	A	G	0.136364	SPBC660.15	SPBC660.15	intronic	NA
NC_003423.3_226278	II	226278	A	G	0.194175	SPBC660.15	SPBC660.15	UTR3	NA
NC_003423.3_226831	II	226831	A	G	0.193548	SPBC660.15	SPBC660.15	UTR3	NA
NC_003423.3_230994	II	230994	A	G	0.2375	SPBC660.16	SPBC660.16	intronic	NA
NC_003423.3_231154	II	231154	A	G	0.142857	SPBC660.16	SPBC660.16	intronic	NA
NC_003423.3_231252	II	231252	A	G	0.37234	SPBC660.16	SPBC660.16	intronic	NA
NC_003423.3_231399	II	231399	A	G	0.197531	SPBC660.16	SPBC660.16	intronic	NA
NC_003423.3_232122	II	232122	A	G	0.282646	SPBC660.16	SPBC660.16	exonic	Q>Q
NC_003423.3_232141	II	232141	A	G	0.258623	SPBC660.16	SPBC660.16	exonic	K>E
NC_003423.3_255058	II	255058	A	G	0.171717	SPBC800.03	clr3	exonic	E>E
NC_003423.3_283035	II	283035	A	G	0.464539	SPBC1773.01	SPBC1773.01	exonic	S>S
NC_003423.3_310180	II	310180	A	G	0.135135	SPBC1773.12	SPBC1773.12	UTR3	NA
NC_003423.3_333003	II	333003	A	G	0.428571	SPNCRNA.1340	SPNCRNA.1340	ncRNA_exonic	NA
NC_003423.3_333044	II	333044	A	G	0.315789	SPNCRNA.1340	SPNCRNA.1340	ncRNA_exonic	NA
NC_003423.3_333811	II	333811	A	G	0.133333	SPBC1271.15c	SPBC1271.15c	UTR5	NA
NC_003423.3_347976	II	347976	A	G	0.219512	SPBC1271.10c	SPBC1271.10c	UTR5	NA
NC_003423.3_347977	II	347977	A	G	0.821951	SPBC1271.10c	SPBC1271.10c	UTR5	NA
NC_003423.3_348072	II	348072	A	G	0.415033	SPBC1271.10c	SPBC1271.10c	UTR5	NA
NC_003423.3_348134	II	348134	A	G	0.159836	SPBC1271.10c	SPBC1271.10c	UTR5	NA
NC_003423.3_348136	II	348136	A	G	0.62395	SPBC1271.10c	SPBC1271.10c	UTR5	NA
NC_003423.3_355162	II	355162	A	G	0.153846	SPNCRNA.1343	SPNCRNA.1343	ncRNA_exonic	NA
NC_003423.3_366259	II	366259	A	G	0.27551	SPBC1271.04c	SPBC1271.04c	exonic	Y>C
NC_003423.3_366668	II	366668	A	G	0.111111	SPBC1271.04c	SPBC1271.04c	UTR3	NA
NC_003423.3_367909	II	367909	A	G	0.161111	SPBC1271.03c	SPBC1271.03c	exonic	R>G
NC_003423.3_384803	II	384803	A	G	0.292187	SPBC106.06	cct4	exonic	K>K
NC_003423.3_389664	II	389664	A	G	0.125	SPNCRNA.1352	SPNCRNA.1352	ncRNA_exonic	NA
NC_003423.3_389903	II	389903	A	G	0.190476	SPNCRNA.1352	SPNCRNA.1352	ncRNA_exonic	NA
NC_003423.3_390970	II	390970	A	G	0.291667	SPBC106.09	cut4	UTR5	NA
NC_003423.3_395183	II	395183	A	G	0.144068	SPBC106.09	cut4	exonic	R>G
NC_003423.3_397948	II	397948	A	G	0.189995	SPBC106.10	pka1	exonic	Q>Q
NC_003423.3_414305	II	414305	A	G	0.354369	SPBC106.18	rpl2501	UTR3	NA
NC_003423.3_417905	II	417905	A	G	0.333333	SPBC106.20	exo70	exonic	Q>R
NC_003423.3_418746	II	418746	A	G	0.155405	SPBC106.20	exo70	exonic	Q>Q
NC_003423.3_422449	II	422449	A	G	0.254902	SPBC582.03	cdc13	exonic	S>G
NC_003423.3_435270	II	435270	A	G	0.200913	SPBC582.09	pex11	intronic	NA
NC_003423.3_498237	II	498237	A	G	0.21875	SPBC1685.01	pmp1	UTR3	NA
NC_003423.3_498337	II	498337	A	G	0.451613	SPBC1685.01	pmp1	UTR3	NA
NC_003423.3_498554	II	498554	A	G	0.220472	SPBC1685.01	pmp1	UTR3	NA
NC_003423.3_500125	II	500125	A	G	0.221818	SPBC1685.03	sec11	exonic	L>L
NC_003423.3_500229	II	500229	A	G	0.30315	SPBC1685.03	sec11	UTR3	NA
NC_003423.3_501381	II	501381	A	G	0.390719	SPBC1685.16	vma9	exonic	K>R
NC_003423.3_501389	II	501389	A	G	0.368816	SPBC1685.16	vma9	exonic	N>D
NC_003423.3_501432	II	501432	A	G	0.168421	SPBC1685.16	vma9	intronic	NA
NC_003423.3_501466	II	501466	A	G	0.16185	SPBC1685.16	vma9	intronic	NA
NC_003423.3_502503	II	502503	A	G	0.181818	SPBC1685.04	SPBC1685.04	UTR5	NA
NC_003423.3_502577	II	502577	A	G	0.266667	SPBC1685.04	SPBC1685.04	UTR5	NA
NC_003423.3_505806	II	505806	A	G	0.792642	SPBC1685.05	SPBC1685.05	UTR5	NA
NC_003423.3_517630	II	517630	A	G	0.172414	SPBC1685.10	rps27	intronic	NA
NC_003423.3_517907	II	517907	A	G	0.153846	SPBC1685.10	rps27	UTR3	NA
NC_003423.3_524669	II	524669	A	G	0.111111	SPNCRNA.1367	SPNCRNA.1367	ncRNA_exonic	NA
NC_003423.3_548460	II	548460	A	G	0.137931	SPBC354.03	swd3	UTR5	NA
NC_003423.3_555503	II	555503	A	G	0.210526	SPBC354.06	mrps16	UTR5	NA
NC_003423.3_555689	II	555689	A	G	0.157895	SPBC354.06	mrps16	UTR5	NA
NC_003423.3_556095	II	556095	A	G	0.236842	SPBC354.06	mrps16	intronic	NA
NC_003423.3_576400	II	576400	A	G	0.2	SPNCRNA.313	SPNCRNA.313	ncRNA_exonic	NA
NC_003423.3_622203	II	622203	A	G	0.115108	SPBC839.12	rpc31	UTR5	NA
NC_003423.3_628352	II	628352	A	G	0.214286	SPBC839.16	SPBC839.16	intronic	NA
NC_003423.3_630962	II	630962	A	G	0.379285	SPBC839.16	SPBC839.16	exonic	K>E
NC_003423.3_667931	II	667931	A	G	0.290323	SPBC947.05c	frp2	exonic	L>L
NC_003423.3_687670	II	687670	A	G	0.335443	SPBPJ4664.02	SPBPJ4664.02	UTR5	NA
NC_003423.3_687773	II	687773	A	G	0.197761	SPBPJ4664.02	SPBPJ4664.02	exonic	I>V
NC_003423.3_687823	II	687823	A	G	0.1777	SPBPJ4664.02	SPBPJ4664.02	exonic	K>K
NC_003423.3_688301	II	688301	A	G	0.4	SPBPJ4664.02	SPBPJ4664.02	exonic	I>V
NC_003423.3_688370	II	688370	A	G	0.598465	SPBPJ4664.02	SPBPJ4664.02	exonic	T>A
NC_003423.3_688406	II	688406	A	G	0.244292	SPBPJ4664.02	SPBPJ4664.02	exonic	I>V
NC_003423.3_688851	II	688851	A	G	0.216301	SPBPJ4664.02	SPBPJ4664.02	exonic	N>S
NC_003423.3_688871	II	688871	A	G	0.407186	SPBPJ4664.02	SPBPJ4664.02	exonic	S>G
NC_003423.3_688943	II	688943	A	G	0.167857	SPBPJ4664.02	SPBPJ4664.02	exonic	S>G
NC_003423.3_688979	II	688979	A	G	0.46988	SPBPJ4664.02	SPBPJ4664.02	exonic	S>G
NC_003423.3_689015	II	689015	A	G	0.410526	SPBPJ4664.02	SPBPJ4664.02	exonic	S>G
NC_003423.3_689123	II	689123	A	G	0.22884	SPBPJ4664.02	SPBPJ4664.02	exonic	S>G
NC_003423.3_689213	II	689213	A	G	0.190476	SPBPJ4664.02	SPBPJ4664.02	exonic	S>G
NC_003423.3_689267	II	689267	A	G	0.25	SPBPJ4664.02	SPBPJ4664.02	exonic	S>G
NC_003423.3_689357	II	689357	A	G	0.18018	SPBPJ4664.02	SPBPJ4664.02	exonic	S>G
NC_003423.3_689375	II	689375	A	G	0.142857	SPBPJ4664.02	SPBPJ4664.02	exonic	S>G
NC_003423.3_689411	II	689411	A	G	0.405405	SPBPJ4664.02	SPBPJ4664.02	exonic	S>G
NC_003423.3_689427	II	689427	A	G	0.24	SPBPJ4664.02	SPBPJ4664.02	exonic	N>S
NC_003423.3_689519	II	689519	A	G	0.151515	SPBPJ4664.02	SPBPJ4664.02	exonic	S>G
NC_003423.3_689555	II	689555	A	G	0.323308	SPBPJ4664.02	SPBPJ4664.02	exonic	S>G
NC_003423.3_689627	II	689627	A	G	0.171053	SPBPJ4664.02	SPBPJ4664.02	exonic	S>G
NC_003423.3_689663	II	689663	A	G	0.430769	SPBPJ4664.02	SPBPJ4664.02	exonic	S>G
NC_003423.3_689735	II	689735	A	G	0.168539	SPBPJ4664.02	SPBPJ4664.02	exonic	S>G
NC_003423.3_689768	II	689768	A	G	0.269663	SPBPJ4664.02	SPBPJ4664.02	exonic	T>A
NC_003423.3_689807	II	689807	A	G	0.210526	SPBPJ4664.02	SPBPJ4664.02	exonic	S>G
NC_003423.3_689879	II	689879	A	G	0.189655	SPBPJ4664.02	SPBPJ4664.02	exonic	S>G
NC_003423.3_689912	II	689912	A	G	0.197674	SPBPJ4664.02	SPBPJ4664.02	exonic	T>A
NC_003423.3_690023	II	690023	A	G	0.286765	SPBPJ4664.02	SPBPJ4664.02	exonic	S>G
NC_003423.3_690059	II	690059	A	G	0.198758	SPBPJ4664.02	SPBPJ4664.02	exonic	S>G
NC_003423.3_690131	II	690131	A	G	0.284768	SPBPJ4664.02	SPBPJ4664.02	exonic	S>G
NC_003423.3_690239	II	690239	A	G	0.165414	SPBPJ4664.02	SPBPJ4664.02	exonic	S>G
NC_003423.3_690257	II	690257	A	G	0.163121	SPBPJ4664.02	SPBPJ4664.02	exonic	S>G
NC_003423.3_690275	II	690275	A	G	0.259036	SPBPJ4664.02	SPBPJ4664.02	exonic	S>G
NC_003423.3_690347	II	690347	A	G	0.194444	SPBPJ4664.02	SPBPJ4664.02	exonic	S>G
NC_003423.3_690377	II	690377	A	G	0.241758	SPBPJ4664.02	SPBPJ4664.02	exonic	I>V
NC_003423.3_690437	II	690437	A	G	0.314815	SPBPJ4664.02	SPBPJ4664.02	exonic	S>G
NC_003423.3_690449	II	690449	A	G	0.238636	SPBPJ4664.02	SPBPJ4664.02	exonic	I>V
NC_003423.3_690455	II	690455	A	G	0.131868	SPBPJ4664.02	SPBPJ4664.02	exonic	S>G
NC_003423.3_690491	II	690491	A	G	0.208054	SPBPJ4664.02	SPBPJ4664.02	exonic	S>G
NC_003423.3_690521	II	690521	A	G	0.131868	SPBPJ4664.02	SPBPJ4664.02	exonic	I>V
NC_003423.3_690557	II	690557	A	G	0.130435	SPBPJ4664.02	SPBPJ4664.02	exonic	I>V
NC_003423.3_690563	II	690563	A	G	0.271277	SPBPJ4664.02	SPBPJ4664.02	exonic	S>G
NC_003423.3_690569	II	690569	A	G	0.14359	SPBPJ4664.02	SPBPJ4664.02	exonic	S>G
NC_003423.3_690599	II	690599	A	G	0.303191	SPBPJ4664.02	SPBPJ4664.02	exonic	S>G
NC_003423.3_690671	II	690671	A	G	0.171875	SPBPJ4664.02	SPBPJ4664.02	exonic	S>G
NC_003423.3_690704	II	690704	A	G	0.162162	SPBPJ4664.02	SPBPJ4664.02	exonic	T>A
NC_003423.3_690743	II	690743	A	G	0.294118	SPBPJ4664.02	SPBPJ4664.02	exonic	S>G
NC_003423.3_690761	II	690761	A	G	0.15566	SPBPJ4664.02	SPBPJ4664.02	exonic	S>G
NC_003423.3_690845	II	690845	A	G	0.192661	SPBPJ4664.02	SPBPJ4664.02	exonic	I>V
NC_003423.3_690848	II	690848	A	G	0.128713	SPBPJ4664.02	SPBPJ4664.02	exonic	T>A
NC_003423.3_690917	II	690917	A	G	0.283582	SPBPJ4664.02	SPBPJ4664.02	exonic	I>V
NC_003423.3_690995	II	690995	A	G	0.183099	SPBPJ4664.02	SPBPJ4664.02	exonic	S>G
NC_003423.3_691169	II	691169	A	G	0.324786	SPBPJ4664.02	SPBPJ4664.02	exonic	I>V
NC_003423.3_691241	II	691241	A	G	0.206612	SPBPJ4664.02	SPBPJ4664.02	exonic	I>V
NC_003423.3_691313	II	691313	A	G	0.187845	SPBPJ4664.02	SPBPJ4664.02	exonic	I>V
NC_003423.3_691463	II	691463	A	G	0.176871	SPBPJ4664.02	SPBPJ4664.02	exonic	S>G
NC_003423.3_691493	II	691493	A	G	0.238636	SPBPJ4664.02	SPBPJ4664.02	exonic	I>V
NC_003423.3_691496	II	691496	A	G	0.151351	SPBPJ4664.02	SPBPJ4664.02	exonic	T>A
NC_003423.3_691499	II	691499	A	G	0.308571	SPBPJ4664.02	SPBPJ4664.02	exonic	S>G
NC_003423.3_691517	II	691517	A	G	0.159341	SPBPJ4664.02	SPBPJ4664.02	exonic	S>G
NC_003423.3_691673	II	691673	A	G	0.300752	SPBPJ4664.02	SPBPJ4664.02	exonic	I>V
NC_003423.3_691781	II	691781	A	G	0.244681	SPBPJ4664.02	SPBPJ4664.02	exonic	I>V
NC_003423.3_691961	II	691961	A	G	0.333333	SPBPJ4664.02	SPBPJ4664.02	exonic	I>V
NC_003423.3_691997	II	691997	A	G	0.309278	SPBPJ4664.02	SPBPJ4664.02	exonic	I>V
NC_003423.3_692105	II	692105	A	G	0.368421	SPBPJ4664.02	SPBPJ4664.02	exonic	I>V
NC_003423.3_692392	II	692392	A	G	0.823529	SPBPJ4664.02	SPBPJ4664.02	exonic	P>P
NC_003423.3_692825	II	692825	A	G	0.154762	SPBPJ4664.02	SPBPJ4664.02	exonic	I>V
NC_003423.3_692831	II	692831	A	G	0.127907	SPBPJ4664.02	SPBPJ4664.02	exonic	S>G
NC_003423.3_692837	II	692837	A	G	0.189474	SPBPJ4664.02	SPBPJ4664.02	exonic	S>G
NC_003423.3_692861	II	692861	A	G	0.453947	SPBPJ4664.02	SPBPJ4664.02	exonic	I>V
NC_003423.3_692897	II	692897	A	G	0.238372	SPBPJ4664.02	SPBPJ4664.02	exonic	I>V
NC_003423.3_692936	II	692936	A	G	0.231638	SPBPJ4664.02	SPBPJ4664.02	exonic	T>A
NC_003423.3_692957	II	692957	A	G	0.194969	SPBPJ4664.02	SPBPJ4664.02	exonic	S>G
NC_003423.3_692969	II	692969	A	G	0.194444	SPBPJ4664.02	SPBPJ4664.02	exonic	I>V
NC_003423.3_693731	II	693731	A	G	0.187166	SPBPJ4664.02	SPBPJ4664.02	exonic	S>G
NC_003423.3_693821	II	693821	A	G	0.134615	SPBPJ4664.02	SPBPJ4664.02	exonic	S>G
NC_003423.3_693983	II	693983	A	G	0.239362	SPBPJ4664.02	SPBPJ4664.02	exonic	S>G
NC_003423.3_694091	II	694091	A	G	0.223881	SPBPJ4664.02	SPBPJ4664.02	exonic	S>G
NC_003423.3_694301	II	694301	A	G	0.230769	SPBPJ4664.02	SPBPJ4664.02	exonic	I>V
NC_003423.3_694481	II	694481	A	G	0.365854	SPBPJ4664.02	SPBPJ4664.02	exonic	I>V
NC_003423.3_695201	II	695201	A	G	0.245455	SPBPJ4664.02	SPBPJ4664.02	exonic	I>V
NC_003423.3_695315	II	695315	A	G	0.166667	SPBPJ4664.02	SPBPJ4664.02	exonic	S>G
NC_003423.3_695345	II	695345	A	G	0.298507	SPBPJ4664.02	SPBPJ4664.02	exonic	I>V
NC_003423.3_695381	II	695381	A	G	0.176471	SPBPJ4664.02	SPBPJ4664.02	exonic	I>V
NC_003423.3_695405	II	695405	A	G	0.215116	SPBPJ4664.02	SPBPJ4664.02	exonic	S>G
NC_003423.3_695417	II	695417	A	G	0.159574	SPBPJ4664.02	SPBPJ4664.02	exonic	I>V
NC_003423.3_695951	II	695951	A	G	0.363636	SPBPJ4664.02	SPBPJ4664.02	exonic	T>A
NC_003423.3_696287	II	696287	A	G	0.272727	SPBPJ4664.02	SPBPJ4664.02	exonic	S>G
NC_003423.3_696431	II	696431	A	G	0.1875	SPBPJ4664.02	SPBPJ4664.02	exonic	S>G
NC_003423.3_696749	II	696749	A	G	0.283582	SPBPJ4664.02	SPBPJ4664.02	exonic	I>V
NC_003423.3_696899	II	696899	A	G	0.236923	SPBPJ4664.02	SPBPJ4664.02	exonic	S>G
NC_003423.3_696971	II	696971	A	G	0.268657	SPBPJ4664.02	SPBPJ4664.02	exonic	S>G
NC_003423.3_697043	II	697043	A	G	0.267913	SPBPJ4664.02	SPBPJ4664.02	exonic	S>G
NC_003423.3_697151	II	697151	A	G	0.252459	SPBPJ4664.02	SPBPJ4664.02	exonic	S>G
NC_003423.3_697184	II	697184	A	G	0.166667	SPBPJ4664.02	SPBPJ4664.02	exonic	T>A
NC_003423.3_697223	II	697223	A	G	0.27	SPBPJ4664.02	SPBPJ4664.02	exonic	S>G
NC_003423.3_697295	II	697295	A	G	0.286567	SPBPJ4664.02	SPBPJ4664.02	exonic	S>G
NC_003423.3_697328	II	697328	A	G	0.186544	SPBPJ4664.02	SPBPJ4664.02	exonic	T>A
NC_003423.3_697367	II	697367	A	G	0.173134	SPBPJ4664.02	SPBPJ4664.02	exonic	S>G
NC_003423.3_697383	II	697383	A	G	0.141618	SPBPJ4664.02	SPBPJ4664.02	exonic	N>S
NC_003423.3_697439	II	697439	A	G	0.25	SPBPJ4664.02	SPBPJ4664.02	exonic	S>G
NC_003423.3_697469	II	697469	A	G	0.137931	SPBPJ4664.02	SPBPJ4664.02	exonic	I>V
NC_003423.3_697541	II	697541	A	G	0.338129	SPBPJ4664.02	SPBPJ4664.02	exonic	I>V
NC_003423.3_697547	II	697547	A	G	0.125	SPBPJ4664.02	SPBPJ4664.02	exonic	S>G
NC_003423.3_697616	II	697616	A	G	0.187032	SPBPJ4664.02	SPBPJ4664.02	exonic	T>A
NC_003423.3_697655	II	697655	A	G	0.151603	SPBPJ4664.02	SPBPJ4664.02	exonic	S>G
NC_003423.3_697688	II	697688	A	G	0.165138	SPBPJ4664.02	SPBPJ4664.02	exonic	T>A
NC_003423.3_697727	II	697727	A	G	0.245211	SPBPJ4664.02	SPBPJ4664.02	exonic	S>G
NC_003423.3_697799	II	697799	A	G	0.177474	SPBPJ4664.02	SPBPJ4664.02	exonic	S>G
NC_003423.3_697829	II	697829	A	G	0.127551	SPBPJ4664.02	SPBPJ4664.02	exonic	I>V
NC_003423.3_697835	II	697835	A	G	0.22043	SPBPJ4664.02	SPBPJ4664.02	exonic	S>G
NC_003423.3_697853	II	697853	A	G	0.13245	SPBPJ4664.02	SPBPJ4664.02	exonic	S>G
NC_003423.3_697868	II	697868	A	G	0.165746	SPBPJ4664.02	SPBPJ4664.02	exonic	T>A
NC_003423.3_697907	II	697907	A	G	0.215827	SPBPJ4664.02	SPBPJ4664.02	exonic	S>G
NC_003423.3_697976	II	697976	A	G	0.185185	SPBPJ4664.02	SPBPJ4664.02	exonic	T>A
NC_003423.3_698051	II	698051	A	G	0.214559	SPBPJ4664.02	SPBPJ4664.02	exonic	S>G
NC_003423.3_698069	II	698069	A	G	0.154229	SPBPJ4664.02	SPBPJ4664.02	exonic	S>G
NC_003423.3_698141	II	698141	A	G	0.192308	SPBPJ4664.02	SPBPJ4664.02	exonic	S>G
NC_003423.3_698156	II	698156	A	G	0.527559	SPBPJ4664.02	SPBPJ4664.02	exonic	S>G
NC_003423.3_698188	II	698188	A	G	0.435714	SPBPJ4664.02	SPBPJ4664.02	exonic	V>V
NC_003423.3_698231	II	698231	A	G	0.24375	SPBPJ4664.02	SPBPJ4664.02	exonic	S>G
NC_003423.3_698387	II	698387	A	G	0.174863	SPBPJ4664.02	SPBPJ4664.02	exonic	S>G
NC_003423.3_698462	II	698462	A	G	0.230068	SPBPJ4664.02	SPBPJ4664.02	exonic	S>G
NC_003423.3_698735	II	698735	A	G	0.158236	SPBPJ4664.02	SPBPJ4664.02	exonic	S>G
NC_003423.3_698801	II	698801	A	G	0.210425	SPBPJ4664.02	SPBPJ4664.02	exonic	K>E
NC_003423.3_698813	II	698813	A	G	0.158582	SPBPJ4664.02	SPBPJ4664.02	exonic	T>A
NC_003423.3_698915	II	698915	A	G	0.222054	SPBPJ4664.02	SPBPJ4664.02	exonic	S>G
NC_003423.3_699119	II	699119	A	G	0.186107	SPBPJ4664.02	SPBPJ4664.02	exonic	S>G
NC_003423.3_699152	II	699152	A	G	0.659483	SPBPJ4664.02	SPBPJ4664.02	exonic	S>G
NC_003423.3_699161	II	699161	A	G	0.352368	SPBPJ4664.02	SPBPJ4664.02	exonic	S>G
NC_003423.3_699500	II	699500	A	G	0.970516	SPBPJ4664.02	SPBPJ4664.02	exonic	S>G
NC_003423.3_699733	II	699733	A	G	0.203991	SPBPJ4664.02	SPBPJ4664.02	UTR3	NA
NC_003423.3_699774	II	699774	A	G	0.192053	SPBPJ4664.02	SPBPJ4664.02	UTR3	NA
NC_003423.3_699776	II	699776	A	G	0.26	SPBPJ4664.02	SPBPJ4664.02	UTR3	NA
NC_003423.3_708703	II	708703	A	G	0.136364	SPBPJ4664.06	gpt1	exonic	E>E
NC_003423.3_712122	II	712122	A	G	0.241758	SPBPJ4664.06	gpt1	UTR3	NA
NC_003423.3_712221	II	712221	A	G	0.126582	SPBPJ4664.06	gpt1	UTR3	NA
NC_003423.3_715794	II	715794	A	G	0.2	SPBC119.02	ubc4	intronic	NA
NC_003423.3_715850	II	715850	A	G	0.15	SPBC119.02	ubc4	intronic	NA
NC_003423.3_720822	II	720822	A	G	0.166667	SPBC119.04	mei3	UTR3	NA
NC_003423.3_726846	II	726846	A	G	0.188679	SPBC119.07	ppk19	exonic	R>G
NC_003423.3_771599	II	771599	A	G	0.168067	SPBC577.11	SPBC577.11	intronic	NA
NC_003423.3_772279	II	772279	A	G	0.187919	SPBC577.11	SPBC577.11	exonic	K>E
NC_003423.3_775918	II	775918	A	G	0.265537	SPBC577.13	syj2	exonic	K>R
NC_003423.3_776079	II	776079	A	G	0.254045	SPBC577.13	syj2	exonic	N>D
NC_003423.3_776080	II	776080	A	G	0.346906	SPBC577.13	syj2	exonic	N>S
NC_003423.3_777098	II	777098	A	G	0.685567	SPBC577.13	syj2	exonic	Q>Q
NC_003423.3_777110	II	777110	A	G	0.265625	SPBC577.13	syj2	exonic	L>L
NC_003423.3_777173	II	777173	A	G	0.135135	SPBC577.13	syj2	exonic	L>L
NC_003423.3_777954	II	777954	A	G	0.316312	SPBC577.13	syj2	exonic	S>G
NC_003423.3_778246	II	778246	A	G	0.178819	SPBC577.13	syj2	exonic	N>S
NC_003423.3_784868	II	784868	A	G	0.251852	SPBC530.01	gyp1	UTR5	NA
NC_003423.3_792382	II	792382	A	G	0.214286	SPNCRNA.1384	SPNCRNA.1384	ncRNA_exonic	NA
NC_003423.3_793957	II	793957	A	G	0.425287	SPBC530.04	mod5	exonic	S>G
NC_003423.3_795398	II	795398	A	G	0.12963	SPBC530.04	mod5	UTR3	NA
NC_003423.3_795812	II	795812	A	G	0.277778	SPBC530.04	mod5	UTR3	NA
NC_003423.3_795951	II	795951	A	G	0.148936	SPBC530.04	mod5	UTR3	NA
NC_003423.3_796019	II	796019	A	G	0.272727	SPBC530.04	mod5	UTR3	NA
NC_003423.3_796031	II	796031	A	G	0.192982	SPBC530.04	mod5	UTR3	NA
NC_003423.3_797616	II	797616	A	G	0.2375	SPBC530.05	SPBC530.05	exonic	K>R
NC_003423.3_806434	II	806434	A	G	0.241117	SPBC530.08	SPBC530.08	UTR5	NA
NC_003423.3_824760	II	824760	A	G	0.1875	SPBC530.13	lsc1	intronic	NA
NC_003423.3_825669	II	825669	A	G	0.554054	SPBC530.13	lsc1	exonic	L>L
NC_003423.3_825679	II	825679	A	G	0.230769	SPBC530.13	lsc1	exonic	R>G
NC_003423.3_854518	II	854518	A	G	0.227642	SPBC36.07	iki3	exonic	L>L
NC_003423.3_854980	II	854980	A	G	0.176991	SPBC36.07	iki3	exonic	Q>Q
NC_003423.3_855249	II	855249	A	G	0.123894	SPBC36.07	iki3	exonic	Y>C
NC_003423.3_858529	II	858529	A	G	0.439024	SPBC36.09	sap61	exonic	E>E
NC_003423.3_877823	II	877823	A	G	0.253659	SPBC713.06	adl1	exonic	K>R
NC_003423.3_877845	II	877845	A	G	0.161458	SPBC713.06	adl1	exonic	E>E
NC_003423.3_877976	II	877976	A	G	0.137681	SPBC713.06	adl1	exonic	K>R
NC_003423.3_889512	II	889512	A	G	0.384615	SPNCRNA.1395	SPNCRNA.1395	ncRNA_exonic	NA
NC_003423.3_889525	II	889525	A	G	0.428571	SPNCRNA.1395	SPNCRNA.1395	ncRNA_exonic	NA
NC_003423.3_889545	II	889545	A	G	0.142857	SPNCRNA.1395	SPNCRNA.1395	ncRNA_exonic	NA
NC_003423.3_889655	II	889655	A	G	0.125	SPNCRNA.1395	SPNCRNA.1395	ncRNA_exonic	NA
NC_003423.3_889800	II	889800	A	G	0.117647	SPNCRNA.1395	SPNCRNA.1395	ncRNA_exonic	NA
NC_003423.3_890075	II	890075	A	G	0.285714	SPNCRNA.1395	SPNCRNA.1395	ncRNA_exonic	NA
NC_003423.3_890828	II	890828	A	G	0.166667	SPNCRNA.1395	SPNCRNA.1395	ncRNA_exonic	NA
NC_003423.3_902083	II	902083	A	G	0.314402	SPBC216.03	SPBC216.03	exonic	T>A
NC_003423.3_904491	II	904491	A	G	0.230088	SPBC216.05	rad3	exonic	R>G
NC_003423.3_904556	II	904556	A	G	0.641975	SPBC216.05	rad3	exonic	L>L
NC_003423.3_904716	II	904716	A	G	0.130435	SPBC216.05	rad3	exonic	R>G
NC_003423.3_904753	II	904753	A	G	0.117647	SPBC216.05	rad3	exonic	K>R
NC_003423.3_904783	II	904783	A	G	0.306667	SPBC216.05	rad3	exonic	K>R
NC_003423.3_904787	II	904787	A	G	0.177632	SPBC216.05	rad3	exonic	L>L
NC_003423.3_904842	II	904842	A	G	0.175732	SPBC216.05	rad3	exonic	M>V
NC_003423.3_904849	II	904849	A	G	0.331984	SPBC216.05	rad3	exonic	Y>C
NC_003423.3_904855	II	904855	A	G	0.673469	SPBC216.05	rad3	exonic	K>R
NC_003423.3_905091	II	905091	A	G	0.307692	SPBC216.05	rad3	exonic	S>G
NC_003423.3_905772	II	905772	A	G	0.128049	SPBC216.05	rad3	exonic	S>G
NC_003423.3_905983	II	905983	A	G	0.165563	SPBC216.05	rad3	exonic	K>R
NC_003423.3_906092	II	906092	A	G	0.194805	SPBC216.05	rad3	exonic	L>L
NC_003423.3_906093	II	906093	A	G	0.139241	SPBC216.05	rad3	exonic	R>G
NC_003423.3_906123	II	906123	A	G	0.12963	SPBC216.05	rad3	exonic	T>A
NC_003423.3_906174	II	906174	A	G	0.153333	SPBC216.05	rad3	exonic	K>E
NC_003423.3_906203	II	906203	A	G	0.17284	SPBC216.05	rad3	exonic	E>E
NC_003423.3_906211	II	906211	A	G	0.162338	SPBC216.05	rad3	exonic	K>R
NC_003423.3_906309	II	906309	A	G	0.159091	SPBC216.05	rad3	exonic	R>G
NC_003423.3_906317	II	906317	A	G	0.2	SPBC216.05	rad3	exonic	V>V
NC_003423.3_906326	II	906326	A	G	0.182432	SPBC216.05	rad3	exonic	E>E
NC_003423.3_906731	II	906731	A	G	0.218045	SPBC216.05	rad3	exonic	E>E
NC_003423.3_907913	II	907913	A	G	0.139623	SPBC216.05	rad3	exonic	K>K
NC_003423.3_908051	II	908051	A	G	0.137725	SPBC216.05	rad3	exonic	K>K
NC_003423.3_908588	II	908588	A	G	0.181818	SPBC216.05	rad3	exonic	I>M
NC_003423.3_908631	II	908631	A	G	0.316547	SPBC216.05	rad3	exonic	R>G
NC_003423.3_909102	II	909102	A	G	0.402715	SPBC216.05	rad3	exonic	T>A
NC_003423.3_909114	II	909114	A	G	0.2	SPBC216.05	rad3	exonic	N>D
NC_003423.3_909136	II	909136	A	G	0.210744	SPBC216.05	rad3	exonic	Y>C
NC_003423.3_911270	II	911270	A	G	0.178571	SPBC216.05	rad3	exonic	Q>Q
NC_003423.3_911347	II	911347	A	G	0.255319	SPBC216.05	rad3	exonic	K>R
NC_003423.3_911402	II	911402	A	G	0.151111	SPBC216.05	rad3	exonic	Q>Q
NC_003423.3_911448	II	911448	A	G	0.131148	SPBC216.05	rad3	exonic	I>V
NC_003423.3_923163	II	923163	A	G	0.110294	SPBC646.02	cwf11	exonic	T>A
NC_003423.3_924062	II	924062	A	G	0.288462	SPBC646.02	cwf11	exonic	L>L
NC_003423.3_924353	II	924353	A	G	0.15	SPBC646.02	cwf11	exonic	L>L
NC_003423.3_925842	II	925842	A	G	0.168919	SPBC646.02	cwf11	exonic	I>V
NC_003423.3_944538	II	944538	A	G	0.404605	SPBC646.11	cct6	exonic	Y>C
NC_003423.3_951236	II	951236	A	G	0.146957	SPBC646.13	sds23	exonic	K>R
NC_003423.3_965941	II	965941	A	G	0.127273	SPBP35G2.02	SPBP35G2.02	UTR5	NA
NC_003423.3_966258	II	966258	A	G	0.142857	SPBP35G2.02	SPBP35G2.02	UTR5	NA
NC_003423.3_966953	II	966953	A	G	0.183158	SPBP35G2.02	SPBP35G2.02	exonic	L>L
NC_003423.3_980939	II	980939	A	G	0.380952	SPBP35G2.09	usp103	UTR5	NA
NC_003423.3_982100	II	982100	A	G	0.134615	SPBP35G2.10	mit1	exonic	I>M
NC_003423.3_984125	II	984125	A	G	0.105263	SPBP35G2.10	mit1	exonic	L>L
NC_003423.3_985230	II	985230	A	G	0.164835	SPBP35G2.10	mit1	exonic	K>E
NC_003423.3_1000728	II	1000728	A	G	0.108434	SPBC146.02	SPBC146.02	UTR5	NA
NC_003423.3_1001514	II	1001514	A	G	0.261976	SPBC146.02	SPBC146.02	exonic	K>K
NC_003423.3_1002004	II	1002004	A	G	0.224359	SPBC146.02	SPBC146.02	UTR3	NA
NC_003423.3_1050585	II	1050585	A	G	0.15	SPBC337.11	SPBC337.11	exonic	T>A
NC_003423.3_1051109	II	1051109	A	G	0.121212	SPBC337.11	SPBC337.11	exonic	L>L
NC_003423.3_1053081	II	1053081	A	G	0.302804	SPBC337.12	SPBC337.12	exonic	E>E
NC_003423.3_1055896	II	1055896	A	G	0.12987	SPBC337.14	rpb4	intronic	NA
NC_003423.3_1066306	II	1066306	A	G	0.2	SPBC1734.03	SPBC1734.03	exonic	S>G
NC_003423.3_1082116	II	1082116	A	G	0.186567	SPBC1734.11	mas5	exonic	K>R
NC_003423.3_1083015	II	1083015	A	G	0.136471	SPBC1734.11	mas5	UTR3	NA
NC_003423.3_1102361	II	1102361	A	G	0.478076	SPBC1709.03	SPBC1709.03	exonic	L>L
NC_003423.3_1102388	II	1102388	A	G	0.421053	SPBC1709.03	SPBC1709.03	intronic	NA
NC_003423.3_1102925	II	1102925	A	G	0.151862	SPBC1709.03	SPBC1709.03	exonic	K>K
NC_003423.3_1103501	II	1103501	A	G	0.724832	SPBC1709.03	SPBC1709.03	exonic	R>G
NC_003423.3_1110096	II	1110096	A	G	0.12	SPBC1709.06	dus2	exonic	R>G
NC_003423.3_1117889	II	1117889	A	G	0.163462	SPBC1709.08	cft1	UTR3	NA
NC_003423.3_1132590	II	1132590	A	G	0.217391	SPBC1709.17	SPBC1709.17	intronic	NA
NC_003423.3_1132838	II	1132838	A	G	0.951515	SPBC1709.17	SPBC1709.17	exonic	Q>R
NC_003423.3_1132841	II	1132841	A	G	0.957317	SPBC1709.17	SPBC1709.17	exonic	K>R
NC_003423.3_1135376	II	1135376	A	G	0.216463	SPBC1709.18	tif452	exonic	X>X
NC_003423.3_1135430	II	1135430	A	G	0.381188	SPBC1709.18	tif452	UTR3	NA
NC_003423.3_1140368	II	1140368	A	G	0.183333	SPBC409.05	skp1	intronic	NA
NC_003423.3_1140500	II	1140500	A	G	0.177057	SPBC409.05	skp1	exonic	R>G
NC_003423.3_1164595	II	1164595	A	G	0.470588	SPBC409.23	tam7	intronic	NA
NC_003423.3_1164602	II	1164602	A	G	0.5625	SPBC409.23	tam7	intronic	NA
NC_003423.3_1184874	II	1184874	A	G	0.133333	SPBC4.01	dni2	exonic	S>G
NC_003423.3_1184958	II	1184958	A	G	0.144654	SPBC4.01	dni2	exonic	T>A
NC_003423.3_1205059	II	1205059	A	G	0.260965	SPBC725.02	mpr1	UTR3	NA
NC_003423.3_1209727	II	1209727	A	G	0.115789	SPBC725.04	SPBC725.04	exonic	R>G
NC_003423.3_1209765	II	1209765	A	G	0.265306	SPBC725.04	SPBC725.04	exonic	L>L
NC_003423.3_1210060	II	1210060	A	G	0.137931	SPBC725.04	SPBC725.04	exonic	M>V
NC_003423.3_1212592	II	1212592	A	G	0.144928	SPNCRNA.1421	SPNCRNA.1421	ncRNA_exonic	NA
NC_003423.3_1216061	II	1216061	A	G	0.325	SPNCRNA.1421	SPNCRNA.1421	ncRNA_exonic	NA
NC_003423.3_1224888	II	1224888	A	G	0.223476	SPBC725.10	SPBC725.10	intronic	NA
NC_003423.3_1231984	II	1231984	A	G	0.113475	SPBC725.15	ura5	UTR3	NA
NC_003423.3_1249133	II	1249133	A	G	0.19697	SPBC651.07	SPBC651.07	splicing	NA
NC_003423.3_1258928	II	1258928	A	G	0.125	SPBC651.10	nse5	exonic	L>L
NC_003423.3_1268750	II	1268750	A	G	0.344683	SPBC3D6.02	but2	UTR5	NA
NC_003423.3_1269355	II	1269355	A	G	0.382054	SPBC3D6.02	but2	UTR5	NA
NC_003423.3_1283204	II	1283204	A	G	0.11976	SPBC3D6.07	gpi3	exonic	K>K
NC_003423.3_1313563	II	1313563	A	G	0.364486	SPBC30B4.05	kap109	exonic	K>R
NC_003423.3_1313874	II	1313874	A	G	0.159184	SPBC30B4.05	kap109	exonic	N>D
NC_003423.3_1322377	II	1322377	A	G	0.153846	SPBC30B4.08	eri1	UTR3	NA
NC_003423.3_1331332	II	1331332	A	G	0.169014	SPBC27B12.06	gpi13	exonic	I>M
NC_003423.3_1332376	II	1332376	A	G	0.155172	SPBC27B12.06	gpi13	exonic	L>L
NC_003423.3_1332418	II	1332418	A	G	0.177419	SPBC27B12.06	gpi13	exonic	Q>Q
NC_003423.3_1332423	II	1332423	A	G	0.3	SPBC27B12.06	gpi13	exonic	K>R
NC_003423.3_1332564	II	1332564	A	G	0.19	SPBC27B12.06	gpi13	exonic	Y>C
NC_003423.3_1334480	II	1334480	A	G	0.226545	SPBC27B12.07	SPBC27B12.07	exonic	E>E
NC_003423.3_1334966	II	1334966	A	G	0.166667	SPBC27B12.07	SPBC27B12.07	intronic	NA
NC_003423.3_1335337	II	1335337	A	G	0.315789	SPBC27B12.07	SPBC27B12.07	UTR3	NA
NC_003423.3_1335340	II	1335340	A	G	0.12766	SPBC27B12.07	SPBC27B12.07	UTR3	NA
NC_003423.3_1335385	II	1335385	A	G	0.202703	SPBC27B12.07	SPBC27B12.07	UTR3	NA
NC_003423.3_1337188	II	1337188	A	G	0.22043	SPBC27B12.08	sip1	exonic	N>S
NC_003423.3_1337268	II	1337268	A	G	0.166667	SPBC27B12.08	sip1	exonic	R>G
NC_003423.3_1337374	II	1337374	A	G	0.626866	SPBC27B12.08	sip1	exonic	Y>C
NC_003423.3_1337582	II	1337582	A	G	0.316092	SPBC27B12.08	sip1	exonic	L>L
NC_003423.3_1337643	II	1337643	A	G	0.139394	SPBC27B12.08	sip1	exonic	N>D
NC_003423.3_1339175	II	1339175	A	G	0.252137	SPBC27B12.08	sip1	exonic	I>M
NC_003423.3_1339804	II	1339804	A	G	0.201923	SPBC27B12.08	sip1	exonic	S>G
NC_003423.3_1339890	II	1339890	A	G	0.350467	SPBC27B12.08	sip1	exonic	L>L
NC_003423.3_1340172	II	1340172	A	G	0.475983	SPBC27B12.08	sip1	exonic	V>V
NC_003423.3_1348502	II	1348502	A	G	0.214286	SPBC27B12.14	SPBC27B12.14	splicing	NA
NC_003423.3_1348673	II	1348673	A	G	0.5375	SPBC27B12.14	SPBC27B12.14	intronic	NA
NC_003423.3_1349281	II	1349281	A	G	0.16092	SPBC27B12.14	SPBC27B12.14	UTR3	NA
NC_003423.3_1349579	II	1349579	A	G	0.119048	SPBC27B12.14	SPBC27B12.14	UTR3	NA
NC_003423.3_1349736	II	1349736	A	G	0.20339	SPBC27B12.14	SPBC27B12.14	UTR3	NA
NC_003423.3_1359006	II	1359006	A	G	0.16092	SPBC8D2.01	gsk31	intronic	NA
NC_003423.3_1359031	II	1359031	A	G	0.14218	SPBC8D2.01	gsk31	intronic	NA
NC_003423.3_1360058	II	1360058	A	G	0.234611	SPBC8D2.01	gsk31	exonic	P>P
NC_003423.3_1371766	II	1371766	A	G	0.187032	SPBC8D2.06	irs1	exonic	N>S
NC_003423.3_1371779	II	1371779	A	G	0.149606	SPBC8D2.06	irs1	exonic	V>V
NC_003423.3_1385821	II	1385821	A	G	0.125	SPBC8D2.15	lip5	UTR5	NA
NC_003423.3_1414601	II	1414601	A	G	0.166667	SPBC17A3.07	pgr1	splicing	NA
NC_003423.3_1419730	II	1419730	A	G	0.201117	SPBC17A3.10	pas4	exonic	A>A
NC_003423.3_1444842	II	1444842	A	G	0.324859	SPBP22H7.06	SPBP22H7.06	exonic	Y>C
NC_003423.3_1445599	II	1445599	A	G	0.236686	SPBP22H7.06	SPBP22H7.06	exonic	S>G
NC_003423.3_1486454	II	1486454	A	G	0.142857	SPBC11B10.01	alg2	intronic	NA
NC_003423.3_1486758	II	1486758	A	G	0.244939	SPBC11B10.01	alg2	exonic	A>A
NC_003423.3_1486989	II	1486989	A	G	0.121951	SPBC11B10.01	alg2	intronic	NA
NC_003423.3_1495739	II	1495739	A	G	0.158333	SPBC11B10.06	sws1	exonic	L>L
NC_003423.3_1499415	II	1499415	A	G	0.232432	SPBC11B10.08	SPBC11B10.08	exonic	X>X
NC_003423.3_1510248	II	1510248	A	G	0.740413	SPNCRNA.351	SPNCRNA.351	ncRNA_exonic	NA
NC_003423.3_1518481	II	1518481	A	G	0.318381	SPBC83.05	SPBC83.05	exonic	K>E
NC_003423.3_1518853	II	1518853	A	G	0.290811	SPBC83.05	SPBC83.05	exonic	S>G
NC_003423.3_1521471	II	1521471	A	G	0.133333	SPBC83.07	jmj3	exonic	S>G
NC_003423.3_1521534	II	1521534	A	G	0.257576	SPBC83.07	jmj3	exonic	S>G
NC_003423.3_1521602	II	1521602	A	G	0.156069	SPBC83.07	jmj3	exonic	L>L
NC_003423.3_1521756	II	1521756	A	G	0.16129	SPBC83.07	jmj3	exonic	K>E
NC_003423.3_1522709	II	1522709	A	G	0.701389	SPBC83.07	jmj3	exonic	K>K
NC_003423.3_1522868	II	1522868	A	G	0.132275	SPBC83.07	jmj3	exonic	E>E
NC_003423.3_1524789	II	1524789	A	G	0.189873	SPBC83.08	rvb2	exonic	K>E
NC_003423.3_1528373	II	1528373	A	G	0.425373	SPBC83.10	SPBC83.10	exonic	L>L
NC_003423.3_1528418	II	1528418	A	G	0.121739	SPBC83.10	SPBC83.10	exonic	E>E
NC_003423.3_1530351	II	1530351	A	G	0.26499	SPBC83.11	SPBC83.11	exonic	K>R
NC_003423.3_1531772	II	1531772	A	G	0.2	SPBC83.12	SPBC83.12	UTR5	NA
NC_003423.3_1546214	II	1546214	A	G	0.2	SPNCRNA.1441	SPNCRNA.1441	ncRNA_exonic	NA
NC_003423.3_1546507	II	1546507	A	G	0.363636	SPBC29B5.01	atf1	intronic	NA
NC_003423.3_1546713	II	1546713	A	G	0.142857	SPBC29B5.01	atf1	intronic	NA
NC_003423.3_1547093	II	1547093	A	G	0.220472	SPBC29B5.01	atf1	intronic	NA
NC_003423.3_1547180	II	1547180	A	G	0.150376	SPBC29B5.01	atf1	intronic	NA
NC_003423.3_1557522	II	1557522	A	G	0.214286	SPNCRNA.1443	SPNCRNA.1443	ncRNA_exonic	NA
NC_003423.3_1574171	II	1574171	A	G	0.181818	SPNCRNA.1448	SPNCRNA.1448	ncRNA_exonic	NA
NC_003423.3_1589478	II	1589478	A	G	0.222222	SPBC28F2.11	SPBC28F2.11	intronic	NA
NC_003423.3_1707435	II	1707435	A	G	0.154696	SPBC2F12.14c	gua1	intronic	NA
NC_003423.3_1714537	II	1714537	A	G	0.259434	SPBC2F12.12c	SPBC2F12.12c	exonic	E>G
NC_003423.3_1719100	II	1719100	A	G	0.219251	SPBC2F12.11c	rep2	UTR3	NA
NC_003423.3_1725682	II	1725682	A	G	0.322917	SPBC2F12.08c	ceg1	exonic	E>G
NC_003423.3_1726894	II	1726894	A	G	0.149877	SPBC2F12.07c	rpl802	exonic	E>G
NC_003423.3_1729263	II	1729263	A	G	0.136986	SPBC2F12.05c	SPBC2F12.05c	intronic	NA
NC_003423.3_1729267	II	1729267	A	G	0.283333	SPBC2F12.05c	SPBC2F12.05c	intronic	NA
NC_003423.3_1736144	II	1736144	A	G	0.153285	SPBC2F12.03c	SPBC2F12.03c	exonic	K>K
NC_003423.3_1754255	II	1754255	A	G	0.226667	SPBC1D7.02c	scr1	exonic	R>G
NC_003423.3_1760979	II	1760979	A	G	0.142857	SPBC11G11.03	mrt4	intronic	NA
NC_003423.3_1761059	II	1761059	A	G	0.651163	SPBC11G11.03	mrt4	intronic	NA
NC_003423.3_1761089	II	1761089	A	G	0.291667	SPBC11G11.03	mrt4	intronic	NA
NC_003423.3_1767166	II	1767166	A	G	0.178295	SPBC11G11.07	mtr10	exonic	N>S
NC_003423.3_1774540	II	1774540	A	G	0.363636	SPBC18H10.03	tif35	UTR3	NA
NC_003423.3_1779454	II	1779454	A	G	0.20297	SPBC18H10.05	SPBC18H10.05	UTR5	NA
NC_003423.3_1779455	II	1779455	A	G	0.465686	SPBC18H10.05	SPBC18H10.05	UTR5	NA
NC_003423.3_1779629	II	1779629	A	G	0.5	SPBC18H10.05	SPBC18H10.05	UTR5	NA
NC_003423.3_1779632	II	1779632	A	G	0.479592	SPBC18H10.05	SPBC18H10.05	UTR5	NA
NC_003423.3_1787436	II	1787436	A	G	0.165468	SPBC18H10.09	SPBC18H10.09	exonic	R>G
NC_003423.3_1792319	II	1792319	A	G	0.125	SPBC18H10.13	rps1402	UTR5	NA
NC_003423.3_1795689	II	1795689	A	G	0.12782	SPBC18H10.15	ppk23	exonic	L>L
NC_003423.3_1796860	II	1796860	A	G	0.157895	SPBC18H10.16	can1	UTR5	NA
NC_003423.3_1796889	II	1796889	A	G	0.1875	SPBC18H10.16	can1	UTR5	NA
NC_003423.3_1801686	II	1801686	A	G	0.142857	SPBC18H10.16	can1	UTR3	NA
NC_003423.3_1806524	II	1806524	A	G	0.108696	SPBC18H10.19	atg14	intronic	NA
NC_003423.3_1806962	II	1806962	A	G	0.222222	SPBC18H10.19	atg14	splicing	NA
NC_003423.3_1817741	II	1817741	A	G	0.150754	SPBC9B6.03	SPBC9B6.03	UTR5	NA
NC_003423.3_1817954	II	1817954	A	G	0.27027	SPBC9B6.03	SPBC9B6.03	UTR5	NA
NC_003423.3_1835400	II	1835400	A	G	0.166667	SPNCRNA.1468	SPNCRNA.1468	ncRNA_exonic	NA
NC_003423.3_1840988	II	1840988	A	G	0.166667	SPBC28E12.03	rga4	exonic	K>E
NC_003423.3_1841317	II	1841317	A	G	0.177273	SPBC28E12.03	rga4	exonic	Q>Q
NC_003423.3_1879644	II	1879644	A	G	0.134146	SPBC3H7.03c	SPBC3H7.03c	UTR5	NA
NC_003423.3_1879925	II	1879925	A	G	0.295652	SPBC3H7.03c	SPBC3H7.03c	UTR5	NA
NC_003423.3_1879967	II	1879967	A	G	0.136364	SPBC3H7.03c	SPBC3H7.03c	UTR5	NA
NC_003423.3_1888140	II	1888140	A	G	0.306122	SPNCRNA.1473	SPNCRNA.1473	ncRNA_exonic	NA
NC_003423.3_1906249	II	1906249	A	G	0.35	SPBP16F5.04	ubc7	intronic	NA
NC_003423.3_1906250	II	1906250	A	G	0.15	SPBP16F5.04	ubc7	intronic	NA
NC_003423.3_1909912	II	1909912	A	G	0.133333	SPBP16F5.06	SPBP16F5.06	UTR3	NA
NC_003423.3_1911384	II	1911384	A	G	0.15708	SPBP16F5.07	apm1	exonic	S>G
NC_003423.3_1924642	II	1924642	A	G	0.196347	SPBC16E9.05	erg6	exonic	L>L
NC_003423.3_1926529	II	1926529	A	G	0.132075	SPBC16E9.07	mug100	UTR5	NA
NC_003423.3_1926550	II	1926550	A	G	0.125	SPBC16E9.07	mug100	UTR5	NA
NC_003423.3_1926823	II	1926823	A	G	0.205882	SPBC16E9.07	mug100	UTR5	NA
NC_003423.3_1926869	II	1926869	A	G	0.183099	SPBC16E9.07	mug100	UTR5	NA
NC_003423.3_1926931	II	1926931	A	G	0.545455	SPBC16E9.07	mug100	UTR5	NA
NC_003423.3_1927070	II	1927070	A	G	0.135338	SPBC16E9.07	mug100	UTR5	NA
NC_003423.3_1927169	II	1927169	A	G	0.146667	SPBC16E9.07	mug100	exonic	L>L
NC_003423.3_1927871	II	1927871	A	G	0.181818	SPBC16E9.07	mug100	exonic	L>L
NC_003423.3_1939022	II	1939022	A	G	0.366667	SPNCRNA.1477	SPNCRNA.1477	ncRNA_exonic	NA
NC_003423.3_1943106	II	1943106	A	G	0.154908	SPBC16E9.13	ksp1	UTR5	NA
NC_003423.3_1943138	II	1943138	A	G	0.196597	SPBC16E9.13	ksp1	UTR5	NA
NC_003423.3_1947462	II	1947462	A	G	0.141304	SPBC16E9.15	SPBC16E9.15	UTR3	NA
NC_003423.3_1952367	II	1952367	A	G	0.166667	SPBC16E9.20	SPBC16E9.20	UTR3	NA
NC_003423.3_1952444	II	1952444	A	G	0.133333	SPBC16E9.20	SPBC16E9.20	UTR3	NA
NC_003423.3_1952445	II	1952445	A	G	0.2	SPBC16E9.20	SPBC16E9.20	UTR3	NA
NC_003423.3_1952794	II	1952794	A	G	0.235294	SPNCRNA.1481	SPNCRNA.1481	ncRNA_exonic	NA
NC_003423.3_1952843	II	1952843	A	G	0.234043	SPNCRNA.1481	SPNCRNA.1481	ncRNA_exonic	NA
NC_003423.3_1957837	II	1957837	A	G	0.181818	SPBC1E8.02	SPBC1E8.02	UTR5	NA
NC_003423.3_1972297	II	1972297	A	G	0.145885	SPBC1E8.05	SPBC1E8.05	UTR3	NA
NC_003423.3_1972538	II	1972538	A	G	0.295062	SPBC1E8.05	SPBC1E8.05	UTR3	NA
NC_003423.3_2001590	II	2001590	A	G	0.222222	SPBP23A10.04	apc2	exonic	K>K
NC_003423.3_2001680	II	2001680	A	G	0.216867	SPBP23A10.04	apc2	exonic	E>E
NC_003423.3_2001845	II	2001845	A	G	0.156069	SPBP23A10.04	apc2	exonic	L>L
NC_003423.3_2010801	II	2010801	A	G	0.207101	SPBP23A10.07	rpa2	exonic	S>G
NC_003423.3_2024332	II	2024332	A	G	0.185115	SPBP23A10.12	frg1	exonic	P>P
NC_003423.3_2025679	II	2025679	A	G	0.861386	SPBP23A10.13	orc4	exonic	Q>R
NC_003423.3_2028463	II	2028463	A	G	0.190476	SPBP23A10.13	orc4	UTR3	NA
NC_003423.3_2028500	II	2028500	A	G	0.152174	SPBP23A10.13	orc4	UTR3	NA
NC_003423.3_2038393	II	2038393	A	G	0.796992	SPBC29A3.01	ccc2	exonic	K>R
NC_003423.3_2038706	II	2038706	A	G	0.129496	SPBC29A3.01	ccc2	exonic	R>R
NC_003423.3_2039392	II	2039392	A	G	0.149606	SPBC29A3.01	ccc2	exonic	K>R
NC_003423.3_2039627	II	2039627	A	G	0.197917	SPBC29A3.01	ccc2	exonic	V>V
NC_003423.3_2040545	II	2040545	A	G	0.165517	SPBC29A3.01	ccc2	exonic	K>K
NC_003423.3_2044286	II	2044286	A	G	0.5	SPNCRNA.1483	SPNCRNA.1483	ncRNA_exonic	NA
NC_003423.3_2044527	II	2044527	A	G	0.166667	SPNCRNA.1483	SPNCRNA.1483	ncRNA_exonic	NA
NC_003423.3_2049570	II	2049570	A	G	0.208	SPBC29A3.06	SPBC29A3.06	exonic	K>R
NC_003423.3_2068772	II	2068772	A	G	0.140351	SPBC29A3.16	rrs1	exonic	K>R
NC_003423.3_2071570	II	2071570	A	G	0.117021	SPBC29A3.17	gef3	exonic	S>G
NC_003423.3_2087503	II	2087503	A	G	0.268	SPBC18E5.07	SPBC18E5.07	UTR3	NA
NC_003423.3_2088136	II	2088136	A	G	0.114286	SPBC18E5.08	SPBC18E5.08	UTR5	NA
NC_003423.3_2089415	II	2089415	A	G	0.128205	SPBC18E5.08	SPBC18E5.08	UTR3	NA
NC_003423.3_2139820	II	2139820	A	G	0.206349	SPBC1711.04	SPBC1711.04	UTR5	NA
NC_003423.3_2149546	II	2149546	A	G	0.226923	SPBC1711.08	SPBC1711.08	exonic	K>R
NC_003423.3_2149586	II	2149586	A	G	0.158199	SPBC1711.08	SPBC1711.08	exonic	E>E
NC_003423.3_2149655	II	2149655	A	G	0.222524	SPBC1711.08	SPBC1711.08	exonic	G>G
NC_003423.3_2149807	II	2149807	A	G	0.255155	SPBC1711.08	SPBC1711.08	exonic	Y>C
NC_003423.3_2150461	II	2150461	A	G	0.382716	SPBC1711.08	SPBC1711.08	exonic	Y>C
NC_003423.3_2156664	II	2156664	A	G	0.121951	SPBC1711.11	SPBC1711.11	UTR3	NA
NC_003423.3_2168040	II	2168040	A	G	0.152	SPBC1711.17	prp16	exonic	L>L
NC_003423.3_2169211	II	2169211	A	G	0.139241	SPBC1711.17	prp16	exonic	N>D
NC_003423.3_2205677	II	2205677	A	G	0.190601	SPBC14C8.02	tim44	exonic	T>A
NC_003423.3_2206462	II	2206462	A	G	0.239488	SPBC14C8.02	tim44	exonic	K>K
NC_003423.3_2206604	II	2206604	A	G	0.346	SPBC14C8.02	tim44	exonic	R>G
NC_003423.3_2206612	II	2206612	A	G	0.209016	SPBC14C8.02	tim44	exonic	L>L
NC_003423.3_2207250	II	2207250	A	G	0.133333	SPBC14C8.02	tim44	UTR3	NA
NC_003423.3_2210642	II	2210642	A	G	0.291667	SPBC14C8.04	SPBC14C8.04	intronic	NA
NC_003423.3_2213456	II	2213456	A	G	0.12	SPNCRNA.1494	SPNCRNA.1494	ncRNA_exonic	NA
NC_003423.3_2218041	II	2218041	A	G	0.4375	SPNCRNA.1495	SPNCRNA.1495	ncRNA_exonic	NA
NC_003423.3_2218093	II	2218093	A	G	0.173913	SPNCRNA.1495	SPNCRNA.1495	ncRNA_exonic	NA
NC_003423.3_2225486	II	2225486	A	G	0.226415	SPBC14C8.13	SPBC14C8.13	exonic	L>L
NC_003423.3_2231256	II	2231256	A	G	0.388489	SPBC14C8.15	SPBC14C8.15	exonic	K>R
NC_003423.3_2248295	II	2248295	A	G	0.120482	SPBC15C4.05	SPBC15C4.05	exonic	R>G
NC_003423.3_2248681	II	2248681	A	G	0.238636	SPBC15C4.05	SPBC15C4.05	exonic	S>S
NC_003423.3_2251142	II	2251142	A	G	0.25	SPBC15C4.05	SPBC15C4.05	UTR3	NA
NC_003423.3_2259074	II	2259074	A	G	0.102273	SPBC21H7.04	dbp7	exonic	K>K
NC_003423.3_2262148	II	2262148	A	G	0.235294	SPBC21H7.05	sfc6	UTR5	NA
NC_003423.3_2262559	II	2262559	A	G	0.201439	SPBC21H7.05	sfc6	exonic	R>G
NC_003423.3_2263582	II	2263582	A	G	0.523077	SPBC21H7.05	sfc6	intronic	NA
NC_003423.3_2265384	II	2265384	A	G	0.166667	SPNCRNA.1499	SPNCRNA.1499	ncRNA_exonic	NA
NC_003423.3_2265387	II	2265387	A	G	0.272727	SPNCRNA.1499	SPNCRNA.1499	ncRNA_exonic	NA
NC_003423.3_2265392	II	2265392	A	G	0.166667	SPNCRNA.1499	SPNCRNA.1499	ncRNA_exonic	NA
NC_003423.3_2268233	II	2268233	A	G	0.136364	SPBC16H5.14c	SPBC16H5.14c	UTR5	NA
NC_003423.3_2274529	II	2274529	A	G	0.538462	SPBC16H5.12c	SPBC16H5.12c	intronic	NA
NC_003423.3_2276858	II	2276858	A	G	0.152941	SPBC16H5.12c	SPBC16H5.12c	UTR3	NA
NC_003423.3_2278206	II	2278206	A	G	0.314024	SPBC16H5.11c	skb1	exonic	T>A
NC_003423.3_2278529	II	2278529	A	G	0.562857	SPBC16H5.11c	skb1	exonic	E>E
NC_003423.3_2279325	II	2279325	A	G	0.115385	SPBC16H5.11c	skb1	UTR3	NA
NC_003423.3_2279721	II	2279721	A	G	0.142857	SPBC16H5.10c	prp43	UTR5	NA
NC_003423.3_2280420	II	2280420	A	G	0.454545	SPBC16H5.10c	prp43	exonic	R>G
NC_003423.3_2280824	II	2280824	A	G	0.208333	SPBC16H5.10c	prp43	exonic	V>V
NC_003423.3_2283814	II	2283814	A	G	0.626087	SPBC16H5.09c	omh2	exonic	Y>C
NC_003423.3_2296516	II	2296516	A	G	0.181287	SPBC16H5.03c	fub2	exonic	L>L
NC_003423.3_2301391	II	2301391	A	G	0.230769	SPNCRNA.1501	SPNCRNA.1501	ncRNA_exonic	NA
NC_003423.3_2313796	II	2313796	A	G	0.196552	SPBC12D12.09	rev7	exonic	K>E
NC_003423.3_2313938	II	2313938	A	G	0.424242	SPBC12D12.09	rev7	splicing	NA
NC_003423.3_2316203	II	2316203	A	G	0.142857	SPBC12D12.06	srb11	intronic	NA
NC_003423.3_2317351	II	2317351	A	G	0.4	SPBC12D12.06	srb11	exonic	K>K
NC_003423.3_2321366	II	2321366	A	G	0.126316	SPBC24C6.02	SPBC24C6.02	exonic	I>M
NC_003423.3_2322444	II	2322444	A	G	0.277778	SPBC24C6.02	SPBC24C6.02	UTR3	NA
NC_003423.3_2323983	II	2323983	A	G	0.146789	SPBC24C6.03	SPBC24C6.03	exonic	L>L
NC_003423.3_2325219	II	2325219	A	G	0.244444	SPBC24C6.04	SPBC24C6.04	intronic	NA
NC_003423.3_2339995	II	2339995	A	G	0.25	SPNCRNA.1506	SPNCRNA.1506	ncRNA_exonic	NA
NC_003423.3_2340091	II	2340091	A	G	0.148148	SPNCRNA.1506	SPNCRNA.1506	ncRNA_exonic	NA
NC_003423.3_2348503	II	2348503	A	G	0.542857	SPBC19G7.02	SPBC19G7.02	splicing	NA
NC_003423.3_2348573	II	2348573	A	G	0.15261	SPBC19G7.02	SPBC19G7.02	exonic	K>K
NC_003423.3_2384616	II	2384616	A	G	0.37037	SPBC19G7.17	SPBC19G7.17	UTR3	NA
NC_003423.3_2385161	II	2385161	A	G	0.131579	SPBC36B7.02	SPBC36B7.02	UTR5	NA
NC_003423.3_2385609	II	2385609	A	G	0.30597	SPBC36B7.02	SPBC36B7.02	exonic	L>L
NC_003423.3_2393983	II	2393983	A	G	0.303867	SPBC36B7.07	tlg1	exonic	E>E
NC_003423.3_2398890	II	2398890	A	G	0.25	SPBC36B7.09	gcn2	exonic	T>A
NC_003423.3_2430556	II	2430556	A	G	0.32287	SPBC21D10.09c	SPBC21D10.09c	exonic	E>E
NC_003423.3_2430631	II	2430631	A	G	0.183544	SPBC21D10.09c	SPBC21D10.09c	exonic	L>L
NC_003423.3_2430872	II	2430872	A	G	0.184932	SPBC21D10.09c	SPBC21D10.09c	exonic	R>G
NC_003423.3_2442186	II	2442186	A	G	0.101695	SPBC21D10.05c	ucp3	UTR3	NA
NC_003423.3_2452487	II	2452487	A	G	0.123967	SPBC12C2.10c	pst1	exonic	Y>C
NC_003423.3_2452499	II	2452499	A	G	0.598425	SPBC12C2.10c	pst1	exonic	Y>C
NC_003423.3_2452751	II	2452751	A	G	0.105263	SPBC12C2.10c	pst1	exonic	Y>C
NC_003423.3_2454542	II	2454542	A	G	0.356784	SPBC12C2.10c	pst1	exonic	K>R
NC_003423.3_2454602	II	2454602	A	G	0.26875	SPBC12C2.10c	pst1	exonic	K>R
NC_003423.3_2455260	II	2455260	A	G	0.237705	SPBC12C2.10c	pst1	exonic	L>L
NC_003423.3_2488131	II	2488131	A	G	0.230769	SPBC17F3.01c	rga5	UTR3	NA
NC_003423.3_2507101	II	2507101	A	G	0.304878	SPBC365.06	pmt3	intronic	NA
NC_003423.3_2513684	II	2513684	A	G	0.278523	SPBC365.10	arp5	exonic	L>L
NC_003423.3_2537626	II	2537626	A	G	0.131579	SPBC29A10.02	spo5	exonic	T>A
NC_003423.3_2548838	II	2548838	A	G	0.224638	SPBC29A10.07	pom152	exonic	E>E
NC_003423.3_2571201	II	2571201	A	G	0.556338	SPBC29A10.15	orc1	exonic	N>D
NC_003423.3_2571202	II	2571202	A	G	0.809859	SPBC29A10.15	orc1	exonic	N>S
NC_003423.3_2574164	II	2574164	A	G	0.167813	SPBC29A10.17	SPBC29A10.17	exonic	L>L
NC_003423.3_2574396	II	2574396	A	G	0.333766	SPBC29A10.17	SPBC29A10.17	exonic	N>S
NC_003423.3_2574556	II	2574556	A	G	0.496212	SPBC29A10.17	SPBC29A10.17	UTR3	NA
NC_003423.3_2602556	II	2602556	A	G	0.131579	SPBC25B2.03	SPBC25B2.03	intronic	NA
NC_003423.3_2602588	II	2602588	A	G	0.358974	SPBC25B2.03	SPBC25B2.03	intronic	NA
NC_003423.3_2602661	II	2602661	A	G	0.161616	SPBC25B2.03	SPBC25B2.03	intronic	NA
NC_003423.3_2618896	II	2618896	A	G	0.273504	SPBC25B2.11	pof2	exonic	I>M
NC_003423.3_2633613	II	2633613	A	G	0.119048	SPBC6B1.04	mde4	exonic	R>G
NC_003423.3_2633625	II	2633625	A	G	0.232323	SPBC6B1.04	mde4	exonic	K>E
NC_003423.3_2633701	II	2633701	A	G	0.146552	SPBC6B1.04	mde4	exonic	K>R
NC_003423.3_2651577	II	2651577	A	G	0.166667	SPBC6B1.10	prp17	UTR5	NA
NC_003423.3_2677124	II	2677124	A	G	0.116667	SPBC3E7.09	SPBC3E7.09	exonic	T>A
NC_003423.3_2679931	II	2679931	A	G	0.176955	SPBC3E7.10	fma1	exonic	S>G
NC_003423.3_2685127	II	2685127	A	G	0.136364	SPNCRNA.1544	SPNCRNA.1544	ncRNA_exonic	NA
NC_003423.3_2691013	II	2691013	A	G	0.416667	SPBC4F6.04	rpl2502	intronic	NA
NC_003423.3_2691027	II	2691027	A	G	0.227273	SPBC4F6.04	rpl2502	intronic	NA
NC_003423.3_2691041	II	2691041	A	G	0.130435	SPBC4F6.04	rpl2502	intronic	NA
NC_003423.3_2694603	II	2694603	A	G	0.214035	SPBC4F6.06	kin1	UTR5	NA
NC_003423.3_2696154	II	2696154	A	G	0.387352	SPBC4F6.06	kin1	exonic	I>M
NC_003423.3_2696331	II	2696331	A	G	0.207729	SPBC4F6.06	kin1	exonic	E>E
NC_003423.3_2696720	II	2696720	A	G	0.195282	SPBC4F6.06	kin1	exonic	K>R
NC_003423.3_2697634	II	2697634	A	G	0.247892	SPBC4F6.06	kin1	exonic	N>D
NC_003423.3_2704682	II	2704682	A	G	0.103448	SPBC4F6.09	str1	UTR5	NA
NC_003423.3_2704795	II	2704795	A	G	0.242812	SPNCRNA.106	SPNCRNA.106	ncRNA_exonic	NA
NC_003423.3_2704801	II	2704801	A	G	0.456452	SPNCRNA.106	SPNCRNA.106	ncRNA_exonic	NA
NC_003423.3_2704802	II	2704802	A	G	0.909823	SPNCRNA.106	SPNCRNA.106	ncRNA_exonic	NA
NC_003423.3_2707409	II	2707409	A	G	0.11875	SPBC4F6.09	str1	UTR3	NA
NC_003423.3_2717195	II	2717195	A	G	0.288321	SPBC4F6.14	SPBC4F6.14	exonic	I>V
NC_003423.3_2720242	II	2720242	A	G	0.177778	SPNCRNA.1545	SPNCRNA.1545	ncRNA_exonic	NA
NC_003423.3_2728572	II	2728572	A	G	0.214286	SPNCRNA.405	SPNCRNA.405	ncRNA_exonic	NA
NC_003423.3_2728719	II	2728719	A	G	0.125	SPNCRNA.405	SPNCRNA.405	ncRNA_exonic	NA
NC_003423.3_2734570	II	2734570	A	G	0.116788	SPBC336.01	fbh1	exonic	R>R
NC_003423.3_2735290	II	2735290	A	G	0.117647	SPBC336.01	fbh1	exonic	K>R
NC_003423.3_2735294	II	2735294	A	G	0.141304	SPBC336.01	fbh1	exonic	L>L
NC_003423.3_2741365	II	2741365	A	G	0.130435	SPBC336.03	efc25	exonic	K>K
NC_003423.3_2741415	II	2741415	A	G	0.219512	SPBC336.03	efc25	exonic	Y>C
NC_003423.3_2773201	II	2773201	A	G	0.407407	SPBC685.02	exo5	intronic	NA
NC_003423.3_2774971	II	2774971	A	G	0.101562	SPBC685.03	SPBC685.03	exonic	Y>C
NC_003423.3_2775258	II	2775258	A	G	0.145455	SPBC685.03	SPBC685.03	exonic	S>G
NC_003423.3_2775962	II	2775962	A	G	0.173333	SPBC685.03	SPBC685.03	exonic	L>L
NC_003423.3_2779526	II	2779526	A	G	0.155747	SPBC685.06	rps001	exonic	E>E
NC_003423.3_2794464	II	2794464	A	G	0.181818	SPBC32F12.06	pch1	UTR5	NA
NC_003423.3_2799962	II	2799962	A	G	0.141892	SPBC32F12.09	rum1	UTR5	NA
NC_003423.3_2800178	II	2800178	A	G	0.137841	SPBC32F12.09	rum1	UTR5	NA
NC_003423.3_2800205	II	2800205	A	G	0.259427	SPBC32F12.09	rum1	UTR5	NA
NC_003423.3_2800208	II	2800208	A	G	0.204112	SPBC32F12.09	rum1	UTR5	NA
NC_003423.3_2800378	II	2800378	A	G	0.259717	SPBC32F12.09	rum1	UTR5	NA
NC_003423.3_2800478	II	2800478	A	G	0.124051	SPBC32F12.09	rum1	UTR5	NA
NC_003423.3_2800902	II	2800902	A	G	0.334601	SPBC32F12.09	rum1	exonic	K>R
NC_003423.3_2806959	II	2806959	A	G	0.171429	SPNCRNA.1550	SPNCRNA.1550	ncRNA_exonic	NA
NC_003423.3_2806974	II	2806974	A	G	0.105263	SPNCRNA.1550	SPNCRNA.1550	ncRNA_exonic	NA
NC_003423.3_2806988	II	2806988	A	G	0.119048	SPNCRNA.1550	SPNCRNA.1550	ncRNA_exonic	NA
NC_003423.3_2813382	II	2813382	A	G	0.436364	SPBC19C7.02	ubr1	exonic	R>G
NC_003423.3_2813400	II	2813400	A	G	0.105263	SPBC19C7.02	ubr1	exonic	R>G
NC_003423.3_2813910	II	2813910	A	G	0.142857	SPBC19C7.02	ubr1	exonic	I>V
NC_003423.3_2814474	II	2814474	A	G	0.717949	SPBC19C7.02	ubr1	exonic	R>G
NC_003423.3_2814769	II	2814769	A	G	0.15534	SPBC19C7.02	ubr1	exonic	K>R
NC_003423.3_2815115	II	2815115	A	G	0.233871	SPBC19C7.02	ubr1	exonic	E>E
NC_003423.3_2815257	II	2815257	A	G	0.472222	SPBC19C7.02	ubr1	exonic	K>E
NC_003423.3_2815655	II	2815655	A	G	0.345455	SPBC19C7.02	ubr1	exonic	Q>Q
NC_003423.3_2816105	II	2816105	A	G	0.112903	SPBC19C7.02	ubr1	exonic	K>K
NC_003423.3_2816187	II	2816187	A	G	0.102941	SPBC19C7.02	ubr1	exonic	R>G
NC_003423.3_2816542	II	2816542	A	G	0.148936	SPBC19C7.02	ubr1	exonic	H>R
NC_003423.3_2818129	II	2818129	A	G	0.173913	SPBC19C7.02	ubr1	exonic	K>R
NC_003423.3_2820781	II	2820781	A	G	0.126866	SPBC19C7.03	cyr1	exonic	K>K
NC_003423.3_2821704	II	2821704	A	G	0.317949	SPBC19C7.03	cyr1	exonic	K>R
NC_003423.3_2824364	II	2824364	A	G	0.213816	SPBC19C7.03	cyr1	exonic	R>G
NC_003423.3_2824402	II	2824402	A	G	0.227273	SPBC19C7.03	cyr1	exonic	T>T
NC_003423.3_2849212	II	2849212	A	G	0.233628	SPBP19A11.01	gcv3	UTR3	NA
NC_003423.3_2863820	II	2863820	A	G	0.2	SPBP19A11.06	lid2	exonic	I>M
NC_003423.3_2863932	II	2863932	A	G	0.386139	SPBP19A11.06	lid2	exonic	N>D
NC_003423.3_2864143	II	2864143	A	G	0.181034	SPBP19A11.06	lid2	exonic	K>R
NC_003423.3_2866220	II	2866220	A	G	0.138365	SPBP19A11.06	lid2	exonic	L>L
NC_003423.3_2874431	II	2874431	A	G	0.288889	SPBP4H10.04	ppb1	intronic	NA
NC_003423.3_2874539	II	2874539	A	G	0.26	SPBP4H10.04	ppb1	splicing	NA
NC_003423.3_2917481	II	2917481	A	G	0.660377	SPBC1703.02	rsc9	exonic	Y>C
NC_003423.3_2917517	II	2917517	A	G	0.241573	SPBC1703.02	rsc9	exonic	Y>C
NC_003423.3_2921320	II	2921320	A	G	0.222222	SPBC1703.04	mlh1	intronic	NA
NC_003423.3_2921996	II	2921996	A	G	0.348624	SPBC1703.04	mlh1	exonic	S>S
NC_003423.3_2923187	II	2923187	A	G	0.192547	SPBC1703.04	mlh1	exonic	S>S
NC_003423.3_2923278	II	2923278	A	G	0.171717	SPBC1703.04	mlh1	exonic	K>E
NC_003423.3_2923295	II	2923295	A	G	0.371681	SPBC1703.04	mlh1	exonic	L>L
NC_003423.3_2923384	II	2923384	A	G	0.525547	SPBC1703.04	mlh1	exonic	K>R
NC_003423.3_2928426	II	2928426	A	G	0.1875	SPBC1703.07	SPBC1703.07	intronic	NA
NC_003423.3_2949622	II	2949622	A	G	0.28739	SPBC2A9.02	SPBC2A9.02	UTR3	NA
NC_003423.3_2952074	II	2952074	A	G	0.116279	SPBC2A9.03	SPBC2A9.03	exonic	I>M
NC_003423.3_2960195	II	2960195	A	G	0.204188	SPNCRNA.1567	SPNCRNA.1567	ncRNA_exonic	NA
NC_003423.3_2963250	II	2963250	A	G	0.197201	SPBC2A9.09	SPBC2A9.09	exonic	M>V
NC_003423.3_2964305	II	2964305	A	G	0.148936	SPBC2A9.10	SPBC2A9.10	exonic	K>E
NC_003423.3_2977208	II	2977208	A	G	0.232143	SPBC2D10.06	rep1	exonic	T>A
NC_003423.3_2977404	II	2977404	A	G	0.225806	SPBC2D10.06	rep1	exonic	K>R
NC_003423.3_2978589	II	2978589	A	G	0.117647	SPBC2D10.06	rep1	UTR3	NA
NC_003423.3_3004120	II	3004120	A	G	0.421053	SPBC2D10.20	ubc1	UTR5	NA
NC_003423.3_3004171	II	3004171	A	G	0.258065	SPBC2D10.20	ubc1	UTR5	NA
NC_003423.3_3004192	II	3004192	A	G	0.172414	SPBC2D10.20	ubc1	UTR5	NA
NC_003423.3_3004324	II	3004324	A	G	0.571429	SPBC2D10.20	ubc1	UTR5	NA
NC_003423.3_3011265	II	3011265	A	G	0.153846	SPNCRNA.1572	SPNCRNA.1572	ncRNA_exonic	NA
NC_003423.3_3021684	II	3021684	A	G	0.146465	SPBC15D4.05	SPBC15D4.05	exonic	R>G
NC_003423.3_3022374	II	3022374	A	G	0.181818	SPBC15D4.06	naa30	UTR5	NA
NC_003423.3_3022388	II	3022388	A	G	0.181818	SPBC15D4.06	naa30	UTR5	NA
NC_003423.3_3022390	II	3022390	A	G	0.181818	SPBC15D4.06	naa30	UTR5	NA
NC_003423.3_3033889	II	3033889	A	G	0.5	SPBC15D4.14	taf73	exonic	Q>Q
NC_003423.3_3034026	II	3034026	A	G	0.115152	SPBC15D4.14	taf73	exonic	Q>R
NC_003423.3_3036469	II	3036469	A	G	0.172977	SPBC15D4.15	pho2	exonic	S>G
NC_003423.3_3036571	II	3036571	A	G	0.268991	SPBC15D4.15	pho2	exonic	R>G
NC_003423.3_3048149	II	3048149	A	G	0.220339	SPBC13E7.05	gpi14	exonic	N>S
NC_003423.3_3048399	II	3048399	A	G	0.333333	SPBC13E7.05	gpi14	exonic	L>L
NC_003423.3_3048814	II	3048814	A	G	0.159763	SPBC13E7.05	gpi14	exonic	T>A
NC_003423.3_3048845	II	3048845	A	G	0.13253	SPBC13E7.05	gpi14	exonic	E>G
NC_003423.3_3049044	II	3049044	A	G	0.223108	SPBC13E7.05	gpi14	exonic	K>K
NC_003423.3_3049268	II	3049268	A	G	0.170886	SPBC13E7.05	gpi14	exonic	Y>C
NC_003423.3_3049422	II	3049422	A	G	0.406897	SPBC13E7.05	gpi14	exonic	I>M
NC_003423.3_3049465	II	3049465	A	G	0.152632	SPBC13E7.05	gpi14	exonic	M>V
[truncated: 4,000 more rows]

## Sheet: 30 °C
Supplementary Table S3-2 Editing sites identified from strain FY7652-hADAR2
Sheet 2: Editing sites identified from strain FY7652-hADAR2 incubated at 30 °C
#CHROM_POS	Chromosome	Coordinate	Reference	Variance	EditingLevel	RefGeneID	GeneName	Feature	AminoAcidSubstitution
NC_003424.3_92347	I	92347	A	G	0.107143	SPNCRNA.605	SPNCRNA.605	ncRNA_exonic	NA
NC_003424.3_114266	I	114266	A	G	0.134513	SPAC11D3.05	mfs2	exonic	S>G
NC_003424.3_115177	I	115177	A	G	0.221811	SPAC11D3.05	mfs2	exonic	K>K
NC_003424.3_304762	I	304762	A	G	0.303571	SPAC18B11.08c	SPAC18B11.08c	intronic	NA
NC_003424.3_333077	I	333077	A	G	0.124224	SPAC12G12.17	SPAC12G12.17	UTR5	NA
NC_003424.3_448578	I	448578	A	G	0.293478	SPAC23E2.02	lsd2	exonic	L>L
NC_003424.3_613145	I	613145	A	G	0.247826	SPAC1F3.01	rrp6	exonic	L>L
NC_003424.3_624203	I	624203	A	G	0.302663	SPAC1F3.05	SPAC1F3.05	exonic	Y>C
NC_003424.3_671924	I	671924	A	G	0.117647	SPAC1D4.14	tho2	exonic	L>L
NC_003424.3_688425	I	688425	A	G	0.136364	SPAC22F3.09c	res2	exonic	S>G
NC_003424.3_715943	I	715943	A	G	0.301587	SPAC1296.04	mug65	intronic	NA
NC_003424.3_810112	I	810112	A	G	0.2375	SPAC2G11.02	urb2	exonic	K>R
NC_003424.3_906982	I	906982	A	G	0.220588	SPAC1687.04	mcb1	exonic	Q>Q
NC_003424.3_1125615	I	1125615	A	G	0.121212	SPAC56F8.02	SPAC56F8.02	exonic	L>L
NC_003424.3_1175614	I	1175614	A	G	0.267782	SPAC22A12.10	SPAC22A12.10	exonic	T>A
NC_003424.3_1349111	I	1349111	A	G	0.153846	SPAC6F12.17	rna14	exonic	Y>C
NC_003424.3_1349638	I	1349638	A	G	0.225166	SPAC6F12.17	rna14	exonic	R>G
NC_003424.3_1434807	I	1434807	A	G	0.142857	SPAC3A12.07	rpb11	UTR3	NA
NC_003424.3_1511086	I	1511086	A	G	0.313131	SPAC5D6.02c	mug165	exonic	L>L
NC_003424.3_1547409	I	1547409	A	G	0.173554	SPAC167.07c	SPAC167.07c	exonic	L>L
NC_003424.3_1547410	I	1547410	A	G	0.180328	SPAC167.07c	SPAC167.07c	exonic	N>D
NC_003424.3_1575616	I	1575616	A	G	0.284314	SPAC23H4.18c	rbx1	intronic	NA
NC_003424.3_1601064	I	1601064	A	G	0.36	SPNCRNA.746	SPNCRNA.746	ncRNA_exonic	NA
NC_003424.3_1666367	I	1666367	A	G	0.153846	SPAC343.21	SPAC343.21	UTR5	NA
NC_003424.3_1788353	I	1788353	A	G	0.489583	SPAC17A5.16	ftp105	exonic	E>E
NC_003424.3_1892865	I	1892865	A	G	0.285714	SPAPB1A10.15	arv1	intronic	NA
NC_003424.3_1906473	I	1906473	A	G	0.166667	SPAC110.01	ppk1	UTR5	NA
NC_003424.3_1915632	I	1915632	A	G	0.434783	SPAC110.02	pds5	exonic	E>E
NC_003424.3_2006199	I	2006199	A	G	0.40566	SPAC17H9.02	SPAC17H9.02	exonic	L>L
NC_003424.3_2303987	I	2303987	A	G	0.217391	SPNCRNA.190	SPNCRNA.190	ncRNA_exonic	NA
NC_003424.3_2465592	I	2465592	A	G	0.463576	SPAC19A8.11c	SPAC19A8.11c	exonic	T>A
NC_003424.3_2708596	I	2708596	A	G	0.363636	SPAPB2B4.02	grx5	intronic	NA
NC_003424.3_2725710	I	2725710	A	G	0.175	SPAPB2B4.07	SPAPB2B4.07	UTR3	NA
NC_003424.3_2725824	I	2725824	A	G	0.125	SPAPB2B4.07	SPAPB2B4.07	UTR3	NA
NC_003424.3_2759295	I	2759295	A	G	0.153285	SPNCRNA.851	SPNCRNA.851	ncRNA_exonic	NA
NC_003424.3_2875871	I	2875871	A	G	0.153846	SPACUNK4.19	mug153	UTR5	NA
NC_003424.3_2890196	I	2890196	A	G	0.208333	SPACUNK4.11c	SPACUNK4.11c	intronic	NA
NC_003424.3_2976985	I	2976985	A	G	0.181818	SPAPB1A11.01	mfc1	UTR5	NA
NC_003424.3_3016113	I	3016113	A	G	0.552083	SPAC31G5.15	psd3	exonic	L>L
NC_003424.3_3208906	I	3208906	A	G	0.333333	SPAC1486.08	SPAC1486.08	UTR3	NA
NC_003424.3_3294489	I	3294489	A	G	0.669492	SPAPB1E7.05	gde1	exonic	S>G
NC_003424.3_3302933	I	3302933	A	G	0.289655	SPAPB1E7.07	glt1	UTR5	NA
NC_003424.3_3304287	I	3304287	A	G	0.172043	SPAPB1E7.07	glt1	exonic	R>G
NC_003424.3_3370203	I	3370203	A	G	0.215452	SPAC26A3.16	dph1	exonic	Q>R
NC_003424.3_3376307	I	3376307	A	G	0.1	SPAC8E11.08c	SPAC8E11.08c	UTR3	NA
NC_003424.3_3384380	I	3384380	A	G	0.220779	SPAC8E11.02c	rad24	intronic	NA
NC_003424.3_3429312	I	3429312	A	G	0.2	SPAC3H5.08c	SPAC3H5.08c	UTR3	NA
NC_003424.3_3432481	I	3432481	A	G	0.133333	SPAC3H5.06c	pol1	exonic	L>L
NC_003424.3_3481931	I	3481931	A	G	0.350282	SPAC328.04	SPAC328.04	exonic	N>S
NC_003424.3_3481985	I	3481985	A	G	0.61745	SPAC328.04	SPAC328.04	exonic	Y>C
NC_003424.3_3483300	I	3483300	A	G	0.147541	SPAC328.04	SPAC328.04	exonic	L>L
NC_003424.3_3537833	I	3537833	A	G	0.266667	SPAC1B1.01	deb1	intronic	NA
NC_003424.3_3666526	I	3666526	A	G	0.28972	SPAC8C9.14	prr1	intronic	NA
NC_003424.3_3666539	I	3666539	A	G	0.262712	SPAC8C9.14	prr1	intronic	NA
NC_003424.3_3668088	I	3668088	A	G	0.421842	SPAC8C9.14	prr1	exonic	S>G
NC_003424.3_3696793	I	3696793	A	G	0.159091	SPAC15A10.10	mde6	UTR5	NA
NC_003424.3_3880884	I	3880884	A	G	0.180328	SPAC1071.13	SPAC1071.13	UTR5	NA
NC_003424.3_3954170	I	3954170	A	G	0.176101	SPAC2F3.15	lsk1	UTR5	NA
NC_003424.3_3954238	I	3954238	A	G	0.118421	SPAC2F3.15	lsk1	UTR5	NA
NC_003424.3_3955882	I	3955882	A	G	0.177215	SPAC2F3.15	lsk1	exonic	N>D
NC_003424.3_3993013	I	3993013	A	G	0.264706	SPNCRNA.954	SPNCRNA.954	ncRNA_exonic	NA
NC_003424.3_3993248	I	3993248	A	G	0.149123	SPNCRNA.954	SPNCRNA.954	ncRNA_exonic	NA
NC_003424.3_4057226	I	4057226	A	G	0.545455	SPAC19G12.08	scs7	intronic	NA
NC_003424.3_4157437	I	4157437	A	G	0.112903	SPAC25B8.02	sds3	UTR3	NA
NC_003424.3_4202191	I	4202191	A	G	0.179487	SPAC694.02	SPAC694.02	exonic	L>L
NC_003424.3_4227193	I	4227193	A	G	0.305556	SPAC1F7.05	cdc22	intronic	NA
NC_003424.3_4227234	I	4227234	A	G	0.135135	SPAC1F7.05	cdc22	intronic	NA
NC_003424.3_4276256	I	4276256	A	G	0.125	SPAC2C4.09	SPAC2C4.09	intronic	NA
NC_003424.3_4294428	I	4294428	A	G	0.166667	SPNCRNA.976	SPNCRNA.976	ncRNA_exonic	NA
NC_003424.3_4596942	I	4596942	A	G	0.46729	SPAC12B10.13	SPAC12B10.13	exonic	L>L
NC_003424.3_4596948	I	4596948	A	G	0.783599	SPAC12B10.13	SPAC12B10.13	exonic	V>V
NC_003424.3_4596993	I	4596993	A	G	0.238189	SPAC12B10.13	SPAC12B10.13	exonic	A>A
NC_003424.3_4711518	I	4711518	A	G	0.192857	SPAC1834.08	mak1	exonic	E>E
NC_003424.3_4731424	I	4731424	A	G	0.31405	SPAC17D4.04	SPAC17D4.04	exonic	R>G
NC_003424.3_4733978	I	4733978	A	G	0.238095	SPNCRNA.1019	SPNCRNA.1019	ncRNA_exonic	NA
NC_003424.3_4809058	I	4809058	A	G	0.128571	SPAC22F8.11	plc1	exonic	T>A
NC_003424.3_4833360	I	4833360	A	G	0.229932	SPAC4F10.02	aap1	exonic	E>E
NC_003424.3_4837395	I	4837395	A	G	0.111111	SPAC4F10.04	SPAC4F10.04	exonic	N>D
NC_003424.3_4846349	I	4846349	A	G	0.1	SPAC4F10.08	mug126	UTR3	NA
NC_003424.3_4951845	I	4951845	A	G	0.232353	SPAC1B3.13	SPAC1B3.13	exonic	V>V
NC_003424.3_4951854	I	4951854	A	G	0.230303	SPAC1B3.13	SPAC1B3.13	exonic	L>L
NC_003424.3_4955015	I	4955015	A	G	0.160714	SPAC1B3.14	vma3	intronic	NA
NC_003424.3_4996766	I	4996766	A	G	0.126437	SPAC1952.16	rga9	UTR5	NA
NC_003424.3_5019376	I	5019376	A	G	0.196429	SPAC22E12.01	SPAC22E12.01	UTR5	NA
NC_003424.3_5030911	I	5030911	A	G	0.166667	SPAC22E12.07	rna1	UTR5	NA
NC_003424.3_5150561	I	5150561	A	G	0.159184	SPAC26F1.13c	lrs1	exonic	S>G
NC_003424.3_5213033	I	5213033	A	G	0.107143	SPAC19D5.04	ptr1	exonic	T>A
NC_003424.3_5213929	I	5213929	A	G	0.132075	SPAC19D5.04	ptr1	exonic	L>L
NC_003424.3_5215740	I	5215740	A	G	0.225806	SPAC19D5.04	ptr1	exonic	Q>R
NC_003424.3_5372916	I	5372916	A	G	0.214953	SPAC4D7.11	dsc4	exonic	L>L
NC_003424.3_5405569	I	5405569	A	G	0.973545	SPAC29B12.01	ino80	exonic	I>V
NC_003423.3_35941	II	35941	A	G	0.166667	SPBC1348.12	SPBC1348.12	exonic	V>V
NC_003423.3_104881	II	104881	A	G	0.205882	SPBC359.01	SPBC359.01	UTR5	NA
NC_003423.3_106534	II	106534	A	G	0.25	SPBC359.01	SPBC359.01	exonic	L>L
NC_003423.3_106642	II	106642	A	G	0.123288	SPBC359.01	SPBC359.01	exonic	I>M
NC_003423.3_231154	II	231154	A	G	0.159091	SPBC660.16	SPBC660.16	intronic	NA
NC_003423.3_232122	II	232122	A	G	0.247116	SPBC660.16	SPBC660.16	exonic	Q>Q
NC_003423.3_232141	II	232141	A	G	0.185066	SPBC660.16	SPBC660.16	exonic	K>E
NC_003423.3_283035	II	283035	A	G	0.111392	SPBC1773.01	SPBC1773.01	exonic	S>S
NC_003423.3_347977	II	347977	A	G	0.325581	SPBC1271.10c	SPBC1271.10c	UTR5	NA
NC_003423.3_348136	II	348136	A	G	0.196078	SPBC1271.10c	SPBC1271.10c	UTR5	NA
NC_003423.3_505806	II	505806	A	G	0.194444	SPBC1685.05	SPBC1685.05	UTR5	NA
NC_003423.3_556095	II	556095	A	G	0.212766	SPBC354.06	mrps16	intronic	NA
NC_003423.3_688979	II	688979	A	G	0.222115	SPBPJ4664.02	SPBPJ4664.02	exonic	S>G
NC_003423.3_689015	II	689015	A	G	0.175279	SPBPJ4664.02	SPBPJ4664.02	exonic	S>G
NC_003423.3_689663	II	689663	A	G	0.31811	SPBPJ4664.02	SPBPJ4664.02	exonic	S>G
NC_003423.3_689912	II	689912	A	G	0.193317	SPBPJ4664.02	SPBPJ4664.02	exonic	T>A
NC_003423.3_690023	II	690023	A	G	0.149165	SPBPJ4664.02	SPBPJ4664.02	exonic	S>G
NC_003423.3_690059	II	690059	A	G	0.169789	SPBPJ4664.02	SPBPJ4664.02	exonic	S>G
NC_003423.3_691169	II	691169	A	G	0.272494	SPBPJ4664.02	SPBPJ4664.02	exonic	I>V
NC_003423.3_691493	II	691493	A	G	0.202353	SPBPJ4664.02	SPBPJ4664.02	exonic	I>V
NC_003423.3_691961	II	691961	A	G	0.319347	SPBPJ4664.02	SPBPJ4664.02	exonic	I>V
NC_003423.3_692105	II	692105	A	G	0.283871	SPBPJ4664.02	SPBPJ4664.02	exonic	I>V
NC_003423.3_692392	II	692392	A	G	0.548387	SPBPJ4664.02	SPBPJ4664.02	exonic	P>P
NC_003423.3_692717	II	692717	A	G	0.190476	SPBPJ4664.02	SPBPJ4664.02	exonic	I>V
NC_003423.3_692861	II	692861	A	G	0.298507	SPBPJ4664.02	SPBPJ4664.02	exonic	I>V
NC_003423.3_692936	II	692936	A	G	0.166667	SPBPJ4664.02	SPBPJ4664.02	exonic	T>A
NC_003423.3_694481	II	694481	A	G	0.326241	SPBPJ4664.02	SPBPJ4664.02	exonic	I>V
NC_003423.3_695201	II	695201	A	G	0.206061	SPBPJ4664.02	SPBPJ4664.02	exonic	I>V
NC_003423.3_695345	II	695345	A	G	0.32	SPBPJ4664.02	SPBPJ4664.02	exonic	I>V
NC_003423.3_696101	II	696101	A	G	0.257576	SPBPJ4664.02	SPBPJ4664.02	exonic	I>V
NC_003423.3_696461	II	696461	A	G	0.237805	SPBPJ4664.02	SPBPJ4664.02	exonic	I>V
NC_003423.3_696899	II	696899	A	G	0.180484	SPBPJ4664.02	SPBPJ4664.02	exonic	S>G
NC_003423.3_697043	II	697043	A	G	0.132129	SPBPJ4664.02	SPBPJ4664.02	exonic	S>G
NC_003423.3_697151	II	697151	A	G	0.210162	SPBPJ4664.02	SPBPJ4664.02	exonic	S>G
NC_003423.3_697295	II	697295	A	G	0.19863	SPBPJ4664.02	SPBPJ4664.02	exonic	S>G
NC_003423.3_697541	II	697541	A	G	0.179289	SPBPJ4664.02	SPBPJ4664.02	exonic	I>V
NC_003423.3_697685	II	697685	A	G	0.116234	SPBPJ4664.02	SPBPJ4664.02	exonic	I>V
NC_003423.3_697835	II	697835	A	G	0.170758	SPBPJ4664.02	SPBPJ4664.02	exonic	S>G
NC_003423.3_698051	II	698051	A	G	0.158537	SPBPJ4664.02	SPBPJ4664.02	exonic	S>G
NC_003423.3_698156	II	698156	A	G	0.307018	SPBPJ4664.02	SPBPJ4664.02	exonic	S>G
NC_003423.3_698188	II	698188	A	G	0.363296	SPBPJ4664.02	SPBPJ4664.02	exonic	V>V
NC_003423.3_699152	II	699152	A	G	0.330008	SPBPJ4664.02	SPBPJ4664.02	exonic	S>G
NC_003423.3_699500	II	699500	A	G	0.652422	SPBPJ4664.02	SPBPJ4664.02	exonic	S>G
NC_003423.3_777098	II	777098	A	G	0.223684	SPBC577.13	syj2	exonic	Q>Q
NC_003423.3_825669	II	825669	A	G	0.193277	SPBC530.13	lsc1	exonic	L>L
NC_003423.3_858529	II	858529	A	G	0.203883	SPBC36.09	sap61	exonic	E>E
NC_003423.3_904855	II	904855	A	G	0.163462	SPBC216.05	rad3	exonic	K>R
NC_003423.3_944538	II	944538	A	G	0.114391	SPBC646.11	cct6	exonic	Y>C
NC_003423.3_981120	II	981120	A	G	0.181818	SPBP35G2.09	usp103	UTR5	NA
NC_003423.3_1103501	II	1103501	A	G	0.398524	SPBC1709.03	SPBC1709.03	exonic	R>G
NC_003423.3_1132590	II	1132590	A	G	0.133333	SPBC1709.17	SPBC1709.17	intronic	NA
NC_003423.3_1132838	II	1132838	A	G	0.762082	SPBC1709.17	SPBC1709.17	exonic	Q>R
NC_003423.3_1132841	II	1132841	A	G	0.656489	SPBC1709.17	SPBC1709.17	exonic	K>R
NC_003423.3_1164595	II	1164595	A	G	0.125	SPBC409.23	tam7	intronic	NA
NC_003423.3_1167971	II	1167971	A	G	0.55	SPBC409.15	SPBC409.15	intronic	NA
NC_003423.3_1337374	II	1337374	A	G	0.108108	SPBC27B12.08	sip1	exonic	Y>C
NC_003423.3_1522709	II	1522709	A	G	0.269841	SPBC83.07	jmj3	exonic	K>K
NC_003423.3_1546713	II	1546713	A	G	0.142857	SPBC29B5.01	atf1	intronic	NA
NC_003423.3_1761059	II	1761059	A	G	0.380952	SPBC11G11.03	mrt4	intronic	NA
NC_003423.3_1888140	II	1888140	A	G	0.25974	SPNCRNA.1473	SPNCRNA.1473	ncRNA_exonic	NA
NC_003423.3_1906249	II	1906249	A	G	0.430233	SPBP16F5.04	ubc7	intronic	NA
NC_003423.3_1906250	II	1906250	A	G	0.275862	SPBP16F5.04	ubc7	intronic	NA
NC_003423.3_1926931	II	1926931	A	G	0.108108	SPBC16E9.07	mug100	UTR5	NA
NC_003423.3_1939022	II	1939022	A	G	0.185567	SPNCRNA.1477	SPNCRNA.1477	ncRNA_exonic	NA
NC_003423.3_2001590	II	2001590	A	G	0.140625	SPBP23A10.04	apc2	exonic	K>K
NC_003423.3_2025679	II	2025679	A	G	0.300699	SPBP23A10.13	orc4	exonic	Q>R
NC_003423.3_2038393	II	2038393	A	G	0.322727	SPBC29A3.01	ccc2	exonic	K>R
NC_003423.3_2044286	II	2044286	A	G	0.221477	SPNCRNA.1483	SPNCRNA.1483	ncRNA_exonic	NA
NC_003423.3_2218041	II	2218041	A	G	0.3	SPNCRNA.1495	SPNCRNA.1495	ncRNA_exonic	NA
NC_003423.3_2262148	II	2262148	A	G	0.175258	SPBC21H7.05	sfc6	UTR5	NA
NC_003423.3_2263582	II	2263582	A	G	0.428571	SPBC21H7.05	sfc6	intronic	NA
NC_003423.3_2283814	II	2283814	A	G	0.294574	SPBC16H5.09c	omh2	exonic	Y>C
NC_003423.3_2301406	II	2301406	A	G	0.193548	SPNCRNA.1501	SPNCRNA.1501	ncRNA_exonic	NA
NC_003423.3_2313938	II	2313938	A	G	0.115385	SPBC12D12.09	rev7	splicing	NA
NC_003423.3_2571202	II	2571202	A	G	0.379661	SPBC29A10.15	orc1	exonic	N>S
NC_003423.3_2691013	II	2691013	A	G	0.151832	SPBC4F6.04	rpl2502	intronic	NA
NC_003423.3_2704801	II	2704801	A	G	0.201439	SPNCRNA.106	SPNCRNA.106	ncRNA_exonic	NA
NC_003423.3_2704802	II	2704802	A	G	0.727931	SPNCRNA.106	SPNCRNA.106	ncRNA_exonic	NA
NC_003423.3_2794629	II	2794629	A	G	0.333333	SPBC32F12.06	pch1	UTR5	NA
NC_003423.3_2814474	II	2814474	A	G	0.121212	SPBC19C7.02	ubr1	exonic	R>G
NC_003423.3_2874431	II	2874431	A	G	0.163265	SPBP4H10.04	ppb1	intronic	NA
NC_003423.3_2874539	II	2874539	A	G	0.357143	SPBP4H10.04	ppb1	splicing	NA
NC_003423.3_2977404	II	2977404	A	G	0.118644	SPBC2D10.06	rep1	exonic	K>R
NC_003423.3_3004120	II	3004120	A	G	0.444444	SPBC2D10.20	ubc1	UTR5	NA
NC_003423.3_3004324	II	3004324	A	G	0.186047	SPBC2D10.20	ubc1	UTR5	NA
NC_003423.3_3033889	II	3033889	A	G	0.273585	SPBC15D4.14	taf73	exonic	Q>Q
NC_003423.3_3051523	II	3051523	A	G	0.37594	SPBC13E7.06	msd1	exonic	K>R
NC_003423.3_3076164	II	3076164	A	G	0.163265	SPBC30D10.10c	tor1	exonic	I>M
NC_003423.3_3084193	II	3084193	A	G	0.127907	SPBC30D10.09c	SPBC30D10.09c	UTR3	NA
NC_003423.3_3573531	II	3573531	A	G	0.148148	SPNCRNA.1616	SPNCRNA.1616	ncRNA_exonic	NA
NC_003423.3_3598157	II	3598157	A	G	0.322034	SPBC16D10.05	mok13	exonic	I>V
NC_003423.3_3640691	II	3640691	A	G	0.75	SPBP8B7.04	mug45	exonic	Y>C
NC_003423.3_3656124	II	3656124	A	G	0.372093	SPBP8B7.13	vac7	exonic	R>G
NC_003423.3_3677134	II	3677134	A	G	0.157895	SPBP8B7.21	ubp3	UTR5	NA
NC_003423.3_3680495	II	3680495	A	G	0.253579	SPBP8B7.22	erd2	exonic	L>L
NC_003423.3_3760038	II	3760038	A	G	0.227273	SPBC31F10.05	mug37	exonic	K>R
NC_003423.3_3904777	II	3904777	A	G	0.125	SPBC1604.14c	shk1	UTR5	NA
NC_003423.3_3916777	II	3916777	A	G	0.146392	SPBC1604.08c	imp1	exonic	N>S
NC_003423.3_3921500	II	3921500	A	G	0.520408	SPBC1604.06c	SPBC1604.06c	exonic	L>L
NC_003423.3_3947789	II	3947789	A	G	0.411528	SPBC26H8.03	cho2	exonic	N>D
NC_003423.3_4197608	II	4197608	A	G	0.2	SPBC3F6.05	rga1	exonic	L>L
NC_003423.3_4244223	II	4244223	A	G	0.434783	SPBC16G5.16	SPBC16G5.16	intronic	NA
NC_003423.3_4284032	II	4284032	A	G	0.139535	SPBC16A3.08c	SPBC16A3.08c	intronic	NA
NC_003423.3_4347231	II	4347231	A	G	0.517241	SPBC16C6.09	ogm4	exonic	R>G
NC_003423.3_4430001	II	4430001	A	G	0.181818	SPNCRNA.1691	SPNCRNA.1691	ncRNA_exonic	NA
NC_003423.3_4446656	II	4446656	A	G	0.112676	SPBP4G3.02	pho1	UTR5	NA
NC_003421.2_201360	III	201360	A	G	0.321429	SPCC1235.11	SPCC1235.11	UTR3	NA
NC_003421.2_231690	III	231690	A	G	0.181818	SPNCRNA.1120	SPNCRNA.1120	ncRNA_exonic	NA
NC_003421.2_231704	III	231704	A	G	0.181818	SPNCRNA.1120	SPNCRNA.1120	ncRNA_exonic	NA
NC_003421.2_253031	III	253031	A	G	0.153846	SPCC794.16	SPCC794.16	UTR5	NA
NC_003421.2_435780	III	435780	A	G	0.114754	SPNCRNA.1138	SPNCRNA.1138	ncRNA_exonic	NA
NC_003421.2_524052	III	524052	A	G	0.125	SPCC10H11.02	cwf23	UTR5	NA
NC_003421.2_639878	III	639878	A	G	0.142857	SPNCRNA.1148	SPNCRNA.1148	ncRNA_exonic	NA
NC_003421.2_725982	III	725982	A	G	0.1	SPCC18B5.04	rsm18	UTR5	NA
NC_003421.2_757669	III	757669	A	G	0.196429	SPCC1020.11c	SPCC1020.11c	exonic	Y>C
NC_003421.2_825432	III	825432	A	G	0.125	SPCC1393.13	SPCC1393.13	exonic	K>R
NC_003421.2_917288	III	917288	A	G	0.173913	SPNCRNA.1161	SPNCRNA.1161	ncRNA_exonic	NA
NC_003421.2_984051	III	984051	A	G	0.257732	SPCC1795.08c	vid21	exonic	A>A
NC_003421.2_1009343	III	1009343	A	G	0.33218	SPCC895.06	elp2	exonic	L>L
NC_003421.2_1204754	III	1204754	A	G	0.127273	SPNCRNA.487	SPNCRNA.487	ncRNA_exonic	NA
NC_003421.2_1248126	III	1248126	A	G	0.183333	SPCC645.07	rgf1	exonic	S>G
NC_003421.2_1398933	III	1398933	A	G	0.333333	SPCC1281.08	wtf11	UTR5	NA
NC_003421.2_1482342	III	1482342	A	G	0.142857	SPCC188.05	SPCC188.05	UTR3	NA
NC_003421.2_1518504	III	1518504	A	G	0.1	SPCC584.14	mug160	UTR5	NA
NC_003421.2_1546251	III	1546251	A	G	0.153846	SPNCRNA.1203	SPNCRNA.1203	ncRNA_exonic	NA
NC_003421.2_1733099	III	1733099	A	G	0.465116	SPCC1450.04	tef5	splicing	NA
NC_003421.2_1787525	III	1787525	A	G	0.142857	SPCC1442.19	SPCC1442.19	intronic	NA
NC_003421.2_1817912	III	1817912	A	G	0.19697	SPCC285.11	ucp10	UTR3	NA
NC_003421.2_1818027	III	1818027	A	G	0.145455	SPCC285.11	ucp10	UTR3	NA
NC_003421.2_1838912	III	1838912	A	G	0.52437	SPCC1223.02	nmt1	exonic	N>S
NC_003421.2_1909323	III	1909323	A	G	0.2	SPCC737.08	SPCC737.08	exonic	L>L
NC_003421.2_1960389	III	1960389	A	G	0.386076	SPCC18.04	pof6	exonic	K>R
NC_003421.2_2088839	III	2088839	A	G	0.175644	SPCC576.05	SPCC576.05	exonic	L>L
NC_003421.2_2102999	III	2102999	A	G	0.338983	SPCC576.14	dph5	intronic	NA
NC_003421.2_2131962	III	2131962	A	G	0.172956	SPCC126.09	SPCC126.09	intronic	NA
NC_003421.2_2223432	III	2223432	A	G	0.252747	SPCC1919.09	tif6	intronic	NA
NC_003421.2_2242556	III	2242556	A	G	0.325301	SPCC790.02	pep3	exonic	I>V
NC_003421.2_2243015	III	2243015	A	G	0.177914	SPCC790.02	pep3	exonic	L>L
NC_003421.2_2312621	III	2312621	A	G	0.322751	SPCC965.13	SPCC965.13	exonic	S>G
NC_003421.2_2365377	III	2365377	A	G	0.558333	SPCC70.06	SPCC70.06	exonic	R>G
NC_003421.2_2442835	III	2442835	A	G	0.169811	SPRRNA.46	SPRRNA.46	ncRNA_exonic	NA
NC_003424.3_149187	I	149187	T	C	0.1	SPAC5H10.02c	SPAC5H10.02c	UTR5	NA
NC_003424.3_158129	I	158129	T	C	0.164763	SPAC5H10.06c	adh4	UTR5	NA
NC_003424.3_198574	I	198574	T	C	0.144444	SPAC13G6.12c	chs1	exonic	I>V
NC_003424.3_229259	I	229259	T	C	0.133333	SPAC24B11.12c	SPAC24B11.12c	UTR5	NA
NC_003424.3_242511	I	242511	T	C	0.20375	SPAC806.04c	SPAC806.04c	exonic	L>L
NC_003424.3_252847	I	252847	T	C	0.236111	SPAC1639.01c	SPAC1639.01c	intronic	NA
NC_003424.3_253220	I	253220	T	C	0.166667	SPAC1639.01c	SPAC1639.01c	intronic	NA
NC_003424.3_375890	I	375890	T	C	0.30137	SPAC630.14c	tup12	intronic	NA
NC_003424.3_392921	I	392921	T	C	0.27907	SPAC31A2.05c	mis4	exonic	K>R
NC_003424.3_393228	I	393228	T	C	0.125	SPAC31A2.05c	mis4	exonic	R>G
NC_003424.3_409032	I	409032	T	C	0.208589	SPAC31A2.11c	cuf1	exonic	L>L
NC_003424.3_710061	I	710061	T	C	0.910035	SPAC1296.01c	SPAC1296.01c	UTR5	NA
NC_003424.3_740685	I	740685	T	C	0.181507	SPAC22G7.06c	ura1	exonic	R>G
NC_003424.3_741163	I	741163	T	C	0.569231	SPAC22G7.06c	ura1	exonic	E>E
NC_003424.3_927882	I	927882	T	C	0.1	SPAC1687.14c	SPAC1687.14c	UTR3	NA
NC_003424.3_952761	I	952761	T	C	0.105263	SPAC222.05c	mss1	UTR5	NA
NC_003424.3_992050	I	992050	T	C	0.445	SPAC821.07c	moc3	exonic	Y>C
NC_003424.3_1089188	I	1089188	T	C	0.181818	SPAC1A6.09c	lag1	intronic	NA
NC_003424.3_1427160	I	1427160	T	C	0.2	SPAC3A12.05c	taf2	intronic	NA
NC_003424.3_1581515	I	1581515	T	C	0.204918	SPAC23H4.15	SPAC23H4.15	exonic	K>R
NC_003424.3_1582120	I	1582120	T	C	0.207865	SPAC23H4.15	SPAC23H4.15	UTR5	NA
NC_003424.3_1605511	I	1605511	T	C	0.185629	SPAC23H4.02	ppk9	exonic	K>E
NC_003424.3_1626855	I	1626855	T	C	0.16185	SPAP27G11.10c	nup184	exonic	K>K
NC_003424.3_1700754	I	1700754	T	C	0.191781	SPAC824.09c	SPAC824.09c	exonic	T>A
NC_003424.3_1737667	I	1737667	T	C	0.376	SPACUNK12.02c	cmk1	UTR3	NA
NC_003424.3_1744217	I	1744217	T	C	0.152542	SPAC105.02c	SPAC105.02c	UTR3	NA
NC_003424.3_1881713	I	1881713	T	C	0.535714	SPAPB1A10.10c	ypt71	intronic	NA
NC_003424.3_1920443	I	1920443	T	C	0.25	SPAC110.04c	pss1	intronic	NA
NC_003424.3_1995850	I	1995850	T	C	0.12439	SPAC9G1.13c	swc4	exonic	E>E
NC_003424.3_2051629	I	2051629	T	C	0.233918	SPAC607.09c	btn1	exonic	K>K
NC_003424.3_2170521	I	2170521	T	C	0.44898	SPAC13F5.01c	msh1	exonic	Q>Q
NC_003424.3_2231961	I	2231961	T	C	0.116505	SPAC18G6.09c	SPAC18G6.09c	UTR3	NA
NC_003424.3_2380037	I	2380037	T	C	0.243243	SPAC22H10.05c	SPAC22H10.05c	intronic	NA
NC_003424.3_2397695	I	2397695	T	C	0.210526	SPAC15F9.01c	SPAC15F9.01c	exonic	S>G
NC_003424.3_2412435	I	2412435	T	C	0.516129	SPAC6B12.02c	mus7	exonic	S>S
NC_003424.3_2420335	I	2420335	T	C	0.315789	SPAC6B12.06c	rrg9	UTR3	NA
NC_003424.3_2593484	I	2593484	T	C	0.189394	SPAC823.08c	SPAC823.08c	exonic	L>L
NC_003424.3_2610807	I	2610807	T	C	0.399586	SPAC823.16c	mug179	UTR5	NA
NC_003424.3_2671943	I	2671943	T	C	0.142857	SPAC4F8.03	sdo1	UTR3	NA
NC_003424.3_2995891	I	2995891	T	C	0.174603	SPAC31G5.05c	SPAC31G5.05c	UTR5	NA
NC_003424.3_3032901	I	3032901	T	C	0.111111	SPNCRNA.877	SPNCRNA.877	ncRNA_exonic	NA
NC_003424.3_3033122	I	3033122	T	C	0.224138	SPNCRNA.877	SPNCRNA.877	ncRNA_exonic	NA
NC_003424.3_3050992	I	3050992	T	C	0.142857	SPAC24C9.06c	SPAC24C9.06c	intronic	NA
NC_003424.3_3088818	I	3088818	T	C	0.25	SPAC16A10.05c	dad1	UTR3	NA
NC_003424.3_3144836	I	3144836	T	C	0.388889	SPNCRNA.891	SPNCRNA.891	ncRNA_exonic	NA
NC_003424.3_3174533	I	3174533	T	C	0.144654	SPAC3G9.05	SPAC3G9.05	exonic	R>G
NC_003424.3_3255533	I	3255533	T	C	0.185567	SPAC6G9.06c	pcp1	exonic	K>R
NC_003424.3_3478233	I	3478233	T	C	0.103448	SPNCRNA.911	SPNCRNA.911	ncRNA_exonic	NA
NC_003424.3_3578861	I	3578861	T	C	0.447368	SPNCRNA.918	SPNCRNA.918	ncRNA_exonic	NA
NC_003424.3_3622335	I	3622335	T	C	0.164751	SPAC17G6.16c	ysh1	exonic	R>G
NC_003424.3_3795915	I	3795915	T	C	0.411765	SPAC1556.01c	rad50	UTR5	NA
NC_003424.3_3831701	I	3831701	T	C	0.133333	SPAC4H3.04c	SPAC4H3.04c	intronic	NA
NC_003424.3_3980455	I	3980455	T	C	0.357143	SPAPB18E9.02c	ppk18	intronic	NA
NC_003424.3_3980497	I	3980497	T	C	0.173913	SPAPB18E9.02c	ppk18	intronic	NA
NC_003424.3_4008208	I	4008208	T	C	0.242647	SPNCRNA.53	prl53	ncRNA_exonic	NA
NC_003424.3_4008815	I	4008815	T	C	0.236853	SPNCRNA.53	prl53	ncRNA_exonic	NA
NC_003424.3_4038387	I	4038387	T	C	0.151261	SPAPJ698.03c	prp12	exonic	E>E
NC_003424.3_4053766	I	4053766	T	C	0.333333	SPAC19G12.07c	rsd1	UTR3	NA
NC_003424.3_4055329	I	4055329	T	C	0.387755	SPAC19G12.07c	rsd1	exonic	R>G
NC_003424.3_4198013	I	4198013	T	C	0.147208	SPAC683.02c	SPAC683.02c	exonic	I>M
NC_003424.3_4251282	I	4251282	T	C	0.218513	SPAC1F7.13c	rpl801	exonic	K>R
NC_003424.3_4271696	I	4271696	T	C	0.114754	SPAC2C4.07c	SPAC2C4.07c	exonic	K>K
NC_003424.3_4297845	I	4297845	T	C	0.105263	SPAC25G10.02	cce1	exonic	S>G
NC_003424.3_4349812	I	4349812	T	C	0.237037	SPAC23D3.06c	nup146	exonic	I>M
NC_003424.3_4394586	I	4394586	T	C	0.411504	SPAC30.03c	tsn1	UTR3	NA
NC_003424.3_4394654	I	4394654	T	C	0.232558	SPAC30.03c	tsn1	UTR3	NA
NC_003424.3_4394655	I	4394655	T	C	0.114943	SPAC30.03c	tsn1	UTR3	NA
NC_003424.3_4394669	I	4394669	T	C	0.16	SPAC30.03c	tsn1	UTR3	NA
NC_003424.3_4512918	I	4512918	T	C	0.444444	SPAC27D7.03c	mei2	exonic	L>L
NC_003424.3_4536686	I	4536686	T	C	0.238095	SPAC27D7.13c	ssm4	exonic	M>?
NC_003424.3_4623405	I	4623405	T	C	0.133333	SPAC1093.06c	dhc1	exonic	I>M
NC_003424.3_4687732	I	4687732	T	C	0.226667	SPAC144.17c	SPAC144.17c	exonic	L>L
NC_003424.3_4693596	I	4693596	T	C	0.125	SPNCRNA.1017	SPNCRNA.1017	ncRNA_exonic	NA
NC_003424.3_4727249	I	4727249	T	C	0.119497	SPAC17D4.03c	cis4	exonic	T>A
NC_003424.3_4746978	I	4746978	T	C	0.241379	SPAPYUG7.02c	sin1	exonic	S>G
NC_003424.3_4816846	I	4816846	T	C	0.196078	SPAC20G4.02c	fus1	exonic	S>S
NC_003424.3_4817495	I	4817495	T	C	0.129032	SPAC20G4.02c	fus1	UTR5	NA
NC_003424.3_4905194	I	4905194	T	C	0.452381	SPAC19B12.12c	yip11	UTR3	NA
NC_003424.3_4941490	I	4941490	T	C	0.244898	SPAC1B3.07c	vps28	UTR5	NA
NC_003424.3_4950734	I	4950734	T	C	0.163732	SPAC1B3.12c	rpb10	exonic	Y>C
NC_003424.3_4960523	I	4960523	T	C	0.617127	SPAC1B3.16c	vht1	exonic	Y>C
NC_003424.3_4973192	I	4973192	T	C	0.173913	SPAC1952.04c	SPAC1952.04c	intronic	NA
NC_003424.3_5042694	I	5042694	T	C	0.176471	SPAC22E12.11c	set3	UTR5	NA
NC_003424.3_5110887	I	5110887	T	C	0.289333	SPAC29A4.18	prw1	exonic	S>G
NC_003424.3_5374726	I	5374726	T	C	0.135849	SPAC4D7.12c	fet5	exonic	L>L
NC_003423.3_79499	II	79499	T	C	0.108527	SPNCRNA.1306	SPNCRNA.1306	ncRNA_exonic	NA
NC_003423.3_83742	II	83742	T	C	0.6875	SPBPB10D8.02c	SPBPB10D8.02c	UTR3	NA
NC_003423.3_100387	II	100387	T	C	0.435678	SPBPB10D8.07c	SPBPB10D8.07c	exonic	T>A
NC_003423.3_152617	II	152617	T	C	0.556818	SPBC1683.06c	SPBC1683.06c	exonic	T>A
NC_003423.3_217038	II	217038	T	C	0.154167	SPBC660.12c	SPBC660.12c	exonic	Y>C
NC_003423.3_240996	II	240996	T	C	0.153846	SPBC31E1.02c	pmr1	exonic	T>A
NC_003423.3_343458	II	343458	T	C	0.159091	SPBC1271.12	kes1	intronic	NA
NC_003423.3_468678	II	468678	T	C	0.125	SPBC428.12c	SPBC428.12c	intronic	NA
NC_003423.3_533968	II	533968	T	C	0.154639	SPBC1685.15c	klp6	exonic	M>V
NC_003423.3_563552	II	563552	T	C	0.130435	SPBC354.08c	SPBC354.08c	exonic	R>G
NC_003423.3_947272	II	947272	T	C	0.434783	SPBC646.12c	gap1	exonic	E>G
NC_003423.3_969413	II	969413	T	C	0.15	SPBP35G2.04c	SPBP35G2.04c	intronic	NA
NC_003423.3_1040404	II	1040404	T	C	0.233333	SPBC337.05c	cct8	splicing	NA
NC_003423.3_1041409	II	1041409	T	C	0.196305	SPBC337.06c	cwf15	exonic	Q>R
NC_003423.3_1084704	II	1084704	T	C	0.196078	SPBC1734.12c	alg12	exonic	L>L
NC_003423.3_1175660	II	1175660	T	C	0.27027	SPBC409.20c	psh3	intronic	NA
NC_003423.3_1407357	II	1407357	T	C	0.173494	SPBC17A3.04c	rar1	UTR3	NA
NC_003423.3_1480045	II	1480045	T	C	0.121951	SPBC32H8.13c	mok12	exonic	E>E
NC_003423.3_1654045	II	1654045	T	C	0.142857	SPBC21B10.09	SPBC21B10.09	intronic	NA
NC_003423.3_1931257	II	1931257	T	C	0.476923	SPBC16E9.09c	SPBC16E9.09c	exonic	Y>C
NC_003423.3_2103715	II	2103715	T	C	0.208333	SPBC23G7.04c	nif1	UTR5	NA
NC_003423.3_2103716	II	2103716	T	C	0.208333	SPBC23G7.04c	nif1	UTR5	NA
NC_003423.3_2342712	II	2342712	T	C	0.12	SPBC24C6.10c	dip1	exonic	E>G
NC_003423.3_2371559	II	2371559	T	C	0.275641	SPBC19G7.10c	SPBC19G7.10c	exonic	T>A
NC_003423.3_2392656	II	2392656	T	C	0.4	SPBC36B7.06c	mug20	intronic	NA
NC_003423.3_2561005	II	2561005	T	C	0.282609	SPBC29A10.10c	SPBC29A10.10c	exonic	K>R
NC_003423.3_2593025	II	2593025	T	C	0.686275	SPBC2G5.07c	rpc25	exonic	Y>C
NC_003423.3_2698161	II	2698161	T	C	0.181818	SPBC4F6.07c	SPBC4F6.07c	UTR3	NA
NC_003423.3_2785940	II	2785940	T	C	0.166667	SPBC32F12.01c	css1	intronic	NA
NC_003423.3_2869675	II	2869675	T	C	0.152416	SPBP19A11.07c	SPBP19A11.07c	exonic	I>V
NC_003423.3_2869967	II	2869967	T	C	0.119205	SPBP19A11.07c	SPBP19A11.07c	exonic	R>G
NC_003423.3_3006714	II	3006714	T	C	0.208333	SPBC15D4.01c	klp9	exonic	I>M
NC_003423.3_3174840	II	3174840	T	C	0.619048	SPBC776.02c	dis2	intronic	NA
NC_003423.3_3190069	II	3190069	T	C	0.161905	SPBC776.08c	SPBC776.08c	exonic	S>G
NC_003423.3_3228935	II	3228935	T	C	0.152318	SPBC19F8.01c	spn7	exonic	K>R
NC_003423.3_3393060	II	3393060	T	C	0.14777	SPBC3B8.03	SPBC3B8.03	exonic	K>R
NC_003423.3_3445887	II	3445887	T	C	0.234483	SPBC2G2.06c	apl1	exonic	R>G
NC_003423.3_3459774	II	3459774	T	C	0.919048	SPBC2G2.13c	SPBC2G2.13c	intronic	NA
NC_003423.3_3459787	II	3459787	T	C	0.287879	SPBC2G2.13c	SPBC2G2.13c	intronic	NA
NC_003423.3_3459814	II	3459814	T	C	0.152284	SPBC2G2.13c	SPBC2G2.13c	intronic	NA
NC_003423.3_3479560	II	3479560	T	C	0.111111	SPNCRNA.1603	SPNCRNA.1603	ncRNA_exonic	NA
NC_003423.3_3492020	II	3492020	T	C	0.302632	SPNCRNA.1606	SPNCRNA.1606	ncRNA_exonic	NA
NC_003423.3_3519349	II	3519349	T	C	0.21673	SPBC1105.07c	SPBC1105.07c	exonic	I>M
NC_003423.3_3610616	II	3610616	T	C	0.141026	SPBC16D10.07c	sir2	exonic	L>L
NC_003423.3_3629129	II	3629129	T	C	0.178282	SPNCRNA.1626	SPNCRNA.1626	ncRNA_exonic	NA
NC_003423.3_3642789	II	3642789	T	C	0.2	SPBP8B7.05c	SPBP8B7.05c	UTR5	NA
NC_003423.3_3737189	II	3737189	T	C	0.214286	SPBC13G1.06c	isd11	intronic	NA
NC_003423.3_3742125	II	3742125	T	C	0.137931	SPBC13G1.15c	SPBC13G1.15c	UTR5	NA
NC_003423.3_3813182	II	3813182	T	C	0.331169	SPBC21C3.10c	SPBC21C3.10c	exonic	I>M
NC_003423.3_3828581	II	3828581	T	C	0.366197	SPNCRNA.1644	SPNCRNA.1644	ncRNA_exonic	NA
NC_003423.3_4012217	II	4012217	T	C	0.481752	SPBC3B9.15c	scp1	exonic	S>S
NC_003423.3_4014442	II	4014442	T	C	0.192771	SPBC3B9.15c	scp1	exonic	S>G
NC_003423.3_4100272	II	4100272	T	C	0.4375	SPNCRNA.1667	SPNCRNA.1667	ncRNA_exonic	NA
NC_003423.3_4387181	II	4387181	T	C	0.321429	SPBC1289.03c	spi1	intronic	NA
NC_003421.2_24374	III	24374	T	C	0.498623	SPNCRNA.1095	SPNCRNA.1095	ncRNA_exonic	NA
NC_003421.2_31401	III	31401	T	C	0.297297	SPCP20C8.02c	SPCP20C8.02c	exonic	L>L
NC_003421.2_218166	III	218166	T	C	0.108696	SPNCRNA.1119	SPNCRNA.1119	ncRNA_exonic	NA
NC_003421.2_221286	III	221286	T	C	0.178571	SPCC548.03c	wtf4	exonic	A>A
NC_003421.2_353008	III	353008	T	C	0.1	SPNCRNA.1133	SPNCRNA.1133	ncRNA_exonic	NA
NC_003421.2_499146	III	499146	T	C	0.240343	SPCC970.08	SPCC970.08	exonic	L>L
NC_003421.2_499662	III	499662	T	C	0.171429	SPCC970.08	SPCC970.08	exonic	S>S
NC_003421.2_596808	III	596808	T	C	0.125	SPCC1183.03c	SPCC1183.03c	intronic	NA
NC_003421.2_612249	III	612249	T	C	0.137494	SPCC1183.08c	rpl101	exonic	K>R
NC_003421.2_638912	III	638912	T	C	0.215606	SPCC31H12.08c	ccr4	exonic	I>V
NC_003421.2_957275	III	957275	T	C	0.190476	SPCPB16A4.06c	SPCPB16A4.06c	UTR5	NA
NC_003421.2_1001387	III	1001387	T	C	0.20073	SPCC895.04c	ufe1	exonic	N>S
NC_003421.2_1143717	III	1143717	T	C	0.128205	SPCC4B3.18	SPCC4B3.18	exonic	R>G
NC_003421.2_1179143	III	1179143	T	C	0.105263	SPCP25A2.02c	rhp26	UTR3	NA
NC_003421.2_1287523	III	1287523	T	C	0.1	SPNCRNA.1184	SPNCRNA.1184	ncRNA_exonic	NA
NC_003421.2_1501578	III	1501578	T	C	0.185185	SPCC188.14	SPCC188.14	UTR5	NA
NC_003421.2_1513089	III	1513089	T	C	0.166667	SPCC584.11c	SPCC584.11c	intronic	NA
NC_003421.2_1558756	III	1558756	T	C	0.351351	SPCC162.10	ppk33	exonic	K>R
NC_003421.2_1580953	III	1580953	T	C	0.340909	SPCC162.04c	wtf13	exonic	I>V
NC_003421.2_1698430	III	1698430	T	C	0.209125	SPCC417.11c	SPCC417.11c	exonic	L>L
NC_003421.2_1750369	III	1750369	T	C	0.128713	SPCC1450.11c	cek1	exonic	S>G
NC_003421.2_1781633	III	1781633	T	C	0.285714	SPCC1442.08c	cox12	intronic	NA
NC_003421.2_1890643	III	1890643	T	C	0.110294	SPCC737.03c	ima1	UTR5	NA
NC_003421.2_1990529	III	1990529	T	C	0.208333	SPCC18.18c	fum1	intronic	NA
NC_003421.2_2043079	III	2043079	T	C	0.153846	SPCC1739.08c	SPCC1739.08c	UTR3	NA
NC_003421.2_2101237	III	2101237	T	C	0.107143	SPCC576.12c	mhf2	UTR3	NA
NC_003421.2_2177869	III	2177869	T	C	0.342857	SPCC1620.14c	snf22	UTR5	NA
NC_003421.2_2177970	III	2177970	T	C	0.108108	SPCC1620.14c	snf22	UTR5	NA
NC_003421.2_2177971	III	2177971	T	C	0.378378	SPCC1620.14c	snf22	UTR5	NA
NC_003421.2_2208128	III	2208128	T	C	0.279889	SPCC1919.03c	amk2	exonic	S>G
NC_003421.2_2228842	III	2228842	T	C	0.285714	SPCC1919.10c	myo52	exonic	K>E
NC_003421.2_2269490	III	2269490	T	C	0.188679	SPCC1840.06	atp5	splicing	NA
NC_003421.2_2375770	III	2375770	T	C	0.134615	SPCC1827.01c	SPCC1827.01c	exonic	E>E

## Sheet: 35 °C
Supplementary Table S3 Editing sites identified from strain FY7652-hADAR2
Sheet 3: Editing sites identified from strain FY7652-hADAR2 incubated at 35 °C
#CHROM_POS	Chromosome	Coordinate	Reference	Variance	EditingLevel	RefGeneID	GeneName	Feature	AminoAcidSubstitution
NC_003424.3_12439	I	12439	A	G	0.130435	SPAC212.08c	SPAC212.08c	exonic	L>L
NC_003424.3_32766	I	32766	A	G	0.181818	SPAC977.02	SPAC977.02	UTR3	NA
NC_003424.3_53500	I	53500	A	G	0.192982	SPAC977.10	sod2	exonic	K>R
NC_003424.3_68225	I	68225	A	G	0.286093	SPAC977.17	SPAC977.17	exonic	I>M
NC_003424.3_82942	I	82942	A	G	0.366061	SPAC1F8.01	ght3	exonic	R>G
NC_003424.3_92347	I	92347	A	G	0.452381	SPNCRNA.605	SPNCRNA.605	ncRNA_exonic	NA
NC_003424.3_114266	I	114266	A	G	0.286996	SPAC11D3.05	mfs2	exonic	S>G
NC_003424.3_115177	I	115177	A	G	0.436848	SPAC11D3.05	mfs2	exonic	K>K
NC_003424.3_151201	I	151201	A	G	0.12	SPAC5H10.03	SPAC5H10.03	UTR5	NA
NC_003424.3_162977	I	162977	A	G	0.253275	SPAC5H10.10	SPAC5H10.10	exonic	L>L
NC_003424.3_180749	I	180749	A	G	0.205882	SPAC13G6.04	tim8	intronic	NA
NC_003424.3_208534	I	208534	A	G	0.261905	SPNCRNA.622	SPNCRNA.622	ncRNA_exonic	NA
NC_003424.3_261459	I	261459	A	G	0.216216	SPAC1F5.11c	tra2	exonic	Q>Q
NC_003424.3_264705	I	264705	A	G	0.347826	SPAC1F5.11c	tra2	exonic	I>M
NC_003424.3_266556	I	266556	A	G	0.25	SPAC1F5.11c	tra2	exonic	I>M
NC_003424.3_304739	I	304739	A	G	0.352941	SPAC18B11.08c	SPAC18B11.08c	intronic	NA
NC_003424.3_304762	I	304762	A	G	0.432432	SPAC18B11.08c	SPAC18B11.08c	intronic	NA
NC_003424.3_333077	I	333077	A	G	0.316	SPAC12G12.17	SPAC12G12.17	UTR5	NA
NC_003424.3_333115	I	333115	A	G	0.172185	SPAC12G12.17	SPAC12G12.17	UTR5	NA
NC_003424.3_333127	I	333127	A	G	0.161994	SPAC12G12.17	SPAC12G12.17	UTR5	NA
NC_003424.3_448578	I	448578	A	G	0.418367	SPAC23E2.02	lsd2	exonic	L>L
NC_003424.3_489284	I	489284	A	G	0.208955	SPAC24H6.02c	SPAC24H6.02c	exonic	V>V
NC_003424.3_494338	I	494338	A	G	0.291925	SPAPB21F2.02	SPAPB21F2.02	exonic	R>G
NC_003424.3_496600	I	496600	A	G	0.187773	SPAPB21F2.02	SPAPB21F2.02	exonic	I>M
NC_003424.3_519941	I	519941	A	G	0.142857	SPNCRNA.658	SPNCRNA.658	ncRNA_exonic	NA
NC_003424.3_519958	I	519958	A	G	0.153846	SPNCRNA.658	SPNCRNA.658	ncRNA_exonic	NA
NC_003424.3_551172	I	551172	A	G	0.154839	SPAC2F7.10	akr1	exonic	L>L
NC_003424.3_604309	I	604309	A	G	0.231884	SPNCRNA.666	SPNCRNA.666	ncRNA_exonic	NA
NC_003424.3_613145	I	613145	A	G	0.529412	SPAC1F3.01	rrp6	exonic	L>L
NC_003424.3_624203	I	624203	A	G	0.707729	SPAC1F3.05	SPAC1F3.05	exonic	Y>C
NC_003424.3_636694	I	636694	A	G	0.107711	SPAC1F3.09	mug161	exonic	K>R
NC_003424.3_636706	I	636706	A	G	0.158022	SPAC1F3.09	mug161	exonic	Y>C
NC_003424.3_668887	I	668887	A	G	0.251707	SPAC1D4.13	byr1	exonic	L>L
NC_003424.3_671924	I	671924	A	G	0.239583	SPAC1D4.14	tho2	exonic	L>L
NC_003424.3_688110	I	688110	A	G	0.164384	SPAC22F3.09c	res2	exonic	K>E
NC_003424.3_688425	I	688425	A	G	0.337838	SPAC22F3.09c	res2	exonic	S>G
NC_003424.3_697988	I	697988	A	G	0.228972	SPAC22F3.05c	alp41	exonic	T>A
NC_003424.3_705656	I	705656	A	G	0.141509	SPAC22F3.03c	rdh54	exonic	I>M
NC_003424.3_705657	I	705657	A	G	0.245283	SPAC22F3.03c	rdh54	exonic	K>E
NC_003424.3_715879	I	715879	A	G	0.131737	SPAC1296.04	mug65	intronic	NA
NC_003424.3_715943	I	715943	A	G	0.525	SPAC1296.04	mug65	intronic	NA
NC_003424.3_721053	I	721053	A	G	0.302956	SPAC1296.06	tah18	exonic	K>K
NC_003424.3_728662	I	728662	A	G	0.24	SPAC22G7.02	kap111	splicing	NA
NC_003424.3_728887	I	728887	A	G	0.117647	SPAC22G7.02	kap111	exonic	K>R
NC_003424.3_729744	I	729744	A	G	0.179104	SPAC22G7.02	kap111	exonic	K>E
NC_003424.3_729854	I	729854	A	G	0.181818	SPAC22G7.02	kap111	exonic	E>E
NC_003424.3_729855	I	729855	A	G	0.314607	SPAC22G7.02	kap111	exonic	S>G
NC_003424.3_734956	I	734956	A	G	0.176471	SPAC22G7.04	ubp13	exonic	S>G
NC_003424.3_810112	I	810112	A	G	0.663551	SPAC2G11.02	urb2	exonic	K>R
NC_003424.3_896396	I	896396	A	G	0.283186	SPAC22H12.02	tfg3	exonic	M>V
NC_003424.3_906982	I	906982	A	G	0.5	SPAC1687.04	mcb1	exonic	Q>Q
NC_003424.3_915215	I	915215	A	G	0.166667	SPAC1687.09	SPAC1687.09	exonic	N>D
NC_003424.3_979457	I	979457	A	G	0.151515	SPAC222.18	SPAC222.18	UTR3	NA
NC_003424.3_998776	I	998776	A	G	0.217949	SPAC821.09	eng1	UTR5	NA
NC_003424.3_998777	I	998777	A	G	0.192308	SPAC821.09	eng1	UTR5	NA
NC_003424.3_1033556	I	1033556	A	G	0.147971	SPAC23C4.02	crn1	exonic	K>E
NC_003424.3_1038495	I	1038495	A	G	0.117647	SPAC23C4.07	tht2	UTR5	NA
NC_003424.3_1060300	I	1060300	A	G	0.113924	SPAC23C4.17	SPAC23C4.17	exonic	R>G
NC_003424.3_1108605	I	1108605	A	G	0.225225	SPAC30D11.06c	SPAC30D11.06c	exonic	V>V
NC_003424.3_1125615	I	1125615	A	G	0.342593	SPAC56F8.02	SPAC56F8.02	exonic	L>L
NC_003424.3_1125617	I	1125617	A	G	0.166667	SPAC56F8.02	SPAC56F8.02	exonic	N>S
NC_003424.3_1175614	I	1175614	A	G	0.510519	SPAC22A12.10	SPAC22A12.10	exonic	T>A
NC_003424.3_1180649	I	1180649	A	G	0.138158	SPAC22A12.13	mug84	exonic	L>L
NC_003424.3_1309847	I	1309847	A	G	0.145663	SPAC6F12.02	rst2	UTR5	NA
NC_003424.3_1349111	I	1349111	A	G	0.3775	SPAC6F12.17	rna14	exonic	Y>C
NC_003424.3_1349116	I	1349116	A	G	0.254593	SPAC6F12.17	rna14	exonic	S>G
NC_003424.3_1349638	I	1349638	A	G	0.367953	SPAC6F12.17	rna14	exonic	R>G
NC_003424.3_1399184	I	1399184	A	G	0.153846	SPNCRNA.740	SPNCRNA.740	ncRNA_exonic	NA
NC_003424.3_1448514	I	1448514	A	G	0.123223	SPAC3A12.15	vps53	exonic	L>L
NC_003424.3_1496660	I	1496660	A	G	0.166667	SPAC5D6.09c	mug86	UTR5	NA
NC_003424.3_1511086	I	1511086	A	G	0.472973	SPAC5D6.02c	mug165	exonic	L>L
NC_003424.3_1543416	I	1543416	A	G	0.270924	SPAC57A7.04c	pabp	exonic	L>L
NC_003424.3_1547409	I	1547409	A	G	0.226027	SPAC167.07c	SPAC167.07c	exonic	L>L
NC_003424.3_1547410	I	1547410	A	G	0.255172	SPAC167.07c	SPAC167.07c	exonic	N>D
NC_003424.3_1548373	I	1548373	A	G	0.150685	SPAC167.07c	SPAC167.07c	exonic	N>D
NC_003424.3_1549227	I	1549227	A	G	0.1375	SPAC167.07c	SPAC167.07c	exonic	I>M
NC_003424.3_1575538	I	1575538	A	G	0.325301	SPAC23H4.18c	rbx1	intronic	NA
NC_003424.3_1575542	I	1575542	A	G	0.195122	SPAC23H4.18c	rbx1	intronic	NA
NC_003424.3_1575543	I	1575543	A	G	0.301205	SPAC23H4.18c	rbx1	intronic	NA
NC_003424.3_1575616	I	1575616	A	G	0.5	SPAC23H4.18c	rbx1	intronic	NA
NC_003424.3_1578008	I	1578008	A	G	0.147651	SPAC23H4.17c	srb10	exonic	K>E
NC_003424.3_1578017	I	1578017	A	G	0.12	SPAC23H4.17c	srb10	exonic	K>E
NC_003424.3_1601064	I	1601064	A	G	0.529412	SPNCRNA.746	SPNCRNA.746	ncRNA_exonic	NA
NC_003424.3_1601127	I	1601127	A	G	0.28	SPNCRNA.746	SPNCRNA.746	ncRNA_exonic	NA
NC_003424.3_1610278	I	1610278	A	G	0.193237	SPAC23H4.01c	SPAC23H4.01c	exonic	K>R
NC_003424.3_1692810	I	1692810	A	G	0.178808	SPAC824.05	vps16	exonic	I>M
NC_003424.3_1720314	I	1720314	A	G	0.171875	SPAC664.09	ggt1	exonic	L>L
NC_003424.3_1726064	I	1726064	A	G	0.195955	SPAC664.11	ssc1	exonic	K>R
NC_003424.3_1727726	I	1727726	A	G	0.153808	SPAC664.11	ssc1	exonic	K>R
NC_003424.3_1788353	I	1788353	A	G	0.779817	SPAC17A5.16	ftp105	exonic	E>E
NC_003424.3_1818260	I	1818260	A	G	0.144231	SPAC1002.11	gaa1	exonic	K>K
NC_003424.3_1855716	I	1855716	A	G	0.176	SPAP11E10.01	SPAP11E10.01	UTR5	NA
NC_003424.3_1861010	I	1861010	A	G	0.114286	SPAPB1A10.02	scm3	UTR5	NA
NC_003424.3_1861249	I	1861249	A	G	0.1875	SPNCRNA.181	SPNCRNA.181	ncRNA_exonic	NA
NC_003424.3_1876595	I	1876595	A	G	0.267442	SPAPB1A10.08	SPAPB1A10.08	exonic	N>D
NC_003424.3_1892865	I	1892865	A	G	0.578947	SPAPB1A10.15	arv1	intronic	NA
NC_003424.3_1897894	I	1897894	A	G	0.361162	SPAC140.02	gar2	exonic	E>E
NC_003424.3_1898158	I	1898158	A	G	0.270791	SPAC140.02	gar2	exonic	S>S
NC_003424.3_1898170	I	1898170	A	G	0.254065	SPAC140.02	gar2	exonic	S>S
NC_003424.3_1898263	I	1898263	A	G	0.233196	SPAC140.02	gar2	exonic	E>E
NC_003424.3_1898264	I	1898264	A	G	0.131687	SPAC140.02	gar2	exonic	R>G
NC_003424.3_1898784	I	1898784	A	G	0.382353	SPAC140.02	gar2	exonic	K>R
NC_003424.3_1899375	I	1899375	A	G	0.236287	SPAC140.02	gar2	UTR3	NA
NC_003424.3_1912473	I	1912473	A	G	0.166667	SPAC110.02	pds5	exonic	L>L
NC_003424.3_1912842	I	1912842	A	G	0.27551	SPAC110.02	pds5	exonic	L>L
NC_003424.3_1915632	I	1915632	A	G	0.457746	SPAC110.02	pds5	exonic	E>E
NC_003424.3_1916509	I	1916509	A	G	0.157895	SPAC110.03	cdc42	intronic	NA
NC_003424.3_2006199	I	2006199	A	G	0.484615	SPAC17H9.02	SPAC17H9.02	exonic	L>L
NC_003424.3_2018772	I	2018772	A	G	0.130653	SPAC17H9.08	SPAC17H9.08	exonic	Y>C
NC_003424.3_2019268	I	2019268	A	G	0.131455	SPAC17H9.08	SPAC17H9.08	exonic	I>M
NC_003424.3_2058080	I	2058080	A	G	0.194444	SPAC732.01	vma11	intronic	NA
NC_003424.3_2102352	I	2102352	A	G	0.130435	SPAC25A8.02	SPAC25A8.02	UTR5	NA
NC_003424.3_2106598	I	2106598	A	G	0.108108	SPAC631.02	SPAC631.02	UTR5	NA
NC_003424.3_2107550	I	2107550	A	G	0.102564	SPAC631.02	SPAC631.02	intronic	NA
NC_003424.3_2125186	I	2125186	A	G	0.128834	SPAC20H4.08	SPAC20H4.08	exonic	L>L
NC_003424.3_2127966	I	2127966	A	G	0.15015	SPAC20H4.09	SPAC20H4.09	exonic	Y>C
NC_003424.3_2134923	I	2134923	A	G	0.135484	SPAC23C11.01	SPAC23C11.01	exonic	S>G
NC_003424.3_2150950	I	2150950	A	G	0.198113	SPAC23C11.10	SPAC23C11.10	exonic	K>E
NC_003424.3_2178524	I	2178524	A	G	0.506667	SPNCRNA.801	SPNCRNA.801	ncRNA_exonic	NA
NC_003424.3_2188781	I	2188781	A	G	0.165775	SPAC1783.01	SPAC1783.01	exonic	T>A
NC_003424.3_2188810	I	2188810	A	G	0.541436	SPAC1783.01	SPAC1783.01	exonic	Q>Q
NC_003424.3_2263289	I	2263289	A	G	0.1	SPAC4G9.07	mug133	UTR5	NA
NC_003424.3_2298242	I	2298242	A	G	0.142857	SPNCRNA.811	SPNCRNA.811	ncRNA_exonic	NA
NC_003424.3_2298477	I	2298477	A	G	0.263158	SPNCRNA.811	SPNCRNA.811	ncRNA_exonic	NA
NC_003424.3_2303987	I	2303987	A	G	0.307692	SPNCRNA.190	SPNCRNA.190	ncRNA_exonic	NA
NC_003424.3_2323277	I	2323277	A	G	0.121212	SPNCRNA.812	SPNCRNA.812	ncRNA_exonic	NA
NC_003424.3_2344183	I	2344183	A	G	0.133333	SPAC17G8.02	SPAC17G8.02	UTR5	NA
NC_003424.3_2345255	I	2345255	A	G	0.101124	SPAC17G8.02	SPAC17G8.02	exonic	L>L
NC_003424.3_2376975	I	2376975	A	G	0.125	SPAC22H10.04	SPAC22H10.04	UTR5	NA
NC_003424.3_2426029	I	2426029	A	G	0.502632	SPAC6B12.08	mug185	UTR5	NA
NC_003424.3_2446359	I	2446359	A	G	0.117647	SPAC32A11.01	mug8	exonic	R>G
NC_003424.3_2465592	I	2465592	A	G	0.86194	SPAC19A8.11c	SPAC19A8.11c	exonic	T>A
NC_003424.3_2503753	I	2503753	A	G	0.356902	SPAC23H3.06	apl6	exonic	L>L
NC_003424.3_2524981	I	2524981	A	G	0.2	SPNCRNA.832	SPNCRNA.832	ncRNA_exonic	NA
NC_003424.3_2531313	I	2531313	A	G	0.2	SPAC25H1.06	pcf3	UTR5	NA
NC_003424.3_2536369	I	2536369	A	G	0.13079	SPAC25H1.07	emc1	exonic	H>R
NC_003424.3_2564889	I	2564889	A	G	0.179191	SPAC4A8.10	SPAC4A8.10	exonic	V>V
NC_003424.3_2566240	I	2566240	A	G	0.268908	SPAC4A8.10	SPAC4A8.10	exonic	R>G
NC_003424.3_2602780	I	2602780	A	G	0.159041	SPAC823.12	vps11	exonic	L>L
NC_003424.3_2654255	I	2654255	A	G	0.138614	SPAC4F8.12c	spp42	exonic	N>S
NC_003424.3_2676869	I	2676869	A	G	0.421053	SPAC644.04	pct1	UTR5	NA
NC_003424.3_2690547	I	2690547	A	G	0.172598	SPAC644.09	SPAC644.09	exonic	E>G
NC_003424.3_2696127	I	2696127	A	G	0.251012	SPAC644.12	cdc5	exonic	K>R
NC_003424.3_2700579	I	2700579	A	G	0.111111	SPAC644.15	rpp101	intronic	NA
NC_003424.3_2708596	I	2708596	A	G	0.382353	SPAPB2B4.02	grx5	intronic	NA
NC_003424.3_2725774	I	2725774	A	G	0.21645	SPAPB2B4.07	SPAPB2B4.07	UTR3	NA
NC_003424.3_2725824	I	2725824	A	G	0.14218	SPAPB2B4.07	SPAPB2B4.07	UTR3	NA
NC_003424.3_2755601	I	2755601	A	G	0.262404	SPAC6F6.12	SPAC6F6.12	exonic	Q>Q
NC_003424.3_2756006	I	2756006	A	G	0.140722	SPAC6F6.12	SPAC6F6.12	exonic	E>E
NC_003424.3_2759295	I	2759295	A	G	0.26087	SPNCRNA.851	SPNCRNA.851	ncRNA_exonic	NA
NC_003424.3_2777169	I	2777169	A	G	0.125	SPAC1805.04	nup132	UTR5	NA
NC_003424.3_2795288	I	2795288	A	G	0.15	SPAC1805.13	rpl14	splicing	NA
NC_003424.3_2808017	I	2808017	A	G	0.135802	SPAC1805.17	crm1	UTR3	NA
NC_003424.3_2816763	I	2816763	A	G	0.10101	SPAC1B2.05	mcm5	exonic	K>K
NC_003424.3_2817122	I	2817122	A	G	0.131148	SPAC1B2.05	mcm5	exonic	Y>C
NC_003424.3_2861401	I	2861401	A	G	0.161765	SPAC8F11.04	SPAC8F11.04	UTR3	NA
NC_003424.3_2890196	I	2890196	A	G	0.131579	SPACUNK4.11c	SPACUNK4.11c	intronic	NA
NC_003424.3_2913489	I	2913489	A	G	0.205882	SPAC513.04	SPAC513.04	exonic	V>V
NC_003424.3_2913569	I	2913569	A	G	0.170732	SPAC513.04	SPAC513.04	exonic	K>R
NC_003424.3_2913580	I	2913580	A	G	0.141176	SPAC513.04	SPAC513.04	exonic	S>G
NC_003424.3_2921875	I	2921875	A	G	0.229358	SPAC513.07	SPAC513.07	exonic	K>R
NC_003424.3_2949311	I	2949311	A	G	0.189873	SPAPB24D3.01	SPAPB24D3.01	exonic	L>L
NC_003424.3_3014381	I	3014381	A	G	0.316456	SPAC31G5.15	psd3	UTR5	NA
NC_003424.3_3016113	I	3016113	A	G	0.807692	SPAC31G5.15	psd3	exonic	L>L
NC_003424.3_3016892	I	3016892	A	G	0.370968	SPAC31G5.15	psd3	exonic	K>R
NC_003424.3_3024035	I	3024035	A	G	0.140845	SPAC31G5.19	SPAC31G5.19	UTR5	NA
NC_003424.3_3068479	I	3068479	A	G	0.136691	SPAC24C9.11	SPAC24C9.11	exonic	I>M
NC_003424.3_3093605	I	3093605	A	G	0.153846	SPNCRNA.885	SPNCRNA.885	ncRNA_exonic	NA
NC_003424.3_3123688	I	3123688	A	G	0.22807	SPAC688.08	srb8	exonic	T>A
NC_003424.3_3152675	I	3152675	A	G	0.18259	SPAC3G9.13c	msw1	exonic	R>G
NC_003424.3_3165578	I	3165578	A	G	0.192771	SPNCRNA.218	SPNCRNA.218	ncRNA_exonic	NA
NC_003424.3_3165658	I	3165658	A	G	0.118644	SPNCRNA.218	SPNCRNA.218	ncRNA_exonic	NA
NC_003424.3_3208389	I	3208389	A	G	0.2	SPAC1486.08	SPAC1486.08	UTR3	NA
NC_003424.3_3208510	I	3208510	A	G	0.133333	SPAC1486.08	SPAC1486.08	UTR3	NA
NC_003424.3_3208512	I	3208512	A	G	0.230769	SPAC1486.08	SPAC1486.08	UTR3	NA
NC_003424.3_3208555	I	3208555	A	G	0.153846	SPAC1486.08	SPAC1486.08	UTR3	NA
NC_003424.3_3208906	I	3208906	A	G	0.277778	SPAC1486.08	SPAC1486.08	UTR3	NA
NC_003424.3_3287091	I	3287091	A	G	0.121387	SPAPB1E7.03	rpc82	exonic	E>E
NC_003424.3_3287111	I	3287111	A	G	0.220859	SPAPB1E7.03	rpc82	exonic	K>R
NC_003424.3_3287112	I	3287112	A	G	0.203704	SPAPB1E7.03	rpc82	exonic	K>K
NC_003424.3_3287307	I	3287307	A	G	0.61194	SPAPB1E7.03	rpc82	exonic	A>A
NC_003424.3_3288453	I	3288453	A	G	0.105263	SPAPB1E7.03	rpc82	exonic	L>L
NC_003424.3_3293764	I	3293764	A	G	0.42	SPAPB1E7.05	gde1	UTR5	NA
NC_003424.3_3294489	I	3294489	A	G	0.933333	SPAPB1E7.05	gde1	exonic	S>G
NC_003424.3_3294541	I	3294541	A	G	0.102041	SPAPB1E7.05	gde1	exonic	K>R
NC_003424.3_3295080	I	3295080	A	G	0.113043	SPAPB1E7.05	gde1	exonic	K>E
NC_003424.3_3302933	I	3302933	A	G	0.694444	SPAPB1E7.07	glt1	UTR5	NA
NC_003424.3_3304059	I	3304059	A	G	0.184397	SPAPB1E7.07	glt1	exonic	N>D
NC_003424.3_3304222	I	3304222	A	G	0.26087	SPAPB1E7.07	glt1	exonic	Q>R
NC_003424.3_3304287	I	3304287	A	G	0.666667	SPAPB1E7.07	glt1	exonic	R>G
NC_003424.3_3304915	I	3304915	A	G	0.279762	SPAPB1E7.07	glt1	exonic	Y>C
NC_003424.3_3305860	I	3305860	A	G	0.112426	SPAPB1E7.07	glt1	exonic	Y>C
NC_003424.3_3309646	I	3309646	A	G	0.229572	SPAPB1E7.07	glt1	exonic	K>R
NC_003424.3_3344857	I	3344857	A	G	0.12	SPAC26A3.06	SPAC26A3.06	intronic	NA
NC_003424.3_3347394	I	3347394	A	G	0.318056	SPAC26A3.08	smb1	exonic	S>G
NC_003424.3_3370203	I	3370203	A	G	0.437175	SPAC26A3.16	dph1	exonic	Q>R
NC_003424.3_3384380	I	3384380	A	G	0.416667	SPAC8E11.02c	rad24	intronic	NA
NC_003424.3_3388791	I	3388791	A	G	0.162791	SPAC959.02	sec17	intronic	NA
NC_003424.3_3389059	I	3389059	A	G	0.196527	SPAC959.02	sec17	exonic	K>R
NC_003424.3_3432481	I	3432481	A	G	0.337349	SPAC3H5.06c	pol1	exonic	L>L
NC_003424.3_3433250	I	3433250	A	G	0.222222	SPAC3H5.06c	pol1	exonic	K>E
NC_003424.3_3467626	I	3467626	A	G	0.126904	SPAC3A11.03	SPAC3A11.03	exonic	R>G
NC_003424.3_3481931	I	3481931	A	G	0.740061	SPAC328.04	SPAC328.04	exonic	N>S
NC_003424.3_3481985	I	3481985	A	G	0.877246	SPAC328.04	SPAC328.04	exonic	Y>C
NC_003424.3_3482103	I	3482103	A	G	0.222527	SPAC328.04	SPAC328.04	exonic	E>E
NC_003424.3_3483300	I	3483300	A	G	0.446064	SPAC328.04	SPAC328.04	exonic	L>L
NC_003424.3_3484024	I	3484024	A	G	0.157068	SPAC328.04	SPAC328.04	exonic	N>D
NC_003424.3_3494658	I	3494658	A	G	0.163636	SPAC328.09	SPAC328.09	UTR5	NA
NC_003424.3_3530891	I	3530891	A	G	0.162534	SPAC16E8.16	SPAC16E8.16	exonic	V>V
NC_003424.3_3537833	I	3537833	A	G	0.444444	SPAC1B1.01	deb1	intronic	NA
NC_003424.3_3591634	I	3591634	A	G	0.192982	SPAC17G6.03	SPAC17G6.03	UTR5	NA
NC_003424.3_3666526	I	3666526	A	G	0.408163	SPAC8C9.14	prr1	intronic	NA
NC_003424.3_3666539	I	3666539	A	G	0.383178	SPAC8C9.14	prr1	intronic	NA
NC_003424.3_3668088	I	3668088	A	G	0.870623	SPAC8C9.14	prr1	exonic	S>G
NC_003424.3_3668434	I	3668434	A	G	0.218325	SPAC8C9.14	prr1	exonic	H>R
NC_003424.3_3668500	I	3668500	A	G	0.130282	SPAC8C9.14	prr1	exonic	Q>R
NC_003424.3_3668932	I	3668932	A	G	0.16	SPAC8C9.14	prr1	UTR3	NA
NC_003424.3_3699147	I	3699147	A	G	0.209524	SPAC15A10.10	mde6	exonic	M>V
NC_003424.3_3717024	I	3717024	A	G	0.108527	SPAC15A10.16	bud6	exonic	L>L
NC_003424.3_3858288	I	3858288	A	G	0.189189	SPAC1071.02	mms19	UTR5	NA
NC_003424.3_3858611	I	3858611	A	G	0.150215	SPAC1071.02	mms19	exonic	L>L
NC_003424.3_3858921	I	3858921	A	G	0.230769	SPAC1071.02	mms19	intronic	NA
NC_003424.3_3860071	I	3860071	A	G	0.13587	SPAC1071.02	mms19	exonic	T>T
NC_003424.3_3880884	I	3880884	A	G	0.113924	SPAC1071.13	SPAC1071.13	UTR5	NA
NC_003424.3_3954044	I	3954044	A	G	0.147059	SPAC2F3.15	lsk1	UTR5	NA
NC_003424.3_3954170	I	3954170	A	G	0.478571	SPAC2F3.15	lsk1	UTR5	NA
NC_003424.3_3954185	I	3954185	A	G	0.19685	SPAC2F3.15	lsk1	UTR5	NA
NC_003424.3_3954238	I	3954238	A	G	0.295082	SPAC2F3.15	lsk1	UTR5	NA
NC_003424.3_3955882	I	3955882	A	G	0.350575	SPAC2F3.15	lsk1	exonic	N>D
NC_003424.3_3993012	I	3993012	A	G	0.137931	SPNCRNA.954	SPNCRNA.954	ncRNA_exonic	NA
NC_003424.3_3993013	I	3993013	A	G	0.25	SPNCRNA.954	SPNCRNA.954	ncRNA_exonic	NA
NC_003424.3_3993040	I	3993040	A	G	0.142857	SPNCRNA.954	SPNCRNA.954	ncRNA_exonic	NA
NC_003424.3_3993083	I	3993083	A	G	0.171429	SPNCRNA.954	SPNCRNA.954	ncRNA_exonic	NA
NC_003424.3_3993248	I	3993248	A	G	0.184211	SPNCRNA.954	SPNCRNA.954	ncRNA_exonic	NA
NC_003424.3_4005502	I	4005502	A	G	0.125683	SPAC27E2.02	SPAC27E2.02	exonic	K>K
NC_003424.3_4015247	I	4015247	A	G	0.141593	SPAC27E2.05	cdc1	exonic	S>S
NC_003424.3_4057198	I	4057198	A	G	0.122449	SPAC19G12.08	scs7	intronic	NA
NC_003424.3_4057226	I	4057226	A	G	0.545455	SPAC19G12.08	scs7	intronic	NA
NC_003424.3_4146454	I	4146454	A	G	0.183333	SPAC26H5.11	mug56	exonic	I>M
NC_003424.3_4157437	I	4157437	A	G	0.307317	SPAC25B8.02	sds3	UTR3	NA
NC_003424.3_4202191	I	4202191	A	G	0.344538	SPAC694.02	SPAC694.02	exonic	L>L
NC_003424.3_4224458	I	4224458	A	G	0.125	SPAC1F7.04	rho1	intronic	NA
NC_003424.3_4227193	I	4227193	A	G	0.630841	SPAC1F7.05	cdc22	intronic	NA
NC_003424.3_4227234	I	4227234	A	G	0.533019	SPAC1F7.05	cdc22	intronic	NA
NC_003424.3_4228312	I	4228312	A	G	0.219573	SPAC1F7.05	cdc22	exonic	M>V
NC_003424.3_4276256	I	4276256	A	G	0.317073	SPAC2C4.09	SPAC2C4.09	intronic	NA
NC_003424.3_4276282	I	4276282	A	G	0.216216	SPAC2C4.09	SPAC2C4.09	intronic	NA
NC_003424.3_4276696	I	4276696	A	G	0.1	SPAC2C4.09	SPAC2C4.09	intronic	NA
NC_003424.3_4294428	I	4294428	A	G	0.181818	SPNCRNA.976	SPNCRNA.976	ncRNA_exonic	NA
NC_003424.3_4375025	I	4375025	A	G	0.106383	SPNCRNA.982	SPNCRNA.982	ncRNA_exonic	NA
NC_003424.3_4375436	I	4375436	A	G	0.181818	SPAC1527.01	mok11	UTR5	NA
NC_003424.3_4416224	I	4416224	A	G	0.213095	SPAC29E6.08	tbp1	exonic	K>R
NC_003424.3_4416733	I	4416733	A	G	0.13934	SPAC29E6.08	tbp1	UTR3	NA
NC_003424.3_4416802	I	4416802	A	G	0.137127	SPAC29E6.08	tbp1	UTR3	NA
NC_003424.3_4474107	I	4474107	A	G	0.111765	SPAC17C9.16c	SPAC17C9.16c	exonic	R>G
NC_003424.3_4498861	I	4498861	A	G	0.297297	SPAC17C9.01c	nuc2	exonic	E>E
NC_003424.3_4515479	I	4515479	A	G	0.285714	SPNCRNA.993	SPNCRNA.993	ncRNA_exonic	NA
NC_003424.3_4519266	I	4519266	A	G	0.134146	SPAC27D7.06	SPAC27D7.06	exonic	K>R
NC_003424.3_4558981	I	4558981	A	G	0.106061	SPAC637.11	rpm2	UTR5	NA
NC_003424.3_4596942	I	4596942	A	G	0.822951	SPAC12B10.13	SPAC12B10.13	exonic	L>L
NC_003424.3_4596948	I	4596948	A	G	0.970874	SPAC12B10.13	SPAC12B10.13	exonic	V>V
NC_003424.3_4596993	I	4596993	A	G	0.472149	SPAC12B10.13	SPAC12B10.13	exonic	A>A
NC_003424.3_4597005	I	4597005	A	G	0.290886	SPAC12B10.13	SPAC12B10.13	exonic	Q>Q
NC_003424.3_4614270	I	4614270	A	G	0.139098	SPAC1093.03	SPAC1093.03	exonic	R>G
NC_003424.3_4646792	I	4646792	A	G	0.176471	SPAC30C2.08	SPAC30C2.08	splicing	NA
NC_003424.3_4659310	I	4659310	A	G	0.181818	SPAC144.05	SPAC144.05	exonic	R>G
NC_003424.3_4659514	I	4659514	A	G	0.186992	SPAC144.05	SPAC144.05	exonic	N>D
NC_003424.3_4661031	I	4661031	A	G	0.110169	SPAC144.05	SPAC144.05	exonic	G>G
NC_003424.3_4666244	I	4666244	A	G	0.170213	SPAC144.06	apl5	exonic	E>E
NC_003424.3_4692341	I	4692341	A	G	0.110535	SPAC1834.01	sup45	exonic	S>G
NC_003424.3_4695331	I	4695331	A	G	0.129703	SPAC1834.02	aro1	exonic	R>G
NC_003424.3_4710881	I	4710881	A	G	0.275676	SPAC1834.08	mak1	exonic	K>R
NC_003424.3_4711518	I	4711518	A	G	0.455782	SPAC1834.08	mak1	exonic	E>E
NC_003424.3_4712912	I	4712912	A	G	0.149194	SPAC1834.08	mak1	exonic	K>R
NC_003424.3_4722148	I	4722148	A	G	0.114943	SPNCRNA.1018	SPNCRNA.1018	ncRNA_exonic	NA
NC_003424.3_4723235	I	4723235	A	G	0.25576	SPAC17D4.01	pex7	intronic	NA
NC_003424.3_4731366	I	4731366	A	G	0.116959	SPAC17D4.04	SPAC17D4.04	exonic	K>K
NC_003424.3_4731424	I	4731424	A	G	0.37931	SPAC17D4.04	SPAC17D4.04	exonic	R>G
NC_003424.3_4761585	I	4761585	A	G	0.115385	SPAC1782.03	saf3	UTR5	NA
NC_003424.3_4767205	I	4767205	A	G	0.333333	SPAC1782.07	qcr8	intronic	NA
NC_003424.3_4776993	I	4776993	A	G	0.150215	SPAC11H11.01	sst6	exonic	K>E
NC_003424.3_4792616	I	4792616	A	G	0.290405	SPAC22F8.05	SPAC22F8.05	exonic	P>P
NC_003424.3_4809058	I	4809058	A	G	0.256831	SPAC22F8.11	plc1	exonic	T>A
NC_003424.3_4822503	I	4822503	A	G	0.25	SPNCRNA.1027	SPNCRNA.1027	ncRNA_exonic	NA
NC_003424.3_4833360	I	4833360	A	G	0.374728	SPAC4F10.02	aap1	exonic	E>E
NC_003424.3_4837395	I	4837395	A	G	0.164384	SPAC4F10.04	SPAC4F10.04	exonic	N>D
NC_003424.3_4874526	I	4874526	A	G	0.137615	SPAC4F10.20	grx1	intronic	NA
NC_003424.3_4951845	I	4951845	A	G	0.400826	SPAC1B3.13	SPAC1B3.13	exonic	V>V
NC_003424.3_4951854	I	4951854	A	G	0.378151	SPAC1B3.13	SPAC1B3.13	exonic	L>L
NC_003424.3_4955015	I	4955015	A	G	0.428571	SPAC1B3.14	vma3	intronic	NA
NC_003424.3_4980507	I	4980507	A	G	0.142857	SPNCRNA.1040	SPNCRNA.1040	ncRNA_exonic	NA
NC_003424.3_4996766	I	4996766	A	G	0.234286	SPAC1952.16	rga9	UTR5	NA
NC_003424.3_5019376	I	5019376	A	G	0.8	SPAC22E12.01	SPAC22E12.01	UTR5	NA
NC_003424.3_5019389	I	5019389	A	G	0.235849	SPAC22E12.01	SPAC22E12.01	UTR5	NA
NC_003424.3_5030911	I	5030911	A	G	0.292683	SPAC22E12.07	rna1	UTR5	NA
NC_003424.3_5058147	I	5058147	A	G	0.226519	SPAC22E12.19	snt1	exonic	E>E
NC_003424.3_5058150	I	5058150	A	G	0.195652	SPAC22E12.19	snt1	exonic	P>P
NC_003424.3_5058225	I	5058225	A	G	0.181818	SPAC22E12.19	snt1	exonic	L>L
NC_003424.3_5060100	I	5060100	A	G	0.416667	SPAC2E12.02	hsf1	intronic	NA
NC_003424.3_5090953	I	5090953	A	G	0.273109	SPAC1006.09	win1	exonic	I>M
NC_003424.3_5092411	I	5092411	A	G	0.155	SPAC1006.09	win1	exonic	L>L
NC_003424.3_5107160	I	5107160	A	G	0.191057	SPAC29A4.19c	cta5	exonic	I>M
NC_003424.3_5124485	I	5124485	A	G	0.207692	SPAC29A4.22	SPAC29A4.22	exonic	R>G
NC_003424.3_5133489	I	5133489	A	G	0.214286	SPAC29A4.08c	prp19	intronic	NA
NC_003424.3_5134648	I	5134648	A	G	0.167382	SPAC29A4.08c	prp19	exonic	I>M
NC_003424.3_5144207	I	5144207	A	G	0.131579	SPAC29A4.02c	SPAC29A4.02c	intronic	NA
NC_003424.3_5150561	I	5150561	A	G	0.30303	SPAC26F1.13c	lrs1	exonic	S>G
NC_003424.3_5190165	I	5190165	A	G	0.237247	SPAPJ691.03	SPAPJ691.03	exonic	L>L
NC_003424.3_5209676	I	5209676	A	G	0.127389	SPAC19D5.04	ptr1	exonic	T>A
NC_003424.3_5209679	I	5209679	A	G	0.414013	SPAC19D5.04	ptr1	exonic	R>G
NC_003424.3_5211558	I	5211558	A	G	0.169591	SPAC19D5.04	ptr1	exonic	K>R
NC_003424.3_5211789	I	5211789	A	G	0.129032	SPAC19D5.04	ptr1	exonic	K>R
NC_003424.3_5211854	I	5211854	A	G	0.238806	SPAC19D5.04	ptr1	exonic	S>G
NC_003424.3_5212462	I	5212462	A	G	0.179487	SPAC19D5.04	ptr1	exonic	T>T
NC_003424.3_5212922	I	5212922	A	G	0.446429	SPAC19D5.04	ptr1	exonic	I>V
NC_003424.3_5212940	I	5212940	A	G	0.353535	SPAC19D5.04	ptr1	exonic	T>A
NC_003424.3_5213033	I	5213033	A	G	0.21466	SPAC19D5.04	ptr1	exonic	T>A
NC_003424.3_5213657	I	5213657	A	G	0.202454	SPAC19D5.04	ptr1	exonic	R>G
NC_003424.3_5213929	I	5213929	A	G	0.56682	SPAC19D5.04	ptr1	exonic	L>L
NC_003424.3_5214645	I	5214645	A	G	0.238739	SPAC19D5.04	ptr1	exonic	D>G
NC_003424.3_5215247	I	5215247	A	G	0.163009	SPAC19D5.04	ptr1	exonic	S>G
NC_003424.3_5215740	I	5215740	A	G	0.67378	SPAC19D5.04	ptr1	exonic	Q>R
NC_003424.3_5215924	I	5215924	A	G	0.199336	SPAC19D5.04	ptr1	exonic	L>L
NC_003424.3_5215971	I	5215971	A	G	0.170909	SPAC19D5.04	ptr1	exonic	Y>C
NC_003424.3_5247948	I	5247948	A	G	0.111111	SPAC14C4.11	SPAC14C4.11	intronic	NA
NC_003424.3_5289510	I	5289510	A	G	0.169565	SPAC11E3.05	SPAC11E3.05	exonic	K>K
NC_003424.3_5294406	I	5294406	A	G	0.153846	SPAC11E3.06	map1	UTR3	NA
NC_003424.3_5367469	I	5367469	A	G	0.225664	SPAC4D7.09	tif223	UTR5	NA
NC_003424.3_5368458	I	5368458	A	G	0.202381	SPAC4D7.09	tif223	exonic	R>G
NC_003424.3_5372916	I	5372916	A	G	0.200292	SPAC4D7.11	dsc4	exonic	L>L
NC_003424.3_5388873	I	5388873	A	G	0.233983	SPAC3G6.05	SPAC3G6.05	exonic	I>M
NC_003424.3_5405569	I	5405569	A	G	0.935673	SPAC29B12.01	ino80	exonic	I>V
NC_003424.3_5428630	I	5428630	A	G	0.142857	SPAC29B12.08	SPAC29B12.08	intronic	NA
NC_003424.3_5428705	I	5428705	A	G	0.130435	SPAC29B12.08	SPAC29B12.08	intronic	NA
NC_003424.3_5428882	I	5428882	A	G	0.121212	SPAC29B12.08	SPAC29B12.08	intronic	NA
NC_003424.3_5429235	I	5429235	A	G	0.269755	SPAC29B12.08	SPAC29B12.08	exonic	K>R
NC_003424.3_5455148	I	5455148	A	G	0.118812	SPAC1039.04	SPAC1039.04	exonic	K>R
NC_003424.3_5496513	I	5496513	A	G	0.1	SPNCRNA.1092	SPNCRNA.1092	ncRNA_exonic	NA
NC_003424.3_5496514	I	5496514	A	G	0.1	SPNCRNA.1092	SPNCRNA.1092	ncRNA_exonic	NA
NC_003424.3_5519662	I	5519662	A	G	0.214286	SPAC869.02c	SPAC869.02c	UTR3	NA
NC_003423.3_14994	II	14994	A	G	0.403915	SPBC1348.05	SPBC1348.05	exonic	R>G
NC_003423.3_35941	II	35941	A	G	0.533333	SPBC1348.12	SPBC1348.12	exonic	V>V
NC_003423.3_35948	II	35948	A	G	0.105263	SPBC1348.12	SPBC1348.12	exonic	I>V
NC_003423.3_82613	II	82613	A	G	0.181818	SPBPB10D8.01	SPBPB10D8.01	exonic	K>R
NC_003423.3_104881	II	104881	A	G	0.225806	SPBC359.01	SPBC359.01	UTR5	NA
NC_003423.3_105918	II	105918	A	G	0.111111	SPBC359.01	SPBC359.01	exonic	K>R
NC_003423.3_106534	II	106534	A	G	0.533333	SPBC359.01	SPBC359.01	exonic	L>L
NC_003423.3_106642	II	106642	A	G	0.257143	SPBC359.01	SPBC359.01	exonic	I>M
NC_003423.3_125758	II	125758	A	G	0.229508	SPBC359.05	abc3	exonic	L>L
NC_003423.3_125813	II	125813	A	G	0.365546	SPBC359.05	abc3	exonic	M>V
NC_003423.3_127245	II	127245	A	G	0.125	SPBC359.05	abc3	UTR3	NA
NC_003423.3_132713	II	132713	A	G	0.333945	SPBC1683.01	SPBC1683.01	UTR5	NA
NC_003423.3_132736	II	132736	A	G	0.15739	SPBC1683.01	SPBC1683.01	UTR5	NA
NC_003423.3_133397	II	133397	A	G	0.364008	SPBC1683.01	SPBC1683.01	UTR5	NA
NC_003423.3_175099	II	175099	A	G	0.169811	SPBC1198.02	dea2	exonic	E>E
NC_003423.3_214036	II	214036	A	G	0.189024	SPBC660.10	SPBC660.10	exonic	S>G
NC_003423.3_225121	II	225121	A	G	0.311111	SPBC660.15	SPBC660.15	intronic	NA
NC_003423.3_230994	II	230994	A	G	0.12844	SPBC660.16	SPBC660.16	intronic	NA
NC_003423.3_231252	II	231252	A	G	0.282051	SPBC660.16	SPBC660.16	intronic	NA
NC_003423.3_231399	II	231399	A	G	0.239316	SPBC660.16	SPBC660.16	intronic	NA
NC_003423.3_232122	II	232122	A	G	0.288665	SPBC660.16	SPBC660.16	exonic	Q>Q
NC_003423.3_232141	II	232141	A	G	0.271372	SPBC660.16	SPBC660.16	exonic	K>E
NC_003423.3_283035	II	283035	A	G	0.306122	SPBC1773.01	SPBC1773.01	exonic	S>S
NC_003423.3_333044	II	333044	A	G	0.12	SPNCRNA.1340	SPNCRNA.1340	ncRNA_exonic	NA
NC_003423.3_347977	II	347977	A	G	0.753425	SPBC1271.10c	SPBC1271.10c	UTR5	NA
NC_003423.3_348072	II	348072	A	G	0.266667	SPBC1271.10c	SPBC1271.10c	UTR5	NA
NC_003423.3_348136	II	348136	A	G	0.543103	SPBC1271.10c	SPBC1271.10c	UTR5	NA
NC_003423.3_355095	II	355095	A	G	0.166667	SPNCRNA.1343	SPNCRNA.1343	ncRNA_exonic	NA
NC_003423.3_366259	II	366259	A	G	0.149351	SPBC1271.04c	SPBC1271.04c	exonic	Y>C
NC_003423.3_384803	II	384803	A	G	0.170354	SPBC106.06	cct4	exonic	K>K
NC_003423.3_414305	II	414305	A	G	0.221154	SPBC106.18	rpl2501	UTR3	NA
NC_003423.3_418746	II	418746	A	G	0.127168	SPBC106.20	exo70	exonic	Q>Q
NC_003423.3_422449	II	422449	A	G	0.168521	SPBC582.03	cdc13	exonic	S>G
NC_003423.3_435270	II	435270	A	G	0.146341	SPBC582.09	pex11	intronic	NA
NC_003423.3_435271	II	435271	A	G	0.125	SPBC582.09	pex11	intronic	NA
NC_003423.3_451087	II	451087	A	G	0.15	SPNCRNA.1360	SPNCRNA.1360	ncRNA_exonic	NA
NC_003423.3_501389	II	501389	A	G	0.177998	SPBC1685.16	vma9	exonic	N>D
NC_003423.3_505806	II	505806	A	G	0.686695	SPBC1685.05	SPBC1685.05	UTR5	NA
NC_003423.3_517907	II	517907	A	G	0.12963	SPBC1685.10	rps27	UTR3	NA
NC_003423.3_556095	II	556095	A	G	0.163265	SPBC354.06	mrps16	intronic	NA
NC_003423.3_587025	II	587025	A	G	0.150235	SPBC354.15	fap1	exonic	L>L
NC_003423.3_630962	II	630962	A	G	0.234884	SPBC839.16	SPBC839.16	exonic	K>E
NC_003423.3_687823	II	687823	A	G	0.216253	SPBPJ4664.02	SPBPJ4664.02	exonic	K>K
NC_003423.3_688301	II	688301	A	G	0.29587	SPBPJ4664.02	SPBPJ4664.02	exonic	I>V
NC_003423.3_688370	II	688370	A	G	0.431782	SPBPJ4664.02	SPBPJ4664.02	exonic	T>A
NC_003423.3_688406	II	688406	A	G	0.241449	SPBPJ4664.02	SPBPJ4664.02	exonic	I>V
NC_003423.3_688764	II	688764	A	G	0.106571	SPBPJ4664.02	SPBPJ4664.02	exonic	K>R
NC_003423.3_688851	II	688851	A	G	0.25979	SPBPJ4664.02	SPBPJ4664.02	exonic	N>S
NC_003423.3_688871	II	688871	A	G	0.438805	SPBPJ4664.02	SPBPJ4664.02	exonic	S>G
NC_003423.3_688979	II	688979	A	G	0.559516	SPBPJ4664.02	SPBPJ4664.02	exonic	S>G
NC_003423.3_689015	II	689015	A	G	0.470711	SPBPJ4664.02	SPBPJ4664.02	exonic	S>G
NC_003423.3_689087	II	689087	A	G	0.175595	SPBPJ4664.02	SPBPJ4664.02	exonic	S>G
NC_003423.3_689103	II	689103	A	G	0.262277	SPBPJ4664.02	SPBPJ4664.02	exonic	N>S
NC_003423.3_689117	II	689117	A	G	0.169412	SPBPJ4664.02	SPBPJ4664.02	exonic	I>V
NC_003423.3_689123	II	689123	A	G	0.373171	SPBPJ4664.02	SPBPJ4664.02	exonic	S>G
NC_003423.3_689213	II	689213	A	G	0.344059	SPBPJ4664.02	SPBPJ4664.02	exonic	S>G
NC_003423.3_689225	II	689225	A	G	0.172043	SPBPJ4664.02	SPBPJ4664.02	exonic	I>V
NC_003423.3_689267	II	689267	A	G	0.244406	SPBPJ4664.02	SPBPJ4664.02	exonic	S>G
NC_003423.3_689477	II	689477	A	G	0.173913	SPBPJ4664.02	SPBPJ4664.02	exonic	I>V
NC_003423.3_689483	II	689483	A	G	0.340909	SPBPJ4664.02	SPBPJ4664.02	exonic	R>G
NC_003423.3_689519	II	689519	A	G	0.236842	SPBPJ4664.02	SPBPJ4664.02	exonic	S>G
NC_003423.3_689555	II	689555	A	G	0.392857	SPBPJ4664.02	SPBPJ4664.02	exonic	S>G
NC_003423.3_689663	II	689663	A	G	0.569014	SPBPJ4664.02	SPBPJ4664.02	exonic	S>G
NC_003423.3_689735	II	689735	A	G	0.211765	SPBPJ4664.02	SPBPJ4664.02	exonic	S>G
NC_003423.3_689768	II	689768	A	G	0.299479	SPBPJ4664.02	SPBPJ4664.02	exonic	T>A
NC_003423.3_689807	II	689807	A	G	0.311628	SPBPJ4664.02	SPBPJ4664.02	exonic	S>G
NC_003423.3_689912	II	689912	A	G	0.266071	SPBPJ4664.02	SPBPJ4664.02	exonic	T>A
NC_003423.3_690023	II	690023	A	G	0.335175	SPBPJ4664.02	SPBPJ4664.02	exonic	S>G
NC_003423.3_690059	II	690059	A	G	0.333333	SPBPJ4664.02	SPBPJ4664.02	exonic	S>G
NC_003423.3_690131	II	690131	A	G	0.264113	SPBPJ4664.02	SPBPJ4664.02	exonic	S>G
NC_003423.3_690167	II	690167	A	G	0.227557	SPBPJ4664.02	SPBPJ4664.02	exonic	S>G
NC_003423.3_690257	II	690257	A	G	0.327314	SPBPJ4664.02	SPBPJ4664.02	exonic	S>G
NC_003423.3_690275	II	690275	A	G	0.389011	SPBPJ4664.02	SPBPJ4664.02	exonic	S>G
NC_003423.3_690377	II	690377	A	G	0.281457	SPBPJ4664.02	SPBPJ4664.02	exonic	I>V
NC_003423.3_690437	II	690437	A	G	0.479245	SPBPJ4664.02	SPBPJ4664.02	exonic	S>G
NC_003423.3_690449	II	690449	A	G	0.207547	SPBPJ4664.02	SPBPJ4664.02	exonic	I>V
NC_003423.3_690569	II	690569	A	G	0.219388	SPBPJ4664.02	SPBPJ4664.02	exonic	S>G
NC_003423.3_690599	II	690599	A	G	0.313559	SPBPJ4664.02	SPBPJ4664.02	exonic	S>G
NC_003423.3_690671	II	690671	A	G	0.169096	SPBPJ4664.02	SPBPJ4664.02	exonic	S>G
NC_003423.3_690704	II	690704	A	G	0.162791	SPBPJ4664.02	SPBPJ4664.02	exonic	T>A
NC_003423.3_690743	II	690743	A	G	0.233634	SPBPJ4664.02	SPBPJ4664.02	exonic	S>G
NC_003423.3_690815	II	690815	A	G	0.210412	SPBPJ4664.02	SPBPJ4664.02	exonic	S>G
NC_003423.3_690845	II	690845	A	G	0.265018	SPBPJ4664.02	SPBPJ4664.02	exonic	I>V
NC_003423.3_690848	II	690848	A	G	0.154676	SPBPJ4664.02	SPBPJ4664.02	exonic	T>A
NC_003423.3_690905	II	690905	A	G	0.257862	SPBPJ4664.02	SPBPJ4664.02	exonic	S>G
NC_003423.3_690995	II	690995	A	G	0.164557	SPBPJ4664.02	SPBPJ4664.02	exonic	S>G
NC_003423.3_691155	II	691155	A	G	0.188612	SPBPJ4664.02	SPBPJ4664.02	exonic	N>S
NC_003423.3_691169	II	691169	A	G	0.399209	SPBPJ4664.02	SPBPJ4664.02	exonic	I>V
NC_003423.3_691205	II	691205	A	G	0.265873	SPBPJ4664.02	SPBPJ4664.02	exonic	I>V
NC_003423.3_691313	II	691313	A	G	0.358071	SPBPJ4664.02	SPBPJ4664.02	exonic	I>V
NC_003423.3_691463	II	691463	A	G	0.220339	SPBPJ4664.02	SPBPJ4664.02	exonic	S>G
NC_003423.3_691469	II	691469	A	G	0.222826	SPBPJ4664.02	SPBPJ4664.02	exonic	S>G
NC_003423.3_691493	II	691493	A	G	0.341128	SPBPJ4664.02	SPBPJ4664.02	exonic	I>V
NC_003423.3_691499	II	691499	A	G	0.283286	SPBPJ4664.02	SPBPJ4664.02	exonic	S>G
NC_003423.3_691517	II	691517	A	G	0.319938	SPBPJ4664.02	SPBPJ4664.02	exonic	S>G
NC_003423.3_691571	II	691571	A	G	0.159562	SPBPJ4664.02	SPBPJ4664.02	exonic	S>G
NC_003423.3_691649	II	691649	A	G	0.17608	SPBPJ4664.02	SPBPJ4664.02	exonic	S>G
NC_003423.3_691673	II	691673	A	G	0.230425	SPBPJ4664.02	SPBPJ4664.02	exonic	I>V
NC_003423.3_691961	II	691961	A	G	0.407725	SPBPJ4664.02	SPBPJ4664.02	exonic	I>V
NC_003423.3_691997	II	691997	A	G	0.299539	SPBPJ4664.02	SPBPJ4664.02	exonic	I>V
NC_003423.3_692021	II	692021	A	G	0.165714	SPBPJ4664.02	SPBPJ4664.02	exonic	S>G
NC_003423.3_692091	II	692091	A	G	0.189189	SPBPJ4664.02	SPBPJ4664.02	exonic	N>S
NC_003423.3_692105	II	692105	A	G	0.46789	SPBPJ4664.02	SPBPJ4664.02	exonic	I>V
NC_003423.3_692615	II	692615	A	G	0.28	SPBPJ4664.02	SPBPJ4664.02	exonic	S>G
NC_003423.3_692723	II	692723	A	G	0.1875	SPBPJ4664.02	SPBPJ4664.02	exonic	S>G
NC_003423.3_692753	II	692753	A	G	0.296296	SPBPJ4664.02	SPBPJ4664.02	exonic	I>V
NC_003423.3_692825	II	692825	A	G	0.188525	SPBPJ4664.02	SPBPJ4664.02	exonic	I>V
NC_003423.3_692837	II	692837	A	G	0.362963	SPBPJ4664.02	SPBPJ4664.02	exonic	S>G
NC_003423.3_692861	II	692861	A	G	0.566474	SPBPJ4664.02	SPBPJ4664.02	exonic	I>V
NC_003423.3_692897	II	692897	A	G	0.265537	SPBPJ4664.02	SPBPJ4664.02	exonic	I>V
NC_003423.3_692936	II	692936	A	G	0.358757	SPBPJ4664.02	SPBPJ4664.02	exonic	T>A
NC_003423.3_692939	II	692939	A	G	0.166667	SPBPJ4664.02	SPBPJ4664.02	exonic	S>G
NC_003423.3_692957	II	692957	A	G	0.266667	SPBPJ4664.02	SPBPJ4664.02	exonic	S>G
NC_003423.3_692969	II	692969	A	G	0.197044	SPBPJ4664.02	SPBPJ4664.02	exonic	I>V
NC_003423.3_693011	II	693011	A	G	0.190305	SPBPJ4664.02	SPBPJ4664.02	exonic	S>G
NC_003423.3_693083	II	693083	A	G	0.194049	SPBPJ4664.02	SPBPJ4664.02	exonic	S>G
NC_003423.3_693155	II	693155	A	G	0.237991	SPBPJ4664.02	SPBPJ4664.02	exonic	S>G
NC_003423.3_693245	II	693245	A	G	0.330882	SPBPJ4664.02	SPBPJ4664.02	exonic	S>G
NC_003423.3_693407	II	693407	A	G	0.306626	SPBPJ4664.02	SPBPJ4664.02	exonic	S>G
NC_003423.3_693495	II	693495	A	G	0.233333	SPBPJ4664.02	SPBPJ4664.02	exonic	N>S
NC_003423.3_693587	II	693587	A	G	0.355856	SPBPJ4664.02	SPBPJ4664.02	exonic	S>G
NC_003423.3_693695	II	693695	A	G	0.186246	SPBPJ4664.02	SPBPJ4664.02	exonic	S>G
NC_003423.3_693731	II	693731	A	G	0.239186	SPBPJ4664.02	SPBPJ4664.02	exonic	S>G
NC_003423.3_693747	II	693747	A	G	0.181818	SPBPJ4664.02	SPBPJ4664.02	exonic	N>S
NC_003423.3_693760	II	693760	A	G	0.319703	SPBPJ4664.02	SPBPJ4664.02	exonic	P>P
NC_003423.3_693821	II	693821	A	G	0.239482	SPBPJ4664.02	SPBPJ4664.02	exonic	S>G
NC_003423.3_693983	II	693983	A	G	0.269355	SPBPJ4664.02	SPBPJ4664.02	exonic	S>G
NC_003423.3_694055	II	694055	A	G	0.155803	SPBPJ4664.02	SPBPJ4664.02	exonic	S>G
NC_003423.3_694071	II	694071	A	G	0.20398	SPBPJ4664.02	SPBPJ4664.02	exonic	N>S
NC_003423.3_694091	II	694091	A	G	0.343354	SPBPJ4664.02	SPBPJ4664.02	exonic	S>G
NC_003423.3_694163	II	694163	A	G	0.426877	SPBPJ4664.02	SPBPJ4664.02	exonic	S>G
NC_003423.3_694301	II	694301	A	G	0.311111	SPBPJ4664.02	SPBPJ4664.02	exonic	I>V
NC_003423.3_694481	II	694481	A	G	0.394958	SPBPJ4664.02	SPBPJ4664.02	exonic	I>V
NC_003423.3_695099	II	695099	A	G	0.476316	SPBPJ4664.02	SPBPJ4664.02	exonic	S>G
NC_003423.3_695177	II	695177	A	G	0.159184	SPBPJ4664.02	SPBPJ4664.02	exonic	S>G
NC_003423.3_695201	II	695201	A	G	0.408791	SPBPJ4664.02	SPBPJ4664.02	exonic	I>V
NC_003423.3_695315	II	695315	A	G	0.215827	SPBPJ4664.02	SPBPJ4664.02	exonic	S>G
NC_003423.3_695345	II	695345	A	G	0.39404	SPBPJ4664.02	SPBPJ4664.02	exonic	I>V
NC_003423.3_695381	II	695381	A	G	0.228916	SPBPJ4664.02	SPBPJ4664.02	exonic	I>V
NC_003423.3_695405	II	695405	A	G	0.315476	SPBPJ4664.02	SPBPJ4664.02	exonic	S>G
NC_003423.3_695459	II	695459	A	G	0.269504	SPBPJ4664.02	SPBPJ4664.02	exonic	S>G
NC_003423.3_696101	II	696101	A	G	0.35514	SPBPJ4664.02	SPBPJ4664.02	exonic	I>V
NC_003423.3_696137	II	696137	A	G	0.243386	SPBPJ4664.02	SPBPJ4664.02	exonic	I>V
NC_003423.3_696461	II	696461	A	G	0.404255	SPBPJ4664.02	SPBPJ4664.02	exonic	I>V
NC_003423.3_696497	II	696497	A	G	0.282828	SPBPJ4664.02	SPBPJ4664.02	exonic	I>V
NC_003423.3_696581	II	696581	A	G	0.204082	SPBPJ4664.02	SPBPJ4664.02	exonic	S>G
NC_003423.3_696605	II	696605	A	G	0.461538	SPBPJ4664.02	SPBPJ4664.02	exonic	I>V
NC_003423.3_696749	II	696749	A	G	0.216783	SPBPJ4664.02	SPBPJ4664.02	exonic	I>V
NC_003423.3_696827	II	696827	A	G	0.282432	SPBPJ4664.02	SPBPJ4664.02	exonic	S>G
NC_003423.3_696899	II	696899	A	G	0.400393	SPBPJ4664.02	SPBPJ4664.02	exonic	S>G
NC_003423.3_696932	II	696932	A	G	0.191053	SPBPJ4664.02	SPBPJ4664.02	exonic	T>A
NC_003423.3_696971	II	696971	A	G	0.230699	SPBPJ4664.02	SPBPJ4664.02	exonic	S>G
NC_003423.3_697043	II	697043	A	G	0.271384	SPBPJ4664.02	SPBPJ4664.02	exonic	S>G
NC_003423.3_697148	II	697148	A	G	0.150389	SPBPJ4664.02	SPBPJ4664.02	exonic	T>A
NC_003423.3_697151	II	697151	A	G	0.432264	SPBPJ4664.02	SPBPJ4664.02	exonic	S>G
NC_003423.3_697167	II	697167	A	G	0.259928	SPBPJ4664.02	SPBPJ4664.02	exonic	N>S
NC_003423.3_697184	II	697184	A	G	0.234138	SPBPJ4664.02	SPBPJ4664.02	exonic	T>A
NC_003423.3_697187	II	697187	A	G	0.128974	SPBPJ4664.02	SPBPJ4664.02	exonic	S>G
NC_003423.3_697223	II	697223	A	G	0.224678	SPBPJ4664.02	SPBPJ4664.02	exonic	S>G
NC_003423.3_697295	II	697295	A	G	0.454162	SPBPJ4664.02	SPBPJ4664.02	exonic	S>G
NC_003423.3_697328	II	697328	A	G	0.270883	SPBPJ4664.02	SPBPJ4664.02	exonic	T>A
NC_003423.3_697367	II	697367	A	G	0.176393	SPBPJ4664.02	SPBPJ4664.02	exonic	S>G
NC_003423.3_697383	II	697383	A	G	0.136045	SPBPJ4664.02	SPBPJ4664.02	exonic	N>S
NC_003423.3_697397	II	697397	A	G	0.151862	SPBPJ4664.02	SPBPJ4664.02	exonic	I>V
NC_003423.3_697439	II	697439	A	G	0.370093	SPBPJ4664.02	SPBPJ4664.02	exonic	S>G
NC_003423.3_697469	II	697469	A	G	0.1525	SPBPJ4664.02	SPBPJ4664.02	exonic	I>V
NC_003423.3_697475	II	697475	A	G	0.172043	SPBPJ4664.02	SPBPJ4664.02	exonic	S>G
NC_003423.3_697527	II	697527	A	G	0.172285	SPBPJ4664.02	SPBPJ4664.02	exonic	N>S
NC_003423.3_697541	II	697541	A	G	0.360129	SPBPJ4664.02	SPBPJ4664.02	exonic	I>V
NC_003423.3_697599	II	697599	A	G	0.148031	SPBPJ4664.02	SPBPJ4664.02	exonic	N>S
NC_003423.3_697616	II	697616	A	G	0.177396	SPBPJ4664.02	SPBPJ4664.02	exonic	T>A
NC_003423.3_697655	II	697655	A	G	0.206284	SPBPJ4664.02	SPBPJ4664.02	exonic	S>G
NC_003423.3_697685	II	697685	A	G	0.231527	SPBPJ4664.02	SPBPJ4664.02	exonic	I>V
NC_003423.3_697688	II	697688	A	G	0.205638	SPBPJ4664.02	SPBPJ4664.02	exonic	T>A
NC_003423.3_697727	II	697727	A	G	0.226624	SPBPJ4664.02	SPBPJ4664.02	exonic	S>G
NC_003423.3_697799	II	697799	A	G	0.202847	SPBPJ4664.02	SPBPJ4664.02	exonic	S>G
NC_003423.3_697835	II	697835	A	G	0.306338	SPBPJ4664.02	SPBPJ4664.02	exonic	S>G
NC_003423.3_697853	II	697853	A	G	0.256637	SPBPJ4664.02	SPBPJ4664.02	exonic	S>G
NC_003423.3_697865	II	697865	A	G	0.186253	SPBPJ4664.02	SPBPJ4664.02	exonic	I>V
NC_003423.3_697907	II	697907	A	G	0.198939	SPBPJ4664.02	SPBPJ4664.02	exonic	S>G
NC_003423.3_697943	II	697943	A	G	0.160896	SPBPJ4664.02	SPBPJ4664.02	exonic	S>G
NC_003423.3_697961	II	697961	A	G	0.199297	SPBPJ4664.02	SPBPJ4664.02	exonic	S>G
NC_003423.3_697976	II	697976	A	G	0.22833	SPBPJ4664.02	SPBPJ4664.02	exonic	T>A
NC_003423.3_698051	II	698051	A	G	0.299697	SPBPJ4664.02	SPBPJ4664.02	exonic	S>G
NC_003423.3_698123	II	698123	A	G	0.205556	SPBPJ4664.02	SPBPJ4664.02	exonic	S>G
NC_003423.3_698156	II	698156	A	G	0.648438	SPBPJ4664.02	SPBPJ4664.02	exonic	S>G
NC_003423.3_698188	II	698188	A	G	0.66489	SPBPJ4664.02	SPBPJ4664.02	exonic	V>V
NC_003423.3_698189	II	698189	A	G	0.163564	SPBPJ4664.02	SPBPJ4664.02	exonic	I>V
NC_003423.3_698231	II	698231	A	G	0.303867	SPBPJ4664.02	SPBPJ4664.02	exonic	S>G
NC_003423.3_698387	II	698387	A	G	0.172676	SPBPJ4664.02	SPBPJ4664.02	exonic	S>G
NC_003423.3_699152	II	699152	A	G	0.582544	SPBPJ4664.02	SPBPJ4664.02	exonic	S>G
NC_003423.3_699161	II	699161	A	G	0.359727	SPBPJ4664.02	SPBPJ4664.02	exonic	S>G
NC_003423.3_699500	II	699500	A	G	0.969641	SPBPJ4664.02	SPBPJ4664.02	exonic	S>G
NC_003423.3_699540	II	699540	A	G	0.144438	SPBPJ4664.02	SPBPJ4664.02	exonic	Y>C
NC_003423.3_699776	II	699776	A	G	0.229018	SPBPJ4664.02	SPBPJ4664.02	UTR3	NA
NC_003423.3_715850	II	715850	A	G	0.270073	SPBC119.02	ubc4	intronic	NA
NC_003423.3_776079	II	776079	A	G	0.145679	SPBC577.13	syj2	exonic	N>D
NC_003423.3_777098	II	777098	A	G	0.453725	SPBC577.13	syj2	exonic	Q>Q
NC_003423.3_792187	II	792187	A	G	0.181818	SPNCRNA.1384	SPNCRNA.1384	ncRNA_exonic	NA
NC_003423.3_793957	II	793957	A	G	0.283105	SPBC530.04	mod5	exonic	S>G
NC_003423.3_825669	II	825669	A	G	0.599099	SPBC530.13	lsc1	exonic	L>L
NC_003423.3_825679	II	825679	A	G	0.163793	SPBC530.13	lsc1	exonic	R>G
NC_003423.3_854518	II	854518	A	G	0.207143	SPBC36.07	iki3	exonic	L>L
NC_003423.3_858529	II	858529	A	G	0.495327	SPBC36.09	sap61	exonic	E>E
NC_003423.3_904556	II	904556	A	G	0.148571	SPBC216.05	rad3	exonic	L>L
NC_003423.3_904855	II	904855	A	G	0.333333	SPBC216.05	rad3	exonic	K>R
NC_003423.3_944538	II	944538	A	G	0.346032	SPBC646.11	cct6	exonic	Y>C
NC_003423.3_1102361	II	1102361	A	G	0.243056	SPBC1709.03	SPBC1709.03	exonic	L>L
NC_003423.3_1102388	II	1102388	A	G	0.242424	SPBC1709.03	SPBC1709.03	intronic	NA
NC_003423.3_1103501	II	1103501	A	G	0.79845	SPBC1709.03	SPBC1709.03	exonic	R>G
NC_003423.3_1132838	II	1132838	A	G	0.972152	SPBC1709.17	SPBC1709.17	exonic	Q>R
NC_003423.3_1132841	II	1132841	A	G	0.928934	SPBC1709.17	SPBC1709.17	exonic	K>R
NC_003423.3_1135430	II	1135430	A	G	0.291391	SPBC1709.18	tif452	UTR3	NA
NC_003423.3_1164595	II	1164595	A	G	0.129032	SPBC409.23	tam7	intronic	NA
NC_003423.3_1164602	II	1164602	A	G	0.111111	SPBC409.23	tam7	intronic	NA
NC_003423.3_1167971	II	1167971	A	G	0.866667	SPBC409.15	SPBC409.15	intronic	NA
NC_003423.3_1181029	II	1181029	A	G	0.114754	SPBC1306.02	SPBC1306.02	UTR5	NA
NC_003423.3_1184958	II	1184958	A	G	0.184	SPBC4.01	dni2	exonic	T>A
NC_003423.3_1209012	II	1209012	A	G	0.135747	SPBC725.04	SPBC725.04	exonic	L>L
NC_003423.3_1224888	II	1224888	A	G	0.180233	SPBC725.10	SPBC725.10	intronic	NA
NC_003423.3_1268750	II	1268750	A	G	0.144715	SPBC3D6.02	but2	UTR5	NA
NC_003423.3_1313563	II	1313563	A	G	0.211765	SPBC30B4.05	kap109	exonic	K>R
NC_003423.3_1332423	II	1332423	A	G	0.144578	SPBC27B12.06	gpi13	exonic	K>R
NC_003423.3_1332564	II	1332564	A	G	0.175258	SPBC27B12.06	gpi13	exonic	Y>C
NC_003423.3_1337374	II	1337374	A	G	0.313869	SPBC27B12.08	sip1	exonic	Y>C
NC_003423.3_1340172	II	1340172	A	G	0.251938	SPBC27B12.08	sip1	exonic	V>V
NC_003423.3_1348673	II	1348673	A	G	0.338983	SPBC27B12.14	SPBC27B12.14	intronic	NA
NC_003423.3_1358993	II	1358993	A	G	0.180328	SPBC8D2.01	gsk31	intronic	NA
NC_003423.3_1359345	II	1359345	A	G	0.319149	SPBC8D2.01	gsk31	intronic	NA
NC_003423.3_1385548	II	1385548	A	G	0.230769	SPBC8D2.15	lip5	UTR5	NA
NC_003423.3_1444842	II	1444842	A	G	0.261649	SPBP22H7.06	SPBP22H7.06	exonic	Y>C
NC_003423.3_1486758	II	1486758	A	G	0.248148	SPBC11B10.01	alg2	exonic	A>A
NC_003423.3_1486989	II	1486989	A	G	0.186047	SPBC11B10.01	alg2	intronic	NA
NC_003423.3_1510248	II	1510248	A	G	0.471483	SPNCRNA.351	SPNCRNA.351	ncRNA_exonic	NA
NC_003423.3_1522709	II	1522709	A	G	0.545455	SPBC83.07	jmj3	exonic	K>K
NC_003423.3_1528373	II	1528373	A	G	0.234104	SPBC83.10	SPBC83.10	exonic	L>L
NC_003423.3_1538289	II	1538289	A	G	0.103448	SPBC83.15	SPBC83.15	exonic	K>K
NC_003423.3_1546507	II	1546507	A	G	0.137931	SPBC29B5.01	atf1	intronic	NA
NC_003423.3_1589478	II	1589478	A	G	0.109091	SPBC28F2.11	SPBC28F2.11	intronic	NA
NC_003423.3_1714537	II	1714537	A	G	0.165517	SPBC2F12.12c	SPBC2F12.12c	exonic	E>G
NC_003423.3_1719100	II	1719100	A	G	0.11828	SPBC2F12.11c	rep2	UTR3	NA
NC_003423.3_1725682	II	1725682	A	G	0.21875	SPBC2F12.08c	ceg1	exonic	E>G
NC_003423.3_1729263	II	1729263	A	G	0.103448	SPBC2F12.05c	SPBC2F12.05c	intronic	NA
NC_003423.3_1729267	II	1729267	A	G	0.357143	SPBC2F12.05c	SPBC2F12.05c	intronic	NA
NC_003423.3_1754255	II	1754255	A	G	0.114504	SPBC1D7.02c	scr1	exonic	R>G
NC_003423.3_1761059	II	1761059	A	G	0.911765	SPBC11G11.03	mrt4	intronic	NA
NC_003423.3_1761089	II	1761089	A	G	0.233333	SPBC11G11.03	mrt4	intronic	NA
NC_003423.3_1779629	II	1779629	A	G	0.16875	SPBC18H10.05	SPBC18H10.05	UTR5	NA
NC_003423.3_1779632	II	1779632	A	G	0.1375	SPBC18H10.05	SPBC18H10.05	UTR5	NA
NC_003423.3_1795689	II	1795689	A	G	0.130841	SPBC18H10.15	ppk23	exonic	L>L
NC_003423.3_1817954	II	1817954	A	G	0.114286	SPBC9B6.03	SPBC9B6.03	UTR5	NA
NC_003423.3_1880044	II	1880044	A	G	0.114286	SPBC3H7.03c	SPBC3H7.03c	UTR5	NA
NC_003423.3_1888140	II	1888140	A	G	0.46	SPNCRNA.1473	SPNCRNA.1473	ncRNA_exonic	NA
NC_003423.3_1906060	II	1906060	A	G	0.142857	SPBP16F5.04	ubc7	intronic	NA
NC_003423.3_1906239	II	1906239	A	G	0.130435	SPBP16F5.04	ubc7	intronic	NA
NC_003423.3_1906249	II	1906249	A	G	0.72	SPBP16F5.04	ubc7	intronic	NA
NC_003423.3_1906250	II	1906250	A	G	0.36	SPBP16F5.04	ubc7	intronic	NA
NC_003423.3_1926931	II	1926931	A	G	0.215909	SPBC16E9.07	mug100	UTR5	NA
NC_003423.3_1939022	II	1939022	A	G	0.238095	SPNCRNA.1477	SPNCRNA.1477	ncRNA_exonic	NA
NC_003423.3_1972538	II	1972538	A	G	0.21871	SPBC1E8.05	SPBC1E8.05	UTR3	NA
NC_003423.3_2001205	II	2001205	A	G	0.111111	SPBP23A10.04	apc2	exonic	Q>R
NC_003423.3_2001590	II	2001590	A	G	0.208791	SPBP23A10.04	apc2	exonic	K>K
NC_003423.3_2001680	II	2001680	A	G	0.144231	SPBP23A10.04	apc2	exonic	E>E
NC_003423.3_2017457	II	2017457	A	G	0.116071	SPBP23A10.10	ppk32	exonic	R>G
NC_003423.3_2025679	II	2025679	A	G	0.577465	SPBP23A10.13	orc4	exonic	Q>R
NC_003423.3_2038393	II	2038393	A	G	0.539267	SPBC29A3.01	ccc2	exonic	K>R
NC_003423.3_2044286	II	2044286	A	G	0.526316	SPNCRNA.1483	SPNCRNA.1483	ncRNA_exonic	NA
NC_003423.3_2210642	II	2210642	A	G	0.264706	SPBC14C8.04	SPBC14C8.04	intronic	NA
NC_003423.3_2218041	II	2218041	A	G	0.385714	SPNCRNA.1495	SPNCRNA.1495	ncRNA_exonic	NA
NC_003423.3_2231256	II	2231256	A	G	0.234332	SPBC14C8.15	SPBC14C8.15	exonic	K>R
NC_003423.3_2262148	II	2262148	A	G	0.252747	SPBC21H7.05	sfc6	UTR5	NA
NC_003423.3_2262559	II	2262559	A	G	0.26776	SPBC21H7.05	sfc6	exonic	R>G
NC_003423.3_2263582	II	2263582	A	G	0.5	SPBC21H7.05	sfc6	intronic	NA
NC_003423.3_2274529	II	2274529	A	G	0.216216	SPBC16H5.12c	SPBC16H5.12c	intronic	NA
NC_003423.3_2278529	II	2278529	A	G	0.213333	SPBC16H5.11c	skb1	exonic	E>E
NC_003423.3_2280420	II	2280420	A	G	0.133929	SPBC16H5.10c	prp43	exonic	R>G
NC_003423.3_2283814	II	2283814	A	G	0.483092	SPBC16H5.09c	omh2	exonic	Y>C
NC_003423.3_2313938	II	2313938	A	G	0.307692	SPBC12D12.09	rev7	splicing	NA
NC_003423.3_2348503	II	2348503	A	G	0.25	SPBC19G7.02	SPBC19G7.02	splicing	NA
NC_003423.3_2350228	II	2350228	A	G	0.1	SPBC19G7.04	SPBC19G7.04	exonic	K>K
NC_003423.3_2385161	II	2385161	A	G	0.112903	SPBC36B7.02	SPBC36B7.02	UTR5	NA
NC_003423.3_2385609	II	2385609	A	G	0.145038	SPBC36B7.02	SPBC36B7.02	exonic	L>L
NC_003423.3_2393983	II	2393983	A	G	0.162037	SPBC36B7.07	tlg1	exonic	E>E
NC_003423.3_2430556	II	2430556	A	G	0.15625	SPBC21D10.09c	SPBC21D10.09c	exonic	E>E
NC_003423.3_2452499	II	2452499	A	G	0.360294	SPBC12C2.10c	pst1	exonic	Y>C
NC_003423.3_2454542	II	2454542	A	G	0.150862	SPBC12C2.10c	pst1	exonic	K>R
NC_003423.3_2513684	II	2513684	A	G	0.184549	SPBC365.10	arp5	exonic	L>L
NC_003423.3_2537626	II	2537626	A	G	0.139535	SPBC29A10.02	spo5	exonic	T>A
NC_003423.3_2571201	II	2571201	A	G	0.337553	SPBC29A10.15	orc1	exonic	N>D
NC_003423.3_2571202	II	2571202	A	G	0.719149	SPBC29A10.15	orc1	exonic	N>S
NC_003423.3_2574396	II	2574396	A	G	0.176471	SPBC29A10.17	SPBC29A10.17	exonic	N>S
NC_003423.3_2574556	II	2574556	A	G	0.151862	SPBC29A10.17	SPBC29A10.17	UTR3	NA
NC_003423.3_2602588	II	2602588	A	G	0.512821	SPBC25B2.03	SPBC25B2.03	intronic	NA
NC_003423.3_2602661	II	2602661	A	G	0.133333	SPBC25B2.03	SPBC25B2.03	intronic	NA
NC_003423.3_2691013	II	2691013	A	G	0.446809	SPBC4F6.04	rpl2502	intronic	NA
NC_003423.3_2691027	II	2691027	A	G	0.108696	SPBC4F6.04	rpl2502	intronic	NA
NC_003423.3_2691041	II	2691041	A	G	0.125	SPBC4F6.04	rpl2502	intronic	NA
NC_003423.3_2704801	II	2704801	A	G	0.366563	SPNCRNA.106	SPNCRNA.106	ncRNA_exonic	NA
NC_003423.3_2704802	II	2704802	A	G	0.862033	SPNCRNA.106	SPNCRNA.106	ncRNA_exonic	NA
NC_003423.3_2790178	II	2790178	A	G	0.142857	SPNCRNA.1549	SPNCRNA.1549	ncRNA_exonic	NA
NC_003423.3_2814474	II	2814474	A	G	0.429752	SPBC19C7.02	ubr1	exonic	R>G
NC_003423.3_2815257	II	2815257	A	G	0.205882	SPBC19C7.02	ubr1	exonic	K>E
NC_003423.3_2821704	II	2821704	A	G	0.166144	SPBC19C7.03	cyr1	exonic	K>R
NC_003423.3_2874431	II	2874431	A	G	0.25	SPBP4H10.04	ppb1	intronic	NA
NC_003423.3_2874539	II	2874539	A	G	0.444444	SPBP4H10.04	ppb1	splicing	NA
NC_003423.3_2917481	II	2917481	A	G	0.228188	SPBC1703.02	rsc9	exonic	Y>C
NC_003423.3_2923295	II	2923295	A	G	0.149068	SPBC1703.04	mlh1	exonic	L>L
NC_003423.3_2923384	II	2923384	A	G	0.206107	SPBC1703.04	mlh1	exonic	K>R
NC_003423.3_2932044	II	2932044	A	G	0.132597	SPBC1703.09	SPBC1703.09	exonic	L>L
NC_003423.3_2977208	II	2977208	A	G	0.346154	SPBC2D10.06	rep1	exonic	T>A
NC_003423.3_2977404	II	2977404	A	G	0.296296	SPBC2D10.06	rep1	exonic	K>R
NC_003423.3_3004170	II	3004170	A	G	0.1	SPBC2D10.20	ubc1	UTR5	NA
NC_003423.3_3004324	II	3004324	A	G	0.214286	SPBC2D10.20	ubc1	UTR5	NA
NC_003423.3_3033889	II	3033889	A	G	0.595376	SPBC15D4.14	taf73	exonic	Q>Q
NC_003423.3_3036571	II	3036571	A	G	0.304386	SPBC15D4.15	pho2	exonic	R>G
NC_003423.3_3036685	II	3036685	A	G	0.1485	SPBC15D4.15	pho2	exonic	M>V
NC_003423.3_3049422	II	3049422	A	G	0.104938	SPBC13E7.05	gpi14	exonic	I>M
NC_003423.3_3051523	II	3051523	A	G	0.644231	SPBC13E7.06	msd1	exonic	K>R
NC_003423.3_3058637	II	3058637	A	G	0.166667	SPBC13E7.09	vrp1	UTR3	NA
NC_003423.3_3058695	II	3058695	A	G	0.166667	SPBC13E7.09	vrp1	UTR3	NA
NC_003423.3_3076164	II	3076164	A	G	0.354839	SPBC30D10.10c	tor1	exonic	I>M
NC_003423.3_3083723	II	3083723	A	G	0.148148	SPBC30D10.09c	SPBC30D10.09c	intronic	NA
NC_003423.3_3084193	II	3084193	A	G	0.263529	SPBC30D10.09c	SPBC30D10.09c	UTR3	NA
NC_003423.3_3110530	II	3110530	A	G	0.333333	SPBC1778.07	SPBC1778.07	intronic	NA
NC_003423.3_3159910	II	3159910	A	G	0.4	SPBC609.01	SPBC609.01	exonic	L>L
NC_003423.3_3164885	II	3164885	A	G	0.22541	SPBC609.03	iqw1	exonic	R>G
NC_003423.3_3186566	II	3186566	A	G	0.199722	SPBC776.07	SPBC776.07	exonic	S>G
NC_003423.3_3186807	II	3186807	A	G	0.117647	SPBC776.07	SPBC776.07	intronic	NA
NC_003423.3_3186839	II	3186839	A	G	0.102564	SPBC776.07	SPBC776.07	intronic	NA
NC_003423.3_3192070	II	3192070	A	G	0.377504	SPBC776.09	ste13	exonic	K>K
NC_003423.3_3192082	II	3192082	A	G	0.386994	SPBC776.09	ste13	exonic	T>T
NC_003423.3_3193183	II	3193183	A	G	0.105552	SPBC776.09	ste13	UTR3	NA
NC_003423.3_3211515	II	3211515	A	G	0.225	SPBC776.17	SPBC776.17	exonic	R>G
NC_003423.3_3256664	II	3256664	A	G	0.127273	SPBC25H2.13c	cdc20	exonic	S>G
NC_003423.3_3256879	II	3256879	A	G	0.237288	SPBC25H2.13c	cdc20	exonic	L>L
NC_003423.3_3266701	II	3266701	A	G	0.165854	SPBC25H2.11c	spt7	exonic	T>A
NC_003423.3_3336187	II	3336187	A	G	0.308219	SPBC17D1.05	SPBC17D1.05	exonic	S>G
NC_003423.3_3389655	II	3389655	A	G	0.12931	SPBC3B8.04c	SPBC3B8.04c	exonic	A>A
NC_003423.3_3393421	II	3393421	A	G	0.147059	SPNCRNA.1597	SPNCRNA.1597	ncRNA_exonic	NA
NC_003423.3_3393547	II	3393547	A	G	0.135802	SPNCRNA.1597	SPNCRNA.1597	ncRNA_exonic	NA
NC_003423.3_3438090	II	3438090	A	G	0.163569	SPBC2G2.02	syj1	exonic	S>G
NC_003423.3_3449260	II	3449260	A	G	0.1	SPBC2G2.08	ade9	intronic	NA
NC_003423.3_3449285	II	3449285	A	G	0.2	SPBC2G2.08	ade9	intronic	NA
NC_003423.3_3471234	II	3471234	A	G	0.284211	SPBC1718.01	pop1	exonic	Q>R
NC_003423.3_3502386	II	3502386	A	G	0.146341	SPBC1105.01	rrp12	UTR5	NA
NC_003423.3_3523947	II	3523947	A	G	0.202128	SPBC1105.09	ubc15	UTR3	NA
NC_003423.3_3541909	II	3541909	A	G	0.11413	SPBC887.02	SPBC887.02	exonic	K>K
NC_003423.3_3542950	II	3542950	A	G	0.213636	SPBC887.02	SPBC887.02	exonic	V>V
NC_003423.3_3559829	II	3559829	A	G	0.152672	SPBC887.11	pus2	exonic	Y>C
NC_003423.3_3585337	II	3585337	A	G	0.11	SPBC418.02	SPBC418.02	exonic	S>G
NC_003423.3_3598157	II	3598157	A	G	0.688889	SPBC16D10.05	mok13	exonic	I>V
NC_003423.3_3639160	II	3639160	A	G	0.111111	SPBP8B7.04	mug45	exonic	N>D
NC_003423.3_3639163	II	3639163	A	G	0.176471	SPBP8B7.04	mug45	exonic	S>G
NC_003423.3_3640009	II	3640009	A	G	0.2	SPBP8B7.04	mug45	exonic	T>A
NC_003423.3_3640054	II	3640054	A	G	0.142857	SPBP8B7.04	mug45	exonic	R>G
NC_003423.3_3640691	II	3640691	A	G	0.705882	SPBP8B7.04	mug45	exonic	Y>C
NC_003423.3_3640726	II	3640726	A	G	0.133333	SPBP8B7.04	mug45	exonic	R>G
NC_003423.3_3656124	II	3656124	A	G	0.698891	SPBP8B7.13	vac7	exonic	R>G
NC_003423.3_3680495	II	3680495	A	G	0.555887	SPBP8B7.22	erd2	exonic	L>L
NC_003423.3_3681970	II	3681970	A	G	0.257282	SPBP8B7.23	SPBP8B7.23	UTR5	NA
NC_003423.3_3770657	II	3770657	A	G	0.121951	SPNCRNA.1637	SPNCRNA.1637	ncRNA_exonic	NA
NC_003423.3_3786188	II	3786188	A	G	0.122449	SPBC31F10.16	SPBC31F10.16	intronic	NA
NC_003423.3_3803012	II	3803012	A	G	0.25731	SPBC21C3.03	SPBC21C3.03	exonic	Y>C
NC_003423.3_3849977	II	3849977	A	G	0.261905	SPBC23E6.05	arx1	UTR5	NA
NC_003423.3_3904777	II	3904777	A	G	0.206897	SPBC1604.14c	shk1	UTR5	NA
NC_003423.3_3916777	II	3916777	A	G	0.398917	SPBC1604.08c	imp1	exonic	N>S
NC_003423.3_3921500	II	3921500	A	G	0.887218	SPBC1604.06c	SPBC1604.06c	exonic	L>L
NC_003423.3_3944351	II	3944351	A	G	0.142857	SPNCRNA.1650	SPNCRNA.1650	ncRNA_exonic	NA
NC_003423.3_3947741	II	3947741	A	G	0.505639	SPBC26H8.03	cho2	exonic	S>G
NC_003423.3_3947789	II	3947789	A	G	0.81382	SPBC26H8.03	cho2	exonic	N>D
NC_003423.3_3972780	II	3972780	A	G	0.198953	SPBC26H8.10	dis3	exonic	S>G
NC_003423.3_4008432	II	4008432	A	G	0.113208	SPBC3B9.12	trs23	intronic	NA
NC_003423.3_4083722	II	4083722	A	G	0.272727	SPBC1347.12	arp1	UTR5	NA
NC_003423.3_4084073	II	4084073	A	G	0.181818	SPBC1347.12	arp1	intronic	NA
NC_003423.3_4084085	II	4084085	A	G	0.2	SPBC1347.12	arp1	intronic	NA
NC_003423.3_4133260	II	4133260	A	G	0.139535	SPBC1861.02	abp2	exonic	K>R
NC_003423.3_4164834	II	4164834	A	G	0.421053	SPBC14F5.06	rli1	intronic	NA
NC_003423.3_4164859	II	4164859	A	G	0.222222	SPBC14F5.06	rli1	intronic	NA
NC_003423.3_4197608	II	4197608	A	G	0.615789	SPBC3F6.05	rga1	exonic	L>L
NC_003423.3_4223279	II	4223279	A	G	0.23348	SPBC16G5.06	SPBC16G5.06	exonic	S>G
NC_003423.3_4244223	II	4244223	A	G	0.766667	SPBC16G5.16	SPBC16G5.16	intronic	NA
NC_003423.3_4244485	II	4244485	A	G	0.214286	SPBC16G5.16	SPBC16G5.16	intronic	NA
NC_003423.3_4284032	II	4284032	A	G	0.354839	SPBC16A3.08c	SPBC16A3.08c	intronic	NA
NC_003423.3_4319463	II	4319463	A	G	0.125	SPBC543.10	get1	intronic	NA
NC_003423.3_4337812	II	4337812	A	G	0.17284	SPBC16C6.06	vps10	exonic	Y>C
NC_003423.3_4337933	II	4337933	A	G	0.128713	SPBC16C6.06	vps10	exonic	K>K
NC_003423.3_4347231	II	4347231	A	G	0.897872	SPBC16C6.09	ogm4	exonic	R>G
NC_003423.3_4350331	II	4350331	A	G	0.102041	SPBC16C6.10	chp2	exonic	K>E
NC_003423.3_4350339	II	4350339	A	G	0.131313	SPBC16C6.10	chp2	exonic	E>E
NC_003423.3_4360732	II	4360732	A	G	0.14876	SPBC244.01c	sid4	exonic	I>M
NC_003423.3_4360901	II	4360901	A	G	0.136364	SPBC244.01c	sid4	intronic	NA
NC_003423.3_4367013	II	4367013	A	G	0.285714	SPBC1539.02	SPBC1539.02	UTR3	NA
NC_003423.3_4368513	II	4368513	A	G	0.153846	SPBC1539.04	tts1	intronic	NA
NC_003423.3_4368550	II	4368550	A	G	0.125	SPBC1539.04	tts1	intronic	NA
NC_003423.3_4433708	II	4433708	A	G	0.287879	SPNCRNA.1692	SPNCRNA.1692	ncRNA_exonic	NA
NC_003423.3_4446656	II	4446656	A	G	0.11875	SPBP4G3.02	pho1	UTR5	NA
NC_003423.3_4447238	II	4447238	A	G	0.113208	SPBP4G3.02	pho1	UTR5	NA
NC_003423.3_4458761	II	4458761	A	G	0.125	SPBPB2B2.01	SPBPB2B2.01	exonic	H>R
NC_003423.3_4484129	II	4484129	A	G	0.195652	SPBPB2B2.11	SPBPB2B2.11	exonic	N>S
NC_003421.2_37025	III	37025	A	G	0.375	SPCC1884.01	SPCC1884.01	intronic	NA
NC_003421.2_44109	III	44109	A	G	0.110236	SPCC1884.02	nic1	exonic	I>V
NC_003421.2_44204	III	44204	A	G	0.125	SPCC1884.02	nic1	exonic	I>M
NC_003421.2_55133	III	55133	A	G	0.230769	SPNCRNA.452	SPNCRNA.452	ncRNA_exonic	NA
NC_003421.2_82950	III	82950	A	G	0.153439	SPCC613.02	SPCC613.02	exonic	S>G
NC_003421.2_102234	III	102234	A	G	0.113636	SPNCRNA.1105	SPNCRNA.1105	ncRNA_exonic	NA
NC_003421.2_106065	III	106065	A	G	0.128079	SPCC330.02	rhp7	exonic	Y>C
NC_003421.2_211064	III	211064	A	G	0.167647	SPCC1235.18	SPCC1235.18	exonic	T>A
NC_003421.2_211232	III	211232	A	G	0.181818	SPCC1235.18	SPCC1235.18	exonic	R>G
NC_003421.2_231352	III	231352	A	G	0.133333	SPNCRNA.1120	SPNCRNA.1120	ncRNA_exonic	NA
NC_003421.2_231380	III	231380	A	G	0.111111	SPNCRNA.1120	SPNCRNA.1120	ncRNA_exonic	NA
NC_003421.2_231533	III	231533	A	G	0.153846	SPNCRNA.1120	SPNCRNA.1120	ncRNA_exonic	NA
NC_003421.2_231690	III	231690	A	G	0.5	SPNCRNA.1120	SPNCRNA.1120	ncRNA_exonic	NA
NC_003421.2_231704	III	231704	A	G	0.666667	SPNCRNA.1120	SPNCRNA.1120	ncRNA_exonic	NA
NC_003421.2_236878	III	236878	A	G	0.18112	SPCC1529.01	SPCC1529.01	UTR5	NA
NC_003421.2_237385	III	237385	A	G	0.508748	SPCC1529.01	SPCC1529.01	UTR5	NA
NC_003421.2_262969	III	262969	A	G	0.190476	SPCC794.07	lat1	splicing	NA
NC_003421.2_287307	III	287307	A	G	0.184211	SPCC553.09c	spb70	UTR5	NA
NC_003421.2_321612	III	321612	A	G	0.142857	SPCC736.05	wtf7	UTR3	NA
NC_003421.2_322060	III	322060	A	G	0.152709	SPCC736.05	wtf7	UTR3	NA
NC_003421.2_378870	III	378870	A	G	0.139655	SPCC1682.04	cdc31	exonic	Q>R
NC_003421.2_385986	III	385986	A	G	0.111111	SPCC1682.07	ssl1	UTR3	NA
NC_003421.2_435780	III	435780	A	G	0.303571	SPNCRNA.1138	SPNCRNA.1138	ncRNA_exonic	NA
NC_003421.2_481471	III	481471	A	G	0.361991	SPCC364.04c	SPCC364.04c	exonic	K>R
NC_003421.2_487643	III	487643	A	G	0.109489	SPCC970.11c	wtf9	exonic	N>D
NC_003421.2_508467	III	508467	A	G	0.142857	SPCC970.04c	mob2	intronic	NA
NC_003421.2_524042	III	524042	A	G	0.179012	SPCC10H11.02	cwf23	UTR5	NA
NC_003421.2_524052	III	524052	A	G	0.153846	SPCC10H11.02	cwf23	UTR5	NA
NC_003421.2_524738	III	524738	A	G	0.327586	SPCC10H11.02	cwf23	exonic	I>V
NC_003421.2_525683	III	525683	A	G	0.160112	SPCP31B10.02	SPCP31B10.02	exonic	K>R
NC_003421.2_541794	III	541794	A	G	0.270677	SPCC962.01	SPCC962.01	exonic	N>D
NC_003421.2_657756	III	657756	A	G	0.254438	SPCC16C4.19	SPCC16C4.19	exonic	Y>C
NC_003421.2_657764	III	657764	A	G	0.325581	SPCC16C4.19	SPCC16C4.19	exonic	S>G
NC_003421.2_667940	III	667940	A	G	0.256579	SPCC16C4.04	SPCC16C4.04	exonic	V>V
NC_003421.2_668140	III	668140	A	G	0.135135	SPCC16C4.04	SPCC16C4.04	UTR3	NA
NC_003421.2_757669	III	757669	A	G	0.490566	SPCC1020.11c	SPCC1020.11c	exonic	Y>C
NC_003421.2_802829	III	802829	A	G	0.102564	SPCC1393.05	ers1	exonic	E>E
NC_003421.2_803120	III	803120	A	G	0.101124	SPCC1393.05	ers1	exonic	L>L
NC_003421.2_825432	III	825432	A	G	0.187135	SPCC1393.13	SPCC1393.13	exonic	K>R
NC_003421.2_837588	III	837588	A	G	0.193103	SPCC63.03	SPCC63.03	UTR5	NA
NC_003421.2_871510	III	871510	A	G	0.184783	SPCC16A11.02	utp13	exonic	E>E
NC_003421.2_913141	III	913141	A	G	0.12	SPCC24B10.07	gad8	intronic	NA
NC_003421.2_969210	III	969210	A	G	0.181818	SPNCRNA.1164	SPNCRNA.1164	ncRNA_exonic	NA
NC_003421.2_984051	III	984051	A	G	0.571942	SPCC1795.08c	vid21	exonic	A>A
NC_003421.2_997164	III	997164	A	G	0.176471	SPCC1795.02c	vcx1	UTR3	NA
NC_003421.2_997183	III	997183	A	G	0.133333	SPCC1795.02c	vcx1	UTR3	NA
NC_003421.2_1009343	III	1009343	A	G	0.728205	SPCC895.06	elp2	exonic	L>L
NC_003421.2_1009755	III	1009755	A	G	0.140426	SPCC895.06	elp2	exonic	K>E
NC_003421.2_1010096	III	1010096	A	G	0.154639	SPCC895.06	elp2	exonic	L>L
NC_003421.2_1059995	III	1059995	A	G	0.261261	SPCC1259.13	chk1	UTR5	NA
NC_003421.2_1060017	III	1060017	A	G	0.390909	SPCC1259.13	chk1	UTR5	NA
NC_003421.2_1060030	III	1060030	A	G	0.253846	SPCC1259.13	chk1	exonic	K>R
NC_003421.2_1060369	III	1060369	A	G	0.348958	SPCC1259.13	chk1	exonic	K>R
NC_003421.2_1060535	III	1060535	A	G	0.230769	SPCC1259.13	chk1	exonic	N>S
NC_003421.2_1060545	III	1060545	A	G	0.147541	SPCC1259.13	chk1	exonic	L>L
NC_003421.2_1060593	III	1060593	A	G	0.173684	SPCC1259.13	chk1	exonic	L>L
NC_003421.2_1060971	III	1060971	A	G	0.169014	SPCC1259.13	chk1	exonic	S>G
NC_003421.2_1061720	III	1061720	A	G	0.402116	SPCC1259.13	chk1	exonic	N>S
NC_003421.2_1198928	III	1198928	A	G	0.108696	SPCC550.07	SPCC550.07	exonic	S>G
NC_003421.2_1198960	III	1198960	A	G	0.178378	SPCC550.07	SPCC550.07	exonic	Q>Q
NC_003421.2_1198978	III	1198978	A	G	0.14	SPCC550.07	SPCC550.07	exonic	Q>Q
NC_003421.2_1204754	III	1204754	A	G	0.479452	SPNCRNA.487	SPNCRNA.487	ncRNA_exonic	NA
NC_003421.2_1232136	III	1232136	A	G	0.228571	SPCC645.04	nse3	UTR5	NA
NC_003421.2_1246567	III	1246567	A	G	0.107527	SPCC645.07	rgf1	exonic	K>K
NC_003421.2_1248126	III	1248126	A	G	0.248848	SPCC645.07	rgf1	exonic	S>G
NC_003421.2_1288542	III	1288542	A	G	0.117647	SPCC1322.03	SPCC1322.03	exonic	K>E
NC_003421.2_1302757	III	1302757	A	G	0.179245	SPCC1322.08	srk1	UTR5	NA
NC_003421.2_1322117	III	1322117	A	G	0.19863	SPCC1322.15	rpl3402	UTR3	NA
NC_003421.2_1343414	III	1343414	A	G	0.112782	SPCC338.17c	rad21	exonic	E>E
NC_003421.2_1369352	III	1369352	A	G	0.215385	SPCC338.03c	SPCC338.03c	UTR3	NA
NC_003421.2_1376765	III	1376765	A	G	0.237705	SPCC1281.01	ags1	exonic	D>G
NC_003421.2_1398809	III	1398809	A	G	0.152174	SPCC1281.08	wtf11	UTR5	NA
NC_003421.2_1398933	III	1398933	A	G	0.418919	SPCC1281.08	wtf11	UTR5	NA
NC_003421.2_1402325	III	1402325	A	G	0.364341	SPCC622.21	wtf12	intronic	NA
NC_003421.2_1428605	III	1428605	A	G	0.227964	SPCC622.14	SPCC622.14	UTR3	NA
NC_003421.2_1517064	III	1517064	A	G	0.308642	SPCC584.13	SPCC584.13	exonic	N>D
NC_003421.2_1561292	III	1561292	A	G	0.525641	SPCC162.09c	hmg1	UTR5	NA
NC_003421.2_1564584	III	1564584	A	G	0.207792	SPCC162.09c	hmg1	exonic	I>V
NC_003421.2_1564782	III	1564782	A	G	0.221333	SPCC162.09c	hmg1	exonic	I>V
NC_003421.2_1600651	III	1600651	A	G	0.210243	SPCC777.02	SPCC777.02	exonic	L>L
NC_003421.2_1600732	III	1600732	A	G	0.127596	SPCC777.02	SPCC777.02	exonic	I>M
NC_003421.2_1622737	III	1622737	A	G	0.2875	SPCC777.14	prp4	exonic	M>?
NC_003421.2_1635537	III	1635537	A	G	0.157895	SPCC663.03	pmd1	intronic	NA
NC_003421.2_1769530	III	1769530	A	G	0.229665	SPCC1442.02	SPCC1442.02	exonic	S>G
NC_003421.2_1770009	III	1770009	A	G	0.107595	SPCC1442.02	SPCC1442.02	exonic	K>K
NC_003421.2_1771287	III	1771287	A	G	0.35	SPCC1442.03	SPCC1442.03	UTR5	NA
NC_003421.2_1817912	III	1817912	A	G	0.282443	SPCC285.11	ucp10	UTR3	NA
NC_003421.2_1818027	III	1818027	A	G	0.195231	SPCC285.11	ucp10	UTR3	NA
NC_003421.2_1838912	III	1838912	A	G	0.680775	SPCC1223.02	nmt1	exonic	N>S
NC_003421.2_1873779	III	1873779	A	G	0.155	SPCC1223.13	cbf12	exonic	Y>C
NC_003421.2_1900699	III	1900699	A	G	0.208333	SPCC737.08	SPCC737.08	exonic	T>A
NC_003421.2_1902987	III	1902987	A	G	0.1	SPCC737.08	SPCC737.08	exonic	L>L
NC_003421.2_1903054	III	1903054	A	G	0.189189	SPCC737.08	SPCC737.08	exonic	S>G
NC_003421.2_1903104	III	1903104	A	G	0.285714	SPCC737.08	SPCC737.08	exonic	V>V
NC_003421.2_1905790	III	1905790	A	G	0.156863	SPCC737.08	SPCC737.08	exonic	T>A
NC_003421.2_1906177	III	1906177	A	G	0.106383	SPCC737.08	SPCC737.08	exonic	I>V
NC_003421.2_1909174	III	1909174	A	G	0.229508	SPCC737.08	SPCC737.08	exonic	S>G
NC_003421.2_1909323	III	1909323	A	G	0.446429	SPCC737.08	SPCC737.08	exonic	L>L
NC_003421.2_1909779	III	1909779	A	G	0.15	SPCC737.08	SPCC737.08	exonic	P>P
NC_003421.2_1910214	III	1910214	A	G	0.106061	SPCC737.08	SPCC737.08	exonic	L>L
NC_003421.2_1960153	III	1960153	A	G	0.442308	SPCC18.04	pof6	exonic	E>E
NC_003421.2_1960389	III	1960389	A	G	0.741379	SPCC18.04	pof6	exonic	K>R
NC_003421.2_1960634	III	1960634	A	G	0.235741	SPCC18.04	pof6	exonic	R>G
NC_003421.2_1993102	III	1993102	A	G	0.228571	SPCC290.02	rpc34	intronic	NA
NC_003421.2_2018437	III	2018437	A	G	0.25	SPCC1906.03	wtf19	intronic	NA
NC_003421.2_2018554	III	2018554	A	G	0.157895	SPCC1906.03	wtf19	exonic	I>V
NC_003421.2_2021104	III	2021104	A	G	0.149351	SPCC1906.04	wtf20	exonic	S>S
NC_003421.2_2045104	III	2045104	A	G	0.2	SPNCRNA.549	SPNCRNA.549	ncRNA_exonic	NA
NC_003421.2_2047868	III	2047868	A	G	0.152648	SPCC1739.10	mug33	UTR5	NA
NC_003421.2_2058870	III	2058870	A	G	0.311181	SPCC1739.13	ssa2	exonic	Y>C
NC_003421.2_2069393	III	2069393	A	G	0.136364	SPCPB1C11.01	amt1	UTR5	NA
NC_003421.2_2077041	III	2077041	A	G	0.119048	SPCPB1C11.03	SPCPB1C11.03	UTR5	NA
NC_003421.2_2088839	III	2088839	A	G	0.301939	SPCC576.05	SPCC576.05	exonic	L>L
NC_003421.2_2089527	III	2089527	A	G	0.2	SPCC576.05	SPCC576.05	intronic	NA
NC_003421.2_2094841	III	2094841	A	G	0.133333	SPCC576.07	ret3	UTR3	NA
NC_003421.2_2102897	III	2102897	A	G	0.101124	SPCC576.14	dph5	intronic	NA
NC_003421.2_2102969	III	2102969	A	G	0.14	SPCC576.14	dph5	intronic	NA
NC_003421.2_2102999	III	2102999	A	G	0.41	SPCC576.14	dph5	intronic	NA
NC_003421.2_2103001	III	2103001	A	G	0.104762	SPCC576.14	dph5	intronic	NA
NC_003421.2_2121914	III	2121914	A	G	0.234043	SPCC126.03	pus1	exonic	L>L
NC_003421.2_2131962	III	2131962	A	G	0.341418	SPCC126.09	SPCC126.09	intronic	NA
NC_003421.2_2132155	III	2132155	A	G	0.19186	SPCC126.09	SPCC126.09	intronic	NA
NC_003421.2_2132156	III	2132156	A	G	0.411079	SPCC126.09	SPCC126.09	intronic	NA
NC_003421.2_2132853	III	2132853	A	G	0.284302	SPCC126.09	SPCC126.09	exonic	R>G
NC_003421.2_2133819	III	2133819	A	G	0.213389	SPCC126.09	SPCC126.09	UTR3	NA
NC_003421.2_2133999	III	2133999	A	G	0.157576	SPCC126.09	SPCC126.09	UTR3	NA
NC_003421.2_2134707	III	2134707	A	G	0.136364	SPCC126.10	iah1	exonic	S>S
NC_003421.2_2141927	III	2141927	A	G	0.205479	SPCC126.14	prp18	exonic	E>E
NC_003421.2_2142017	III	2142017	A	G	0.130208	SPCC126.14	prp18	exonic	L>L
NC_003421.2_2152701	III	2152701	A	G	0.27439	SPCC1620.05	SPCC1620.05	exonic	Y>C
NC_003421.2_2179817	III	2179817	A	G	0.153846	SPNCRNA.1269	SPNCRNA.1269	ncRNA_exonic	NA
NC_003421.2_2206539	III	2206539	A	G	0.133333	SPCC1919.02	SPCC1919.02	splicing	NA
NC_003421.2_2223432	III	2223432	A	G	0.342105	SPCC1919.09	tif6	intronic	NA
NC_003421.2_2231048	III	2231048	A	G	0.222222	SPNCRNA.513	SPNCRNA.513	ncRNA_exonic	NA
NC_003421.2_2242504	III	2242504	A	G	0.390244	SPCC790.02	pep3	UTR5	NA
NC_003421.2_2242545	III	2242545	A	G	0.174797	SPCC790.02	pep3	exonic	E>G
NC_003421.2_2242556	III	2242556	A	G	0.800797	SPCC790.02	pep3	exonic	I>V
NC_003421.2_2243015	III	2243015	A	G	0.514436	SPCC790.02	pep3	exonic	L>L
NC_003421.2_2246180	III	2246180	A	G	0.101266	SPCC790.03	SPCC790.03	exonic	I>V
NC_003421.2_2297052	III	2297052	A	G	0.2	SPNCRNA.1283	SPNCRNA.1283	ncRNA_exonic	NA
NC_003421.2_2297158	III	2297158	A	G	0.181818	SPNCRNA.1283	SPNCRNA.1283	ncRNA_exonic	NA
NC_003421.2_2312621	III	2312621	A	G	0.586319	SPCC965.13	SPCC965.13	exonic	S>G
NC_003421.2_2337005	III	2337005	A	G	0.11215	SPCC1494.07	SPCC1494.07	exonic	L>L
NC_003421.2_2337860	III	2337860	A	G	0.163462	SPCC1494.07	SPCC1494.07	exonic	E>E
NC_003421.2_2339387	III	2339387	A	G	0.166667	SPCC1494.07	SPCC1494.07	exonic	L>L
NC_003421.2_2340371	III	2340371	A	G	0.140351	SPCC1494.07	SPCC1494.07	exonic	L>L
NC_003421.2_2365377	III	2365377	A	G	0.865031	SPCC70.06	SPCC70.06	exonic	R>G
NC_003421.2_2393770	III	2393770	A	G	0.299065	SPCP1E11.02	ppk38	exonic	L>L
NC_003421.2_2393771	III	2393771	A	G	0.239875	SPCP1E11.02	ppk38	exonic	S>G
NC_003421.2_2393814	III	2393814	A	G	0.151335	SPCP1E11.02	ppk38	exonic	K>R
NC_003421.2_2413539	III	2413539	A	G	0.109756	SPCC569.08c	ade5	UTR3	NA
NC_003421.2_2423313	III	2423313	A	G	0.131034	SPNCRNA.1297	SPNCRNA.1297	ncRNA_exonic	NA
NC_003421.2_2442682	III	2442682	A	G	0.37382	SPRRNA.46	SPRRNA.46	ncRNA_exonic	NA
NC_003421.2_2442701	III	2442701	A	G	0.284232	SPRRNA.46	SPRRNA.46	ncRNA_exonic	NA
NC_003421.2_2442835	III	2442835	A	G	0.450902	SPRRNA.46	SPRRNA.46	ncRNA_exonic	NA
NC_003421.2_2443255	III	2443255	A	G	0.130081	SPRRNA.52	SPRRNA.52	ncRNA_exonic	NA
NC_003424.3_89578	I	89578	T	C	0.173913	SPAC1F8.03c	str3	exonic	I>V
NC_003424.3_128135	I	128135	T	C	0.158879	SPAC11D3.11c	SPAC11D3.11c	exonic	S>G
NC_003424.3_133551	I	133551	T	C	0.144444	SPAC11D3.14c	SPAC11D3.14c	exonic	L>L
NC_003424.3_157971	I	157971	T	C	0.102564	SPAC5H10.06c	adh4	UTR5	NA
NC_003424.3_158129	I	158129	T	C	0.196319	SPAC5H10.06c	adh4	UTR5	NA
NC_003424.3_181790	I	181790	T	C	0.223301	SPAC13G6.05c	trs33	intronic	NA
NC_003424.3_181794	I	181794	T	C	0.191919	SPAC13G6.05c	trs33	intronic	NA
NC_003424.3_182595	I	182595	T	C	0.125	SPAC13G6.06c	gcv2	UTR3	NA
NC_003424.3_186229	I	186229	T	C	0.231481	SPAC13G6.06c	gcv2	UTR5	NA
NC_003424.3_186237	I	186237	T	C	0.25	SPAC13G6.06c	gcv2	UTR5	NA
NC_003424.3_196520	I	196520	T	C	0.114286	SPAC13G6.12c	chs1	exonic	L>L
NC_003424.3_198574	I	198574	T	C	0.488636	SPAC13G6.12c	chs1	exonic	I>V
NC_003424.3_228552	I	228552	T	C	0.357341	SPAC24B11.12c	SPAC24B11.12c	exonic	E>E
NC_003424.3_230499	I	230499	T	C	0.127273	SPNCRNA.624	SPNCRNA.624	ncRNA_exonic	NA
NC_003424.3_242511	I	242511	T	C	0.430945	SPAC806.04c	SPAC806.04c	exonic	L>L
NC_003424.3_246129	I	246129	T	C	0.172524	SPAC806.06c	SPAC806.06c	exonic	E>E
NC_003424.3_252847	I	252847	T	C	0.291667	SPAC1639.01c	SPAC1639.01c	intronic	NA
NC_003424.3_253220	I	253220	T	C	0.314815	SPAC1639.01c	SPAC1639.01c	intronic	NA
NC_003424.3_257878	I	257878	T	C	0.154717	SPAC1639.02c	trk2	exonic	Y>C
NC_003424.3_296225	I	296225	T	C	0.15748	SPAC18B11.11	SPAC18B11.11	exonic	K>K
NC_003424.3_325007	I	325007	T	C	0.190423	SPAC12G12.12	SPAC12G12.12	exonic	L>L
NC_003424.3_356610	I	356610	T	C	0.133333	SPAC630.06c	SPAC630.06c	intronic	NA
NC_003424.3_375890	I	375890	T	C	0.314815	SPAC630.14c	tup12	intronic	NA
NC_003424.3_376651	I	376651	T	C	0.2	SPAC630.14c	tup12	intronic	NA
NC_003424.3_384362	I	384362	T	C	0.128342	SPAC1751.01c	gti1	UTR5	NA
NC_003424.3_384366	I	384366	T	C	0.137056	SPAC1751.01c	gti1	UTR5	NA
NC_003424.3_392921	I	392921	T	C	0.605263	SPAC31A2.05c	mis4	exonic	K>R
NC_003424.3_393189	I	393189	T	C	0.257143	SPAC31A2.05c	mis4	exonic	S>G
NC_003424.3_393192	I	393192	T	C	0.163462	SPAC31A2.05c	mis4	exonic	I>V
NC_003424.3_393228	I	393228	T	C	0.224719	SPAC31A2.05c	mis4	exonic	R>G
NC_003424.3_394445	I	394445	T	C	0.344828	SPAC31A2.05c	mis4	exonic	N>S
NC_003424.3_404846	I	404846	T	C	0.141762	SPAC31A2.09c	apm4	exonic	N>S
NC_003424.3_404851	I	404851	T	C	0.166667	SPAC31A2.09c	apm4	exonic	K>K
NC_003424.3_409032	I	409032	T	C	0.65534	SPAC31A2.11c	cuf1	exonic	L>L
NC_003424.3_515171	I	515171	T	C	0.169231	SPAC227.11c	SPAC227.11c	intronic	NA
NC_003424.3_515192	I	515192	T	C	0.115385	SPAC227.11c	SPAC227.11c	intronic	NA
NC_003424.3_532524	I	532524	T	C	0.405498	SPAC2F7.02c	SPAC2F7.02c	exonic	M>V
NC_003424.3_560396	I	560396	T	C	0.183983	SPAC2F7.13c	wrs1	exonic	R>G
NC_003424.3_595012	I	595012	T	C	0.233449	SPAC3H8.05c	mms1	exonic	T>A
NC_003424.3_602455	I	602455	T	C	0.160377	SPAC3H8.08c	SPAC3H8.08c	exonic	N>D
NC_003424.3_615859	I	615859	T	C	0.386441	SPAC1F3.02c	mkh1	exonic	L>L
NC_003424.3_710061	I	710061	T	C	0.971429	SPAC1296.01c	SPAC1296.01c	UTR5	NA
NC_003424.3_717164	I	717164	T	C	0.215457	SPAC1296.05c	SPAC1296.05c	exonic	T>A
NC_003424.3_740139	I	740139	T	C	0.290373	SPAC22G7.06c	ura1	exonic	R>G
NC_003424.3_740399	I	740399	T	C	0.246338	SPAC22G7.06c	ura1	exonic	K>R
NC_003424.3_740685	I	740685	T	C	0.523238	SPAC22G7.06c	ura1	exonic	R>G
NC_003424.3_741163	I	741163	T	C	0.731405	SPAC22G7.06c	ura1	exonic	E>E
NC_003424.3_742165	I	742165	T	C	0.178808	SPAC22G7.06c	ura1	exonic	E>E
NC_003424.3_744568	I	744568	T	C	0.15625	SPAC22G7.06c	ura1	exonic	Q>Q
NC_003424.3_760181	I	760181	T	C	0.262295	SPAC4G8.03c	SPAC4G8.03c	exonic	K>E
NC_003424.3_762383	I	762383	T	C	0.142857	SPAC4G8.03c	SPAC4G8.03c	UTR5	NA
NC_003424.3_785885	I	785885	T	C	0.210526	SPAC4G8.12c	SPAC4G8.12c	intronic	NA
NC_003424.3_791322	I	791322	T	C	0.16944	SPAC16C9.01c	SPAC16C9.01c	exonic	Q>Q
NC_003424.3_803535	I	803535	T	C	0.201183	SPAC16C9.06c	upf1	exonic	R>G
NC_003424.3_813191	I	813191	T	C	0.254181	SPAC2G11.03c	vps45	exonic	L>L
NC_003424.3_821256	I	821256	T	C	0.142857	SPAC2G11.07c	ptc3	intronic	NA
NC_003424.3_858963	I	858963	T	C	0.125	SPAC23G3.02c	sib1	exonic	I>M
NC_003424.3_859338	I	859338	T	C	0.126214	SPAC23G3.02c	sib1	exonic	L>L
NC_003424.3_867241	I	867241	T	C	0.168831	SPAC23G3.02c	sib1	exonic	R>G
NC_003424.3_867863	I	867863	T	C	0.114286	SPAC23G3.02c	sib1	exonic	L>L
NC_003424.3_898602	I	898602	T	C	0.129608	SPAC22H12.04c	rps102	exonic	K>K
NC_003424.3_898697	I	898697	T	C	0.193158	SPAC22H12.04c	rps102	exonic	K>E
NC_003424.3_939469	I	939469	T	C	0.138075	SPAC1687.19c	SPAC1687.19c	exonic	L>L
NC_003424.3_941047	I	941047	T	C	0.123077	SPAC1687.20c	mis6	exonic	K>K
NC_003424.3_948312	I	948312	T	C	0.101695	SPAC222.03c	tim10	intronic	NA
NC_003424.3_952695	I	952695	T	C	0.144796	SPAC222.05c	mss1	UTR5	NA
NC_003424.3_952760	I	952760	T	C	0.164835	SPAC222.05c	mss1	UTR5	NA
NC_003424.3_952761	I	952761	T	C	0.181319	SPAC222.05c	mss1	UTR5	NA
NC_003424.3_954843	I	954843	T	C	0.142857	SPAC222.07c	hri2	exonic	N>D
NC_003424.3_992050	I	992050	T	C	0.7277	SPAC821.07c	moc3	exonic	Y>C
NC_003424.3_1037628	I	1037628	T	C	0.143908	SPAC23C4.05c	SPAC23C4.05c	exonic	T>T
NC_003424.3_1072327	I	1072327	T	C	0.11692	SPAC1A6.03c	SPAC1A6.03c	UTR5	NA
NC_003424.3_1079761	I	1079761	T	C	0.4	SPAC1A6.05c	SPAC1A6.05c	UTR3	NA
NC_003424.3_1081619	I	1081619	T	C	0.157895	SPAC1A6.05c	SPAC1A6.05c	UTR5	NA
NC_003424.3_1089188	I	1089188	T	C	0.315789	SPAC1A6.09c	lag1	intronic	NA
NC_003424.3_1150779	I	1150779	T	C	0.142857	SPAC56F8.14c	mug115	UTR3	NA
NC_003424.3_1150780	I	1150780	T	C	0.181818	SPAC56F8.14c	mug115	UTR3	NA
NC_003424.3_1151327	I	1151327	T	C	0.3	SPAC56F8.14c	mug115	UTR5	NA
NC_003424.3_1181966	I	1181966	T	C	0.144295	SPAC22A12.14c	SPAC22A12.14c	exonic	T>A
NC_003424.3_1264500	I	1264500	T	C	0.225352	SPAC1420.02c	cct5	exonic	E>G
NC_003424.3_1360637	I	1360637	T	C	0.166667	SPNCRNA.738	SPNCRNA.738	ncRNA_exonic	NA
NC_003424.3_1360660	I	1360660	T	C	0.153846	SPNCRNA.738	SPNCRNA.738	ncRNA_exonic	NA
NC_003424.3_1372166	I	1372166	T	C	0.147059	SPAC57A10.14	sgf11	intronic	NA
NC_003424.3_1411792	I	1411792	T	C	0.136842	SPAC20G8.08c	fft1	UTR3	NA
NC_003424.3_1427160	I	1427160	T	C	0.409091	SPAC3A12.05c	taf2	intronic	NA
NC_003424.3_1442396	I	1442396	T	C	0.245059	SPAC3A12.13c	SPAC3A12.13c	exonic	A>A
NC_003424.3_1458878	I	1458878	T	C	0.243827	SPAC9.03c	brr2	exonic	T>A
NC_003424.3_1573010	I	1573010	T	C	0.153846	SPNCRNA.745	SPNCRNA.745	ncRNA_exonic	NA
NC_003424.3_1581515	I	1581515	T	C	0.540541	SPAC23H4.15	SPAC23H4.15	exonic	K>R
NC_003424.3_1582120	I	1582120	T	C	0.586957	SPAC23H4.15	SPAC23H4.15	UTR5	NA
NC_003424.3_1582272	I	1582272	T	C	0.151163	SPAC23H4.15	SPAC23H4.15	UTR5	NA
NC_003424.3_1605511	I	1605511	T	C	0.431461	SPAC23H4.02	ppk9	exonic	K>E
NC_003424.3_1616874	I	1616874	T	C	0.251232	SPAP27G11.05c	vps41	exonic	S>G
NC_003424.3_1616917	I	1616917	T	C	0.151099	SPAP27G11.05c	vps41	exonic	I>M
NC_003424.3_1626855	I	1626855	T	C	0.395225	SPAP27G11.10c	nup184	exonic	K>K
NC_003424.3_1700700	I	1700700	T	C	0.367596	SPAC824.09c	SPAC824.09c	exonic	N>D
NC_003424.3_1700754	I	1700754	T	C	0.640575	SPAC824.09c	SPAC824.09c	exonic	T>A
NC_003424.3_1737667	I	1737667	T	C	0.661323	SPACUNK12.02c	cmk1	UTR3	NA
NC_003424.3_1740801	I	1740801	T	C	0.147465	SPAC105.01c	kha1	exonic	K>E
NC_003424.3_1744217	I	1744217	T	C	0.537143	SPAC105.02c	SPAC105.02c	UTR3	NA
NC_003424.3_1744248	I	1744248	T	C	0.373464	SPAC105.02c	SPAC105.02c	UTR3	NA
NC_003424.3_1759145	I	1759145	T	C	0.131783	SPAC17A5.04c	mde10	exonic	I>V
NC_003424.3_1764720	I	1764720	T	C	0.154812	SPAC17A5.07c	ulp2	exonic	L>L
NC_003424.3_1766057	I	1766057	T	C	0.360515	SPAC17A5.07c	ulp2	exonic	S>G
NC_003424.3_1808971	I	1808971	T	C	0.155	SPAC1002.07c	ats1	intronic	NA
NC_003424.3_1809129	I	1809129	T	C	0.274648	SPAC1002.07c	ats1	intronic	NA
NC_003424.3_1881713	I	1881713	T	C	0.738095	SPAPB1A10.10c	ypt71	intronic	NA
NC_003424.3_1881768	I	1881768	T	C	0.133333	SPAPB1A10.10c	ypt71	intronic	NA
NC_003424.3_1883131	I	1883131	T	C	0.154545	SPAPB1A10.11c	mse1	exonic	L>L
NC_003424.3_1940984	I	1940984	T	C	0.221831	SPAC3H1.06c	SPAC3H1.06c	UTR3	NA
NC_003424.3_1941321	I	1941321	T	C	0.275	SPAC3H1.06c	SPAC3H1.06c	exonic	N>S
NC_003424.3_1942068	I	1942068	T	C	0.148718	SPAC3H1.06c	SPAC3H1.06c	exonic	K>R
NC_003424.3_1942071	I	1942071	T	C	0.327957	SPAC3H1.06c	SPAC3H1.06c	exonic	Q>R
NC_003424.3_1947520	I	1947520	T	C	0.184932	SPAC3H1.09c	avt3	exonic	T>A
NC_003424.3_1948270	I	1948270	T	C	0.314961	SPAC3H1.09c	avt3	exonic	E>E
NC_003424.3_1951947	I	1951947	T	C	0.1	SPNCRNA.777	SPNCRNA.777	ncRNA_exonic	NA
NC_003424.3_1951991	I	1951991	T	C	0.4	SPNCRNA.777	SPNCRNA.777	ncRNA_exonic	NA
NC_003424.3_1995850	I	1995850	T	C	0.231788	SPAC9G1.13c	swc4	exonic	E>E
NC_003424.3_1997634	I	1997634	T	C	0.163934	SPAC767.01c	vps1	exonic	Q>R
NC_003424.3_2020512	I	2020512	T	C	0.17033	SPAC17H9.09c	ras1	UTR5	NA
NC_003424.3_2023269	I	2023269	T	C	0.165	SPAC17H9.10c	ddb1	exonic	S>G
NC_003424.3_2045593	I	2045593	T	C	0.221374	SPAC607.06c	SPAC607.06c	exonic	I>M
NC_003424.3_2051629	I	2051629	T	C	0.417293	SPAC607.09c	btn1	exonic	K>K
NC_003424.3_2076418	I	2076418	T	C	0.440678	SPAC3C7.06c	pit1	UTR5	NA
NC_003424.3_2098669	I	2098669	T	C	0.197861	SPAC25A8.01c	fft3	exonic	Q>R
NC_003424.3_2116167	I	2116167	T	C	0.148148	SPAC20H4.03c	tfs1	intronic	NA
NC_003424.3_2124897	I	2124897	T	C	0.192308	SPNCRNA.796	SPNCRNA.796	ncRNA_exonic	NA
NC_003424.3_2139055	I	2139055	T	C	0.230769	SPAC23C11.04c	pnk1	exonic	K>K
NC_003424.3_2169659	I	2169659	T	C	0.272727	SPAC13F5.01c	msh1	exonic	I>V
NC_003424.3_2170521	I	2170521	T	C	0.692982	SPAC13F5.01c	msh1	exonic	Q>Q
NC_003424.3_2171140	I	2171140	T	C	0.206522	SPAC13F5.01c	msh1	exonic	Y>C
NC_003424.3_2173552	I	2173552	T	C	0.453287	SPAC13F5.02c	ptr6	exonic	E>E
NC_003424.3_2231811	I	2231811	T	C	0.247232	SPAC18G6.09c	SPAC18G6.09c	UTR3	NA
NC_003424.3_2231961	I	2231961	T	C	0.258621	SPAC18G6.09c	SPAC18G6.09c	UTR3	NA
NC_003424.3_2234089	I	2234089	T	C	0.229299	SPAC18G6.09c	SPAC18G6.09c	UTR5	NA
NC_003424.3_2247110	I	2247110	T	C	0.1	SPNCRNA.807	SPNCRNA.807	ncRNA_exonic	NA
NC_003424.3_2290500	I	2290500	T	C	0.136364	SPNCRNA.810	SPNCRNA.810	ncRNA_exonic	NA
NC_003424.3_2322594	I	2322594	T	C	0.16129	SPAC13G7.13c	msa1	UTR5	NA
NC_003424.3_2333542	I	2333542	T	C	0.175824	SPAC6C3.06c	SPAC6C3.06c	exonic	S>S
NC_003424.3_2334588	I	2334588	T	C	0.18254	SPAC6C3.06c	SPAC6C3.06c	exonic	T>A
NC_003424.3_2343790	I	2343790	T	C	0.28169	SPAC17G8.01c	trl1	UTR5	NA
NC_003424.3_2369756	I	2369756	T	C	0.201087	SPAC17G8.14c	pck1	exonic	V>V
NC_003424.3_2374026	I	2374026	T	C	0.264331	SPAC22H10.03c	kap114	exonic	I>M
NC_003424.3_2380037	I	2380037	T	C	0.613636	SPAC22H10.05c	SPAC22H10.05c	intronic	NA
NC_003424.3_2380782	I	2380782	T	C	0.162162	SPNCRNA.821	SPNCRNA.821	ncRNA_exonic	NA
NC_003424.3_2380946	I	2380946	T	C	0.222222	SPNCRNA.821	SPNCRNA.821	ncRNA_exonic	NA
NC_003424.3_2381001	I	2381001	T	C	0.115385	SPNCRNA.821	SPNCRNA.821	ncRNA_exonic	NA
NC_003424.3_2397695	I	2397695	T	C	0.697674	SPAC15F9.01c	SPAC15F9.01c	exonic	S>G
NC_003424.3_2397865	I	2397865	T	C	0.2	SPAC15F9.01c	SPAC15F9.01c	intronic	NA
NC_003424.3_2412435	I	2412435	T	C	0.761905	SPAC6B12.02c	mus7	exonic	S>S
NC_003424.3_2420335	I	2420335	T	C	0.5	SPAC6B12.06c	rrg9	UTR3	NA
NC_003424.3_2432707	I	2432707	T	C	0.106383	SPNCRNA.43	prl43	ncRNA_exonic	NA
NC_003424.3_2506457	I	2506457	T	C	0.198473	SPAC23H3.08c	bub3	exonic	R>G
NC_003424.3_2517946	I	2517946	T	C	0.106796	SPAC23H3.13c	gpa2	intronic	NA
NC_003424.3_2518744	I	2518744	T	C	0.154639	SPAC23H3.13c	gpa2	UTR5	NA
NC_003424.3_2554661	I	2554661	T	C	0.141221	SPAC4A8.06c	SPAC4A8.06c	exonic	L>L
NC_003424.3_2559433	I	2559433	T	C	0.232484	SPAC4A8.08c	vrs2	exonic	N>D
NC_003424.3_2559812	I	2559812	T	C	0.162281	SPAC4A8.08c	vrs2	exonic	L>L
NC_003424.3_2560265	I	2560265	T	C	0.142276	SPAC4A8.08c	vrs2	exonic	K>K
NC_003424.3_2571080	I	2571080	T	C	0.254054	SPAC4A8.11c	fas2	exonic	T>A
NC_003424.3_2572318	I	2572318	T	C	0.145585	SPAC4A8.11c	fas2	exonic	K>R
NC_003424.3_2593484	I	2593484	T	C	0.395683	SPAC823.08c	SPAC823.08c	exonic	L>L
NC_003424.3_2610760	I	2610760	T	C	0.327345	SPAC823.16c	mug179	UTR5	NA
NC_003424.3_2610807	I	2610807	T	C	0.670236	SPAC823.16c	mug179	UTR5	NA
NC_003424.3_2663040	I	2663040	T	C	0.1	SPAC4F8.08	mug114	UTR3	NA
NC_003424.3_2672672	I	2672672	T	C	0.182131	SPAC4F8.03	sdo1	exonic	I>M
NC_003424.3_2705032	I	2705032	T	C	0.153846	SPAC644.18c	bet3	intronic	NA
NC_003424.3_2751649	I	2751649	T	C	0.105769	SPAC6F6.11c	SPAC6F6.11c	UTR3	NA
NC_003424.3_2764186	I	2764186	T	C	0.125	SPAC6F6.16c	tpz1	exonic	I>V
NC_003424.3_2764191	I	2764191	T	C	0.42487	SPAC6F6.16c	tpz1	exonic	Q>R
NC_003424.3_2764241	I	2764241	T	C	0.375	SPAC6F6.16c	tpz1	exonic	P>P
NC_003424.3_2773158	I	2773158	T	C	0.153846	SPAC1805.01c	ppk6	splicing	NA
NC_003424.3_2776338	I	2776338	T	C	0.206897	SPAC1805.03c	trm13	exonic	K>R
NC_003424.3_2776444	I	2776444	T	C	0.137931	SPAC1805.03c	trm13	exonic	R>G
NC_003424.3_2786001	I	2786001	T	C	0.166667	SPAC1805.07c	dad2	intronic	NA
NC_003424.3_2855092	I	2855092	T	C	0.108696	SPAC8F11.02c	dph3	splicing	NA
NC_003424.3_2884616	I	2884616	T	C	0.105263	SPACUNK4.14	mdb1	exonic	K>K
NC_003424.3_2950373	I	2950373	T	C	0.37013	SPAPB24D3.02c	SPAPB24D3.02c	exonic	K>R
NC_003424.3_2969248	I	2969248	T	C	0.213124	SPAPB24D3.10c	agl1	exonic	I>V
NC_003424.3_2995891	I	2995891	T	C	0.409091	SPAC31G5.05c	SPAC31G5.05c	UTR5	NA
NC_003424.3_3008935	I	3008935	T	C	0.193548	SPAC31G5.12c	maf1	intronic	NA
NC_003424.3_3020199	I	3020199	T	C	0.15	SPAC31G5.17c	rps1001	intronic	NA
NC_003424.3_3029949	I	3029949	T	C	0.2	SPAC1786.01c	SPAC1786.01c	intronic	NA
NC_003424.3_3050992	I	3050992	T	C	0.165468	SPAC24C9.06c	SPAC24C9.06c	intronic	NA
NC_003424.3_3051029	I	3051029	T	C	0.245161	SPAC24C9.06c	SPAC24C9.06c	intronic	NA
NC_003424.3_3051102	I	3051102	T	C	0.114754	SPAC24C9.06c	SPAC24C9.06c	intronic	NA
NC_003424.3_3088818	I	3088818	T	C	0.532258	SPAC16A10.05c	dad1	UTR3	NA
NC_003424.3_3092479	I	3092479	T	C	0.184549	SPAC16A10.07c	taz1	exonic	V>V
NC_003424.3_3092591	I	3092591	T	C	0.337553	SPAC16A10.07c	taz1	exonic	Y>C
NC_003424.3_3095440	I	3095440	T	C	0.204724	SPAC589.02c	med13	exonic	S>G
NC_003424.3_3144836	I	3144836	T	C	0.272727	SPNCRNA.891	SPNCRNA.891	ncRNA_exonic	NA
NC_003424.3_3154728	I	3154728	T	C	0.129496	SPAC3G9.12	peg1	exonic	R>G
NC_003424.3_3174533	I	3174533	T	C	0.246753	SPAC3G9.05	SPAC3G9.05	exonic	R>G
NC_003424.3_3194300	I	3194300	T	C	0.164319	SPAC1486.04c	alm1	exonic	R>G
NC_003424.3_3221519	I	3221519	T	C	0.18232	SPAC6G10.04c	SPAC6G10.04c	exonic	N>S
NC_003424.3_3242015	I	3242015	T	C	0.263158	SPAC6G9.01c	SPAC6G9.01c	intronic	NA
NC_003424.3_3242016	I	3242016	T	C	0.2	SPAC6G9.01c	SPAC6G9.01c	intronic	NA
NC_003424.3_3242101	I	3242101	T	C	0.169355	SPAC6G9.01c	SPAC6G9.01c	intronic	NA
NC_003424.3_3255352	I	3255352	T	C	0.144444	SPAC6G9.06c	pcp1	exonic	Q>Q
NC_003424.3_3255533	I	3255533	T	C	0.320988	SPAC6G9.06c	pcp1	exonic	K>R
NC_003424.3_3310437	I	3310437	T	C	0.25	SPAPB1E7.08c	SPAPB1E7.08c	UTR3	NA
NC_003424.3_3375218	I	3375218	T	C	0.1	SPNCRNA.903	SPNCRNA.903	ncRNA_exonic	NA
NC_003424.3_3398281	I	3398281	T	C	0.111111	SPAC959.06c	SPAC959.06c	exonic	S>G
NC_003424.3_3398494	I	3398494	T	C	0.414634	SPAC959.06c	SPAC959.06c	exonic	R>G
NC_003424.3_3398654	I	3398654	T	C	0.28125	SPAC959.06c	SPAC959.06c	exonic	E>E
NC_003424.3_3452474	I	3452474	T	C	0.181818	SPAC3A11.09	sod22	intronic	NA
NC_003424.3_3461886	I	3461886	T	C	0.15748	SPAC3A11.06	mvp1	UTR5	NA
NC_003424.3_3461950	I	3461950	T	C	0.236527	SPAC3A11.06	mvp1	UTR5	NA
NC_003424.3_3472564	I	3472564	T	C	0.15859	SPAC328.01c	SPAC328.01c	exonic	M>V
NC_003424.3_3472603	I	3472603	T	C	0.337963	SPAC328.01c	SPAC328.01c	exonic	S>G
NC_003424.3_3477976	I	3477976	T	C	0.121951	SPNCRNA.911	SPNCRNA.911	ncRNA_exonic	NA
NC_003424.3_3547415	I	3547415	T	C	0.12766	SPAC1B1.04c	SPAC1B1.04c	UTR5	NA
NC_003424.3_3547430	I	3547430	T	C	0.3125	SPAC1B1.04c	SPAC1B1.04c	UTR5	NA
NC_003424.3_3547578	I	3547578	T	C	0.109375	SPAC1B1.04c	SPAC1B1.04c	UTR5	NA
NC_003424.3_3584377	I	3584377	T	C	0.146465	SPAC17A2.13c	rad25	intronic	NA
NC_003424.3_3622335	I	3622335	T	C	0.483278	SPAC17G6.16c	ysh1	exonic	R>G
NC_003424.3_3721552	I	3721552	T	C	0.141443	SPAC15E1.02c	SPAC15E1.02c	exonic	S>G
NC_003424.3_3734289	I	3734289	T	C	0.138587	SPAP7G5.02c	gua2	exonic	I>M
NC_003424.3_3795915	I	3795915	T	C	0.725806	SPAC1556.01c	rad50	UTR5	NA
NC_003424.3_3795959	I	3795959	T	C	0.145833	SPAC1556.01c	rad50	UTR5	NA
NC_003424.3_3827746	I	3827746	T	C	0.409197	SPAC4H3.03c	SPAC4H3.03c	exonic	S>G
NC_003424.3_3831701	I	3831701	T	C	0.103448	SPAC4H3.04c	SPAC4H3.04c	intronic	NA
NC_003424.3_3856464	I	3856464	T	C	0.145889	SPAC1071.01c	pta1	exonic	L>L
NC_003424.3_3862535	I	3862535	T	C	0.18232	SPAC1071.03c	SPAC1071.03c	exonic	L>L
NC_003424.3_3896702	I	3896702	T	C	0.125	SPAC926.07c	dlc2	intronic	NA
NC_003424.3_3898992	I	3898992	T	C	0.175	SPAC926.08c	SPAC926.08c	exonic	V>V
NC_003424.3_3903093	I	3903093	T	C	0.155153	SPAC926.09c	fas1	exonic	T>A
NC_003424.3_3914974	I	3914974	T	C	0.297806	SPAC323.05c	SPAC323.05c	exonic	D>G
NC_003424.3_3915015	I	3915015	T	C	0.232787	SPAC323.05c	SPAC323.05c	exonic	Q>Q
NC_003424.3_3928982	I	3928982	T	C	0.449327	SPAC2F3.05c	SPAC2F3.05c	exonic	R>G
NC_003424.3_3979775	I	3979775	T	C	0.231818	SPAPB18E9.02c	ppk18	exonic	V>V
NC_003424.3_3979844	I	3979844	T	C	0.233051	SPAPB18E9.02c	ppk18	exonic	L>L
NC_003424.3_3980455	I	3980455	T	C	0.8	SPAPB18E9.02c	ppk18	intronic	NA
NC_003424.3_3980497	I	3980497	T	C	0.421053	SPAPB18E9.02c	ppk18	intronic	NA
NC_003424.3_3983322	I	3983322	T	C	0.170732	SPAPB18E9.04c	SPAPB18E9.04c	exonic	T>A
NC_003424.3_3983979	I	3983979	T	C	0.119048	SPAPB18E9.04c	SPAPB18E9.04c	exonic	T>A
NC_003424.3_3989974	I	3989974	T	C	0.127786	SPAPB15E9.01c	SPAPB15E9.01c	exonic	S>G
NC_003424.3_4008208	I	4008208	T	C	0.355012	SPNCRNA.53	prl53	ncRNA_exonic	NA
NC_003424.3_4008815	I	4008815	T	C	0.415237	SPNCRNA.53	prl53	ncRNA_exonic	NA
NC_003424.3_4018740	I	4018740	T	C	0.185185	SPAC27E2.06c	SPAC27E2.06c	UTR5	NA
NC_003424.3_4038387	I	4038387	T	C	0.386555	SPAPJ698.03c	prp12	exonic	E>E
NC_003424.3_4053766	I	4053766	T	C	0.835443	SPAC19G12.07c	rsd1	UTR3	NA
NC_003424.3_4055329	I	4055329	T	C	0.733032	SPAC19G12.07c	rsd1	exonic	R>G
NC_003424.3_4055351	I	4055351	T	C	0.157676	SPAC19G12.07c	rsd1	exonic	E>E
NC_003424.3_4064067	I	4064067	T	C	0.193726	SPAC19G12.10c	cpy1	exonic	K>R
NC_003424.3_4070771	I	4070771	T	C	0.138889	SPAC19G12.13c	poz1	UTR5	NA
NC_003424.3_4083041	I	4083041	T	C	0.119048	SPAC23A1.02c	SPAC23A1.02c	UTR5	NA
NC_003424.3_4098771	I	4098771	T	C	0.284016	SPAC23A1.12c	frs1	exonic	L>L
NC_003424.3_4131867	I	4131867	T	C	0.245309	SPAC26H5.07c	SPAC26H5.07c	exonic	Y>C
NC_003424.3_4141537	I	4141537	T	C	0.248624	SPAC26H5.10c	tif51	UTR3	NA
NC_003424.3_4182035	I	4182035	T	C	0.145833	SPAC25B8.13c	isp7	UTR5	NA
NC_003424.3_4194256	I	4194256	T	C	0.148515	SPAC25B8.19c	SPAC25B8.19c	UTR5	NA
NC_003424.3_4198013	I	4198013	T	C	0.206897	SPAC683.02c	SPAC683.02c	exonic	I>M
NC_003424.3_4217572	I	4217572	T	C	0.121795	SPAC1F7.02c	has1	exonic	H>R
NC_003424.3_4251282	I	4251282	T	C	0.418638	SPAC1F7.13c	rpl801	exonic	K>R
NC_003424.3_4253455	I	4253455	T	C	0.352641	SPAC21E11.03c	pcr1	UTR5	NA
NC_003424.3_4269166	I	4269166	T	C	0.142857	SPAC2C4.06c	SPAC2C4.06c	UTR3	NA
NC_003424.3_4271696	I	4271696	T	C	0.457692	SPAC2C4.07c	SPAC2C4.07c	exonic	K>K
NC_003424.3_4297845	I	4297845	T	C	0.326531	SPAC25G10.02	cce1	exonic	S>G
NC_003424.3_4319650	I	4319650	T	C	0.162271	SPAC27F1.02c	cdc8	UTR3	NA
NC_003424.3_4322944	I	4322944	T	C	0.120482	SPAC27F1.04c	nuf2	exonic	L>L
NC_003424.3_4349812	I	4349812	T	C	0.708	SPAC23D3.06c	nup146	exonic	I>M
NC_003424.3_4358470	I	4358470	T	C	0.137931	SPNCRNA.980	SPNCRNA.980	ncRNA_exonic	NA
NC_003424.3_4391915	I	4391915	T	C	0.190789	SPAC30.01c	sec72	exonic	L>L
NC_003424.3_4394569	I	4394569	T	C	0.15674	SPAC30.03c	tsn1	UTR3	NA
NC_003424.3_4394586	I	4394586	T	C	0.645695	SPAC30.03c	tsn1	UTR3	NA
NC_003424.3_4394654	I	4394654	T	C	0.534799	SPAC30.03c	tsn1	UTR3	NA
NC_003424.3_4394655	I	4394655	T	C	0.138182	SPAC30.03c	tsn1	UTR3	NA
NC_003424.3_4394669	I	4394669	T	C	0.521073	SPAC30.03c	tsn1	UTR3	NA
NC_003424.3_4466632	I	4466632	T	C	0.1	SPAC9E9.12c	ybt1	exonic	K>R
NC_003424.3_4466726	I	4466726	T	C	0.1125	SPAC9E9.12c	ybt1	exonic	I>V
NC_003424.3_4478821	I	4478821	T	C	0.173885	SPAC17C9.12	SPAC17C9.12	exonic	T>A
NC_003424.3_4489960	I	4489960	T	C	0.23	SPAC17C9.06	sam50	exonic	T>T
NC_003424.3_4512918	I	4512918	T	C	0.760797	SPAC27D7.03c	mei2	exonic	L>L
NC_003424.3_4521769	I	4521769	T	C	0.191045	SPAC27D7.08c	SPAC27D7.08c	exonic	P>P
NC_003424.3_4534135	I	4534135	T	C	0.181818	SPAC27D7.12c	but1	exonic	K>K
NC_003424.3_4534140	I	4534140	T	C	0.125	SPAC27D7.12c	but1	exonic	T>A
NC_003424.3_4535585	I	4535585	T	C	0.108108	SPAC27D7.13c	ssm4	exonic	S>G
NC_003424.3_4535707	I	4535707	T	C	0.146341	SPAC27D7.13c	ssm4	exonic	K>R
NC_003424.3_4536215	I	4536215	T	C	0.129032	SPAC27D7.13c	ssm4	exonic	T>A
NC_003424.3_4536686	I	4536686	T	C	0.522727	SPAC27D7.13c	ssm4	exonic	M>?
NC_003424.3_4572622	I	4572622	T	C	0.214035	SPAC12B10.01c	SPAC12B10.01c	exonic	L>L
NC_003424.3_4622701	I	4622701	T	C	0.222222	SPAC1093.06c	dhc1	exonic	K>R
NC_003424.3_4623437	I	4623437	T	C	0.25	SPAC1093.06c	dhc1	exonic	R>G
NC_003424.3_4629163	I	4629163	T	C	0.106383	SPAC1093.06c	dhc1	exonic	Y>C
NC_003424.3_4629867	I	4629867	T	C	0.175	SPAC1093.06c	dhc1	exonic	L>L
NC_003424.3_4629924	I	4629924	T	C	0.4375	SPAC1093.06c	dhc1	exonic	K>K
NC_003424.3_4634653	I	4634653	T	C	0.105263	SPAC1093.06c	dhc1	exonic	D>G
NC_003424.3_4687732	I	4687732	T	C	0.524173	SPAC144.17c	SPAC144.17c	exonic	L>L
NC_003424.3_4693596	I	4693596	T	C	0.121212	SPNCRNA.1017	SPNCRNA.1017	ncRNA_exonic	NA
NC_003424.3_4727249	I	4727249	T	C	0.467005	SPAC17D4.03c	cis4	exonic	T>A
NC_003424.3_4727652	I	4727652	T	C	0.15534	SPAC17D4.03c	cis4	exonic	L>L
NC_003424.3_4746978	I	4746978	T	C	0.596439	SPAPYUG7.02c	sin1	exonic	S>G
NC_003424.3_4777790	I	4777790	T	C	0.15942	SPAC11H11.02c	mug162	exonic	K>R
NC_003424.3_4778468	I	4778468	T	C	0.155039	SPAC11H11.02c	mug162	UTR5	NA
NC_003424.3_4816846	I	4816846	T	C	0.439462	SPAC20G4.02c	fus1	exonic	S>S
NC_003424.3_4817495	I	4817495	T	C	0.10687	SPAC20G4.02c	fus1	UTR5	NA
NC_003424.3_4867720	I	4867720	T	C	0.249221	SPAC4F10.16c	SPAC4F10.16c	exonic	N>D
NC_003424.3_4867804	I	4867804	T	C	0.13961	SPAC4F10.16c	SPAC4F10.16c	exonic	S>G
NC_003424.3_4879040	I	4879040	T	C	0.171504	SPAC19B12.02c	gas1	exonic	I>V
NC_003424.3_4892764	I	4892764	T	C	0.232143	SPAC19B12.05c	fcp1	exonic	S>S
NC_003424.3_4893735	I	4893735	T	C	0.153846	SPAC19B12.05c	fcp1	UTR5	NA
NC_003424.3_4896356	I	4896356	T	C	0.285714	SPAC19B12.07c	SPAC19B12.07c	intronic	NA
NC_003424.3_4905194	I	4905194	T	C	0.528571	SPAC19B12.12c	yip11	UTR3	NA
NC_003424.3_4926634	I	4926634	T	C	0.117647	SPAC1B3.01c	SPAC1B3.01c	UTR3	NA
NC_003424.3_4941490	I	4941490	T	C	0.431953	SPAC1B3.07c	vps28	UTR5	NA
NC_003424.3_4950734	I	4950734	T	C	0.262336	SPAC1B3.12c	rpb10	exonic	Y>C
NC_003424.3_4960523	I	4960523	T	C	0.762346	SPAC1B3.16c	vht1	exonic	Y>C
NC_003424.3_4973192	I	4973192	T	C	0.479452	SPAC1952.04c	SPAC1952.04c	intronic	NA
NC_003424.3_4973204	I	4973204	T	C	0.212121	SPAC1952.04c	SPAC1952.04c	intronic	NA
NC_003424.3_5011372	I	5011372	T	C	0.121212	SPNCRNA.1042	SPNCRNA.1042	ncRNA_exonic	NA
NC_003424.3_5017597	I	5017597	T	C	0.178571	SPAC890.07c	rmt1	intronic	NA
NC_003424.3_5037280	I	5037280	T	C	0.138646	SPAC22E12.10c	etp1	exonic	K>K
NC_003424.3_5042694	I	5042694	T	C	0.535211	SPAC22E12.11c	set3	UTR5	NA
NC_003424.3_5045992	I	5045992	T	C	0.427586	SPAC22E12.14c	sck2	UTR3	NA
NC_003424.3_5048839	I	5048839	T	C	0.141732	SPAC22E12.14c	sck2	UTR5	NA
NC_003424.3_5072459	I	5072459	T	C	0.186047	SPAC1006.03c	red1	exonic	V>V
NC_003424.3_5095529	I	5095529	T	C	0.119048	SPAC1250.05	rpl3002	intronic	NA
NC_003424.3_5110887	I	5110887	T	C	0.646192	SPAC29A4.18	prw1	exonic	S>G
NC_003424.3_5123678	I	5123678	T	C	0.153846	SPAC29A4.11	rga3	UTR3	NA
NC_003424.3_5123680	I	5123680	T	C	0.153846	SPAC29A4.11	rga3	UTR3	NA
NC_003424.3_5123707	I	5123707	T	C	0.142857	SPAC29A4.11	rga3	UTR3	NA
NC_003424.3_5123748	I	5123748	T	C	0.222222	SPAC29A4.11	rga3	UTR3	NA
NC_003424.3_5123944	I	5123944	T	C	0.454545	SPAC29A4.11	rga3	UTR3	NA
NC_003424.3_5123961	I	5123961	T	C	0.15625	SPAC29A4.11	rga3	UTR3	NA
NC_003424.3_5200501	I	5200501	T	C	0.153846	SPNCRNA.1058	SPNCRNA.1058	ncRNA_exonic	NA
NC_003424.3_5236528	I	5236528	T	C	0.144578	SPAC14C4.05c	man1	exonic	K>K
NC_003424.3_5251188	I	5251188	T	C	0.3125	SPAC14C4.12c	laf1	exonic	S>G
NC_003424.3_5297568	I	5297568	T	C	0.136364	SPAC11E3.08c	nse6	exonic	N>D
NC_003424.3_5320281	I	5320281	T	C	0.185568	SPAP8A3.04c	hsp9	UTR3	NA
NC_003424.3_5353429	I	5353429	T	C	0.149068	SPAC4D7.02c	SPAC4D7.02c	intronic	NA
NC_003424.3_5370638	I	5370638	T	C	0.155063	SPAC4D7.10c	spt20	exonic	S>G
NC_003424.3_5374726	I	5374726	T	C	0.434211	SPAC4D7.12c	fet5	exonic	L>L
NC_003424.3_5374740	I	5374740	T	C	0.153846	SPAC4D7.12c	fet5	exonic	N>D
NC_003424.3_5389825	I	5389825	T	C	0.372385	SPAC3G6.06c	rad2	exonic	L>L
NC_003424.3_5434426	I	5434426	T	C	0.148699	SPAC29B12.10c	pgt1	UTR5	NA
NC_003424.3_5456816	I	5456816	T	C	0.1	SPAC1039.05c	klf1	intronic	NA
NC_003424.3_5471938	I	5471938	T	C	0.146825	SPAC1039.11c	SPAC1039.11c	exonic	T>A
NC_003424.3_5488592	I	5488592	T	C	0.17094	SPAC922.07c	SPAC922.07c	exonic	L>L
NC_003424.3_5490734	I	5490734	T	C	0.217195	SPAC869.11	cat1	exonic	M>V
NC_003424.3_5498384	I	5498384	T	C	0.1	SPAC869.08	pcm2	exonic	Q>Q
NC_003424.3_5538714	I	5538714	T	C	0.27668	SPAC186.04c	SPAC186.04c	exonic	R>G
NC_003424.3_5560988	I	5560988	T	C	0.617284	SPAC750.02c	SPAC750.02c	exonic	K>R
NC_003423.3_79499	II	79499	T	C	0.194805	SPNCRNA.1306	SPNCRNA.1306	ncRNA_exonic	NA
NC_003423.3_84160	II	84160	T	C	0.1875	SPBPB10D8.02c	SPBPB10D8.02c	exonic	L>L
NC_003423.3_100387	II	100387	T	C	0.546485	SPBPB10D8.07c	SPBPB10D8.07c	exonic	T>A
NC_003423.3_112466	II	112466	T	C	0.125	SPBC359.03c	aat1	exonic	I>V
NC_003423.3_141944	II	141944	T	C	0.102564	SPNCRNA.1315	SPNCRNA.1315	ncRNA_exonic	NA
NC_003423.3_141993	II	141993	T	C	0.243243	SPNCRNA.1315	SPNCRNA.1315	ncRNA_exonic	NA
NC_003423.3_152617	II	152617	T	C	0.569892	SPBC1683.06c	SPBC1683.06c	exonic	T>A
NC_003423.3_185884	II	185884	T	C	0.116667	SPBC1198.07c	SPBC1198.07c	exonic	Y>C
NC_003423.3_192289	II	192289	T	C	0.231511	SPBC1198.11c	reb1	exonic	R>G
NC_003423.3_201661	II	201661	T	C	0.182927	SPNCRNA.1326	SPNCRNA.1326	ncRNA_exonic	NA
NC_003423.3_205756	II	205756	T	C	0.166667	SPNCRNA.1327	SPNCRNA.1327	ncRNA_exonic	NA
NC_003423.3_206091	II	206091	T	C	0.148148	SPNCRNA.1327	SPNCRNA.1327	ncRNA_exonic	NA
NC_003423.3_217038	II	217038	T	C	0.600515	SPBC660.12c	SPBC660.12c	exonic	Y>C
NC_003423.3_236976	II	236976	T	C	0.151832	SPBC31E1.01c	atg2	exonic	L>L
NC_003423.3_239267	II	239267	T	C	0.121951	SPBC31E1.01c	atg2	exonic	K>E
NC_003423.3_240996	II	240996	T	C	0.267857	SPBC31E1.02c	pmr1	exonic	T>A
NC_003423.3_241011	II	241011	T	C	0.125731	SPBC31E1.02c	pmr1	exonic	T>A
NC_003423.3_284851	II	284851	T	C	0.181818	SPBC1773.02c	SPBC1773.02c	UTR5	NA
NC_003423.3_322332	II	322332	T	C	0.275676	SPBC1773.17c	SPBC1773.17c	exonic	E>G
NC_003423.3_343458	II	343458	T	C	0.174757	SPBC1271.12	kes1	intronic	NA
NC_003423.3_350761	II	350761	T	C	0.187817	SPBC1271.09	SPBC1271.09	intronic	NA
NC_003423.3_377276	II	377276	T	C	0.152542	SPNCRNA.1350	SPNCRNA.1350	ncRNA_exonic	NA
NC_003423.3_377931	II	377931	T	C	0.102041	SPNCRNA.1350	SPNCRNA.1350	ncRNA_exonic	NA
NC_003423.3_378082	II	378082	T	C	0.112069	SPNCRNA.1350	SPNCRNA.1350	ncRNA_exonic	NA
NC_003423.3_452226	II	452226	T	C	0.150754	SPBC428.06c	rxt2	exonic	G>G
NC_003423.3_452306	II	452306	T	C	0.132883	SPBC428.06c	rxt2	exonic	I>V
NC_003423.3_533968	II	533968	T	C	0.308511	SPBC1685.15c	klp6	exonic	M>V
NC_003423.3_563552	II	563552	T	C	0.232	SPBC354.08c	SPBC354.08c	exonic	R>G
NC_003423.3_566136	II	566136	T	C	0.12381	SPBC354.09c	SPBC354.09c	exonic	Y>C
NC_003423.3_614032	II	614032	T	C	0.216292	SPBC839.08c	its8	exonic	L>L
NC_003423.3_616492	II	616492	T	C	0.199203	SPBC839.08c	its8	UTR5	NA
NC_003423.3_624437	II	624437	T	C	0.106061	SPBC839.14c	SPBC839.14c	exonic	N>D
NC_003423.3_644039	II	644039	T	C	0.176471	SPNCRNA.1378	SPNCRNA.1378	ncRNA_exonic	NA
NC_003423.3_647993	II	647993	T	C	0.109091	SPBC947.12	kms2	exonic	L>L
NC_003423.3_738806	II	738806	T	C	0.144578	SPBC119.11c	pac1	UTR5	NA
NC_003423.3_750378	II	750378	T	C	0.134615	SPBC119.16c	SPBC119.16c	exonic	R>G
NC_003423.3_781577	II	781577	T	C	0.176923	SPBC577.15c	sim3	exonic	K>R
NC_003423.3_810676	II	810676	T	C	0.271493	SPBC530.09c	SPBC530.09c	UTR5	NA
NC_003423.3_816647	II	816647	T	C	0.185606	SPBC530.11c	SPBC530.11c	exonic	Y>C
NC_003423.3_830998	II	830998	T	C	0.128342	SPBC530.15c	SPBC530.15c	UTR5	NA
NC_003423.3_837252	II	837252	T	C	0.108696	SPBC36.02c	SPBC36.02c	UTR3	NA
NC_003423.3_837301	II	837301	T	C	0.193548	SPBC36.02c	SPBC36.02c	UTR3	NA
NC_003423.3_850625	II	850625	T	C	0.3	SPBC36.05c	clr6	intronic	NA
NC_003423.3_852036	II	852036	T	C	0.127273	SPBC36.06c	spo9	exonic	R>G
NC_003423.3_852620	II	852620	T	C	0.142857	SPBC36.06c	spo9	intronic	NA
NC_003423.3_853467	II	853467	T	C	0.157895	SPBC36.06c	spo9	UTR5	NA
NC_003423.3_896395	II	896395	T	C	0.117647	SPBC216.01c	SPBC216.01c	intronic	NA
NC_003423.3_947272	II	947272	T	C	0.837209	SPBC646.12c	gap1	exonic	E>G
NC_003423.3_956442	II	956442	T	C	0.272727	SPBC646.15c	SPBC646.15c	exonic	K>R
NC_003423.3_959971	II	959971	T	C	0.133333	SPBC646.17c	dic1	exonic	L>L
NC_003423.3_969404	II	969404	T	C	0.3	SPBP35G2.04c	SPBP35G2.04c	intronic	NA
NC_003423.3_969413	II	969413	T	C	0.225352	SPBP35G2.04c	SPBP35G2.04c	intronic	NA
NC_003423.3_1013055	II	1013055	T	C	0.102564	SPBC146.06c	SPBC146.06c	UTR5	NA
NC_003423.3_1040404	II	1040404	T	C	0.733333	SPBC337.05c	cct8	splicing	NA
NC_003423.3_1041409	II	1041409	T	C	0.497487	SPBC337.06c	cwf15	exonic	Q>R
NC_003423.3_1046068	II	1046068	T	C	0.115942	SPBC337.08c	ubi4	UTR5	NA
NC_003423.3_1072582	II	1072582	T	C	0.12069	SPBC1734.07c	SPBC1734.07c	exonic	L>L
NC_003423.3_1084632	II	1084632	T	C	0.308943	SPBC1734.12c	alg12	exonic	G>G
NC_003423.3_1084704	II	1084704	T	C	0.510319	SPBC1734.12c	alg12	exonic	L>L
NC_003423.3_1161953	II	1161953	T	C	0.206215	SPBC409.12c	stn1	exonic	K>K
NC_003423.3_1175367	II	1175367	T	C	0.310345	SPBC409.20c	psh3	splicing	NA
NC_003423.3_1175660	II	1175660	T	C	0.405405	SPBC409.20c	psh3	intronic	NA
NC_003423.3_1193703	II	1193703	T	C	0.2	SPBC4.04c	mcm2	intronic	NA
NC_003423.3_1193824	II	1193824	T	C	0.105263	SPBC4.04c	mcm2	intronic	NA
NC_003423.3_1251516	II	1251516	T	C	0.142857	SPBC651.08c	rpc1	exonic	R>G
NC_003423.3_1252381	II	1252381	T	C	0.144	SPBC651.08c	rpc1	exonic	I>M
NC_003423.3_1280882	II	1280882	T	C	0.184466	SPBC3D6.06c	prs5	intronic	NA
NC_003423.3_1280925	II	1280925	T	C	0.266129	SPBC3D6.06c	prs5	intronic	NA
NC_003423.3_1309324	II	1309324	T	C	0.170732	SPBC30B4.04c	sol1	exonic	T>A
NC_003423.3_1330955	II	1330955	T	C	0.125	SPNCRNA.1430	SPNCRNA.1430	ncRNA_exonic	NA
NC_003423.3_1342316	II	1342316	T	C	0.173684	SPBC27B12.09c	SPBC27B12.09c	exonic	L>L
NC_003423.3_1342592	II	1342592	T	C	0.156098	SPBC27B12.09c	SPBC27B12.09c	exonic	E>E
NC_003423.3_1378134	II	1378134	T	C	0.2	SPBC8D2.10c	rmt3	intronic	NA
NC_003423.3_1387889	II	1387889	T	C	0.122449	SPBC8D2.16c	SPBC8D2.16c	exonic	K>R
NC_003423.3_1395342	II	1395342	T	C	0.145455	SPBC8D2.20c	sec31	UTR3	NA
NC_003423.3_1395793	II	1395793	T	C	0.172535	SPBC8D2.20c	sec31	UTR3	NA
NC_003423.3_1407357	II	1407357	T	C	0.247863	SPBC17A3.04c	rar1	UTR3	NA
NC_003423.3_1423334	II	1423334	T	C	0.284553	SPBC691.02c	SPBC691.02c	exonic	K>K
NC_003423.3_1423898	II	1423898	T	C	0.259615	SPBC691.02c	SPBC691.02c	exonic	Q>Q
NC_003423.3_1468104	II	1468104	T	C	0.184874	SPNCRNA.1436	SPNCRNA.1436	ncRNA_exonic	NA
NC_003423.3_1480045	II	1480045	T	C	0.545455	SPBC32H8.13c	mok12	exonic	E>E
NC_003423.3_1480446	II	1480446	T	C	0.207921	SPBC32H8.13c	mok12	exonic	R>G
NC_003423.3_1480627	II	1480627	T	C	0.206897	SPBC32H8.13c	mok12	exonic	A>A
NC_003423.3_1480701	II	1480701	T	C	0.153374	SPBC32H8.13c	mok12	exonic	K>E
NC_003423.3_1483723	II	1483723	T	C	0.29661	SPBC32H8.13c	mok12	exonic	K>K
NC_003423.3_1484600	II	1484600	T	C	0.11828	SPBC32H8.13c	mok12	exonic	Y>C
NC_003423.3_1485199	II	1485199	T	C	0.1625	SPBC32H8.13c	mok12	UTR5	NA
NC_003423.3_1485272	II	1485272	T	C	0.122449	SPBC32H8.13c	mok12	UTR5	NA
NC_003423.3_1485806	II	1485806	T	C	0.112245	SPBC32H8.13c	mok12	UTR5	NA
NC_003423.3_1489110	II	1489110	T	C	0.170124	SPBC11B10.02c	his3	exonic	K>K
NC_003423.3_1544285	II	1544285	T	C	0.19305	SPBC83.18c	fic1	exonic	Q>Q
NC_003423.3_1544414	II	1544414	T	C	0.214876	SPBC83.18c	fic1	exonic	E>E
NC_003423.3_1650449	II	1650449	T	C	0.220588	SPBC21B10.11	dpm2	splicing	NA
NC_003423.3_1650456	II	1650456	T	C	0.161765	SPBC21B10.11	dpm2	intronic	NA
NC_003423.3_1653921	II	1653921	T	C	0.17931	SPBC21B10.09	SPBC21B10.09	exonic	Y>C
NC_003423.3_1654045	II	1654045	T	C	0.5	SPBC21B10.09	SPBC21B10.09	intronic	NA
NC_003423.3_1743592	II	1743592	T	C	0.206612	SPNCRNA.1459	SPNCRNA.1459	ncRNA_exonic	NA
NC_003423.3_1793278	II	1793278	T	C	0.238095	SPNCRNA.1464	SPNCRNA.1464	ncRNA_exonic	NA
NC_003423.3_1793355	II	1793355	T	C	0.136364	SPNCRNA.1464	SPNCRNA.1464	ncRNA_exonic	NA
NC_003423.3_1793669	II	1793669	T	C	0.230769	SPNCRNA.1464	SPNCRNA.1464	ncRNA_exonic	NA
NC_003423.3_1811333	II	1811333	T	C	0.416667	SPNCRNA.1466	SPNCRNA.1466	ncRNA_exonic	NA
NC_003423.3_1828706	II	1828706	T	C	0.276284	SPBC9B6.09c	mdl1	exonic	N>S
NC_003423.3_1828741	II	1828741	T	C	0.240602	SPBC9B6.09c	mdl1	exonic	Q>Q
NC_003423.3_1828968	II	1828968	T	C	0.213043	SPBC9B6.09c	mdl1	exonic	K>E
NC_003423.3_1901116	II	1901116	T	C	0.234568	SPBP16F5.03c	tra1	exonic	N>D
NC_003423.3_1931257	II	1931257	T	C	0.596598	SPBC16E9.09c	SPBC16E9.09c	exonic	Y>C
NC_003423.3_1939949	II	1939949	T	C	0.161746	SPBC16E9.12c	pab2	UTR3	NA
NC_003423.3_1941893	II	1941893	T	C	0.266667	SPNCRNA.1479	SPNCRNA.1479	ncRNA_exonic	NA
NC_003423.3_1951679	II	1951679	T	C	0.166667	SPNCRNA.1480	SPNCRNA.1480	ncRNA_exonic	NA
NC_003423.3_1951696	II	1951696	T	C	0.133333	SPNCRNA.1480	SPNCRNA.1480	ncRNA_exonic	NA
NC_003423.3_1990216	II	1990216	T	C	0.122137	SPBC1A4.07c	SPBC1A4.07c	exonic	K>R
NC_003423.3_2056607	II	2056607	T	C	0.520408	SPBC29A3.10c	atp14	UTR3	NA
NC_003423.3_2057360	II	2057360	T	C	0.235294	SPBC29A3.10c	atp14	splicing	NA
NC_003423.3_2065939	II	2065939	T	C	0.129534	SPBC29A3.14c	trt1	exonic	I>V
NC_003423.3_2077979	II	2077979	T	C	0.127676	SPBC18E5.02c	SPBC18E5.02c	exonic	D>G
NC_003423.3_2103715	II	2103715	T	C	0.545455	SPBC23G7.04c	nif1	UTR5	NA
NC_003423.3_2103716	II	2103716	T	C	0.272727	SPBC23G7.04c	nif1	UTR5	NA
NC_003423.3_2137881	II	2137881	T	C	0.213873	SPNCRNA.1489	SPNCRNA.1489	ncRNA_exonic	NA
NC_003423.3_2138424	II	2138424	T	C	0.102041	SPNCRNA.1489	SPNCRNA.1489	ncRNA_exonic	NA
NC_003423.3_2162205	II	2162205	T	C	0.166667	SPBC1711.15c	SPBC1711.15c	exonic	K>E
NC_003423.3_2162206	II	2162206	T	C	0.111111	SPBC1711.15c	SPBC1711.15c	exonic	K>K
NC_003423.3_2173212	II	2173212	T	C	0.133043	SPBC17G9.03c	krs1	exonic	K>E
NC_003423.3_2184100	II	2184100	T	C	0.25	SPBC17G9.08c	cnt5	splicing	NA
NC_003423.3_2192516	II	2192516	T	C	0.180839	SPBC17G9.11c	pyr1	exonic	K>R
NC_003423.3_2219658	II	2219658	T	C	0.125	SPBC14C8.09c	SPBC14C8.09c	exonic	I>M
NC_003423.3_2342538	II	2342538	T	C	0.170588	SPBC24C6.10c	dip1	exonic	K>R
NC_003423.3_2342712	II	2342712	T	C	0.260606	SPBC24C6.10c	dip1	exonic	E>G
NC_003423.3_2343002	II	2343002	T	C	0.129032	SPBC24C6.10c	dip1	splicing	NA
NC_003423.3_2362599	II	2362599	T	C	0.201835	SPBC19G7.07c	ppr3	exonic	E>E
NC_003423.3_2365344	II	2365344	T	C	0.231579	SPBC19G7.08c	art1	exonic	V>V
NC_003423.3_2371559	II	2371559	T	C	0.549342	SPBC19G7.10c	SPBC19G7.10c	exonic	T>A
NC_003423.3_2448703	II	2448703	T	C	0.206126	SPBC12C2.11	SPBC12C2.11	exonic	R>G
NC_003423.3_2499182	II	2499182	T	C	0.2	SPNCRNA.1522	SPNCRNA.1522	ncRNA_exonic	NA
NC_003423.3_2548672	II	2548672	T	C	0.2	SPBC29A10.06c	ely5	UTR5	NA
NC_003423.3_2555859	II	2555859	T	C	0.151515	SPBC29A10.09c	SPBC29A10.09c	exonic	L>L
NC_003423.3_2561005	II	2561005	T	C	0.705128	SPBC29A10.10c	SPBC29A10.10c	exonic	K>R
NC_003423.3_2593025	II	2593025	T	C	0.632948	SPBC2G5.07c	rpc25	exonic	Y>C
NC_003423.3_2593140	II	2593140	T	C	0.48	SPBC2G5.07c	rpc25	exonic	I>V
NC_003423.3_2598544	II	2598544	T	C	0.231618	SPBC25B2.02c	mam1	exonic	Q>R
NC_003423.3_2599496	II	2599496	T	C	0.397089	SPBC25B2.02c	mam1	exonic	R>G
NC_003423.3_2605245	II	2605245	T	C	0.162791	SPBC25B2.04c	mtg1	exonic	N>D
NC_003423.3_2614029	II	2614029	T	C	0.403941	SPBC25B2.09c	mrs1	exonic	Y>C
NC_003423.3_2622944	II	2622944	T	C	0.292453	SPBC1826.01c	mot1	exonic	L>L
NC_003423.3_2635602	II	2635602	T	C	0.248031	SPBC6B1.05c	atg7	exonic	L>L
NC_003423.3_2649870	II	2649870	T	C	0.239766	SPBC6B1.09c	nbs1	exonic	M>V
NC_003423.3_2659873	II	2659873	T	C	0.109756	SPNCRNA.1540	SPNCRNA.1540	ncRNA_exonic	NA
NC_003423.3_2660077	II	2660077	T	C	0.272727	SPNCRNA.1540	SPNCRNA.1540	ncRNA_exonic	NA
NC_003423.3_2666379	II	2666379	T	C	0.289408	SPBC3E7.05c	SPBC3E7.05c	exonic	L>L
NC_003423.3_2732169	II	2732169	T	C	0.131148	SPBC18A7.02c	SPBC18A7.02c	exonic	I>M
NC_003423.3_2732543	II	2732543	T	C	0.181818	SPBC336.16	SPBC336.16	UTR3	NA
NC_003423.3_2732580	II	2732580	T	C	0.102041	SPBC336.16	SPBC336.16	UTR3	NA
NC_003423.3_2757595	II	2757595	T	C	0.1625	SPBC336.09c	rrn7	exonic	I>M
NC_003423.3_2811049	II	2811049	T	C	0.16129	SPBC32F12.12c	SPBC32F12.12c	intronic	NA
NC_003423.3_2826411	II	2826411	T	C	0.190141	SPBC19C7.04c	SPBC19C7.04c	UTR5	NA
NC_003423.3_2835032	II	2835032	T	C	0.366667	SPBC19C7.07c	sen34	exonic	M>?
NC_003423.3_2855136	II	2855136	T	C	0.249284	SPBP19A11.04c	mor2	exonic	L>L
NC_003423.3_2855169	II	2855169	T	C	0.151515	SPBP19A11.04c	mor2	exonic	L>L
NC_003423.3_2856273	II	2856273	T	C	0.197987	SPBP19A11.04c	mor2	exonic	L>L
NC_003423.3_2856687	II	2856687	T	C	0.387833	SPBP19A11.04c	mor2	exonic	L>L
NC_003423.3_2856870	II	2856870	T	C	0.174129	SPBP19A11.04c	mor2	exonic	L>L
NC_003423.3_2857843	II	2857843	T	C	0.448454	SPBP19A11.04c	mor2	exonic	N>S
NC_003423.3_2858834	II	2858834	T	C	0.162562	SPBP19A11.04c	mor2	exonic	T>A
NC_003423.3_2859329	II	2859329	T	C	0.161111	SPBP19A11.04c	mor2	exonic	S>G
NC_003423.3_2859415	II	2859415	T	C	0.331522	SPBP19A11.04c	mor2	exonic	Y>C
NC_003423.3_2869675	II	2869675	T	C	0.572519	SPBP19A11.07c	SPBP19A11.07c	exonic	I>V
NC_003423.3_2869967	II	2869967	T	C	0.198391	SPBP19A11.07c	SPBP19A11.07c	exonic	R>G
NC_003423.3_2935414	II	2935414	T	C	0.163265	SPNCRNA.1564	SPNCRNA.1564	ncRNA_exonic	NA
NC_003423.3_2944961	II	2944961	T	C	0.133333	SPBC1703.15c	vps33	UTR3	NA
NC_003423.3_2985138	II	2985138	T	C	0.15625	SPBC2D10.11c	nap2	exonic	L>L
NC_003423.3_2991142	II	2991142	T	C	0.184932	SPBC2D10.14c	myo51	exonic	V>V
NC_003423.3_3006714	II	3006714	T	C	0.46748	SPBC15D4.01c	klp9	exonic	I>M
NC_003423.3_3025033	II	3025033	T	C	0.25974	SPBC15D4.07c	atg9	exonic	K>E
NC_003423.3_3066625	II	3066625	T	C	0.304762	SPBC30D10.15	SPBC30D10.15	exonic	I>M
NC_003423.3_3074765	II	3074765	T	C	0.1	SPBC30D10.11	gpi1	exonic	Y>C
NC_003423.3_3075027	II	3075027	T	C	0.143939	SPBC30D10.11	gpi1	UTR5	NA
NC_003423.3_3135334	II	3135334	T	C	0.138365	SPBC4C3.12	45536	exonic	V>V
NC_003423.3_3155477	II	3155477	T	C	0.133333	SPNCRNA.1583	SPNCRNA.1583	ncRNA_exonic	NA
NC_003423.3_3155494	II	3155494	T	C	0.142857	SPNCRNA.1583	SPNCRNA.1583	ncRNA_exonic	NA
NC_003423.3_3174144	II	3174144	T	C	0.175654	SPBC776.02c	dis2	exonic	R>G
NC_003423.3_3174840	II	3174840	T	C	0.693069	SPBC776.02c	dis2	intronic	NA
NC_003423.3_3174948	II	3174948	T	C	0.12069	SPBC776.02c	dis2	intronic	NA
NC_003423.3_3175013	II	3175013	T	C	0.300813	SPBC776.02c	dis2	intronic	NA
NC_003423.3_3175033	II	3175033	T	C	0.314516	SPBC776.02c	dis2	intronic	NA
NC_003423.3_3184192	II	3184192	T	C	0.313131	SPBC776.06c	SPBC776.06c	exonic	N>D
NC_003423.3_3190069	II	3190069	T	C	0.360656	SPBC776.08c	SPBC776.08c	exonic	S>G
NC_003423.3_3207325	II	3207325	T	C	0.30105	SPBC776.15c	kgd2	exonic	E>E
NC_003423.3_3208398	II	3208398	T	C	0.212121	SPBC776.15c	kgd2	intronic	NA
NC_003423.3_3228935	II	3228935	T	C	0.304348	SPBC19F8.01c	spn7	exonic	K>R
NC_003423.3_3252487	II	3252487	T	C	0.150794	SPBC25H2.18	cox20	UTR3	NA
NC_003423.3_3278693	II	3278693	T	C	0.157025	SPBC25H2.03	SPBC25H2.03	exonic	S>S
NC_003423.3_3278988	II	3278988	T	C	0.426829	SPBC25H2.03	SPBC25H2.03	exonic	Y>C
NC_003423.3_3279157	II	3279157	T	C	0.260664	SPBC25H2.03	SPBC25H2.03	exonic	L>L
NC_003423.3_3280896	II	3280896	T	C	0.201362	SPBC25H2.02	trs1	exonic	K>R
NC_003423.3_3301046	II	3301046	T	C	0.163462	SPBC20F10.08c	SPBC20F10.08c	UTR5	NA
NC_003423.3_3332068	II	3332068	T	C	0.230994	SPBC17D1.03c	SPBC17D1.03c	exonic	A>A
NC_003423.3_3361727	II	3361727	T	C	0.466667	SPNCRNA.1594	SPNCRNA.1594	ncRNA_exonic	NA
NC_003423.3_3367763	II	3367763	T	C	0.233596	SPBC11C11.11c	SPBC11C11.11c	exonic	Y>C
NC_003423.3_3393060	II	3393060	T	C	0.404842	SPBC3B8.03	SPBC3B8.03	exonic	K>R
NC_003423.3_3445006	II	3445006	T	C	0.171838	SPBC2G2.06c	apl1	exonic	E>G
NC_003423.3_3445887	II	3445887	T	C	0.543175	SPBC2G2.06c	apl1	exonic	R>G
NC_003423.3_3459774	II	3459774	T	C	0.846939	SPBC2G2.13c	SPBC2G2.13c	intronic	NA
NC_003423.3_3459775	II	3459775	T	C	0.142857	SPBC2G2.13c	SPBC2G2.13c	intronic	NA
NC_003423.3_3459787	II	3459787	T	C	0.521277	SPBC2G2.13c	SPBC2G2.13c	intronic	NA
NC_003423.3_3459814	II	3459814	T	C	0.326087	SPBC2G2.13c	SPBC2G2.13c	intronic	NA
NC_003423.3_3492020	II	3492020	T	C	0.553846	SPNCRNA.1606	SPNCRNA.1606	ncRNA_exonic	NA
NC_003423.3_3519249	II	3519249	T	C	0.167832	SPBC1105.07c	SPBC1105.07c	exonic	I>V
NC_003423.3_3519349	II	3519349	T	C	0.625551	SPBC1105.07c	SPBC1105.07c	exonic	I>M
NC_003423.3_3519380	II	3519380	T	C	0.203704	SPBC1105.07c	SPBC1105.07c	exonic	Q>R
NC_003423.3_3594227	II	3594227	T	C	0.144578	SPBC16D10.04c	dna2	exonic	V>V
NC_003423.3_3596254	II	3596254	T	C	0.15894	SPBC16D10.04c	dna2	exonic	S>G
NC_003423.3_3609529	II	3609529	T	C	0.388889	SPBC16D10.07c	sir2	UTR3	NA
NC_003423.3_3610616	II	3610616	T	C	0.41844	SPBC16D10.07c	sir2	exonic	L>L
NC_003423.3_3610989	II	3610989	T	C	0.4	SPBC16D10.07c	sir2	intronic	NA
NC_003423.3_3627994	II	3627994	T	C	0.395792	SPNCRNA.1626	SPNCRNA.1626	ncRNA_exonic	NA
NC_003423.3_3627995	II	3627995	T	C	0.132673	SPNCRNA.1626	SPNCRNA.1626	ncRNA_exonic	NA
NC_003423.3_3628063	II	3628063	T	C	0.373695	SPNCRNA.1626	SPNCRNA.1626	ncRNA_exonic	NA
NC_003423.3_3629044	II	3629044	T	C	0.16629	SPNCRNA.1626	SPNCRNA.1626	ncRNA_exonic	NA
NC_003423.3_3629129	II	3629129	T	C	0.476763	SPNCRNA.1626	SPNCRNA.1626	ncRNA_exonic	NA
NC_003423.3_3642789	II	3642789	T	C	0.2	SPBP8B7.05c	SPBP8B7.05c	UTR5	NA
NC_003423.3_3647892	II	3647892	T	C	0.12987	SPBP8B7.09c	los1	exonic	V>V
NC_003423.3_3663072	II	3663072	T	C	0.219653	SPBP8B7.16c	dbp2	exonic	K>E
NC_003423.3_3664717	II	3664717	T	C	0.336391	SPBP8B7.16c	dbp2	exonic	V>V
NC_003423.3_3745122	II	3745122	T	C	0.129412	SPBC13G1.10c	mug81	exonic	K>R
NC_003423.3_3758558	II	3758558	T	C	0.189091	SPBC31F10.04c	srb4	exonic	Y>C
NC_003423.3_3769677	II	3769677	T	C	0.210923	SPBC31F10.10c	SPBC31F10.10c	UTR5	NA
NC_003423.3_3794336	II	3794336	T	C	0.266667	SPBC21C3.01c	vps13a	exonic	Q>Q
NC_003423.3_3794398	II	3794398	T	C	0.564516	SPBC21C3.01c	vps13a	exonic	S>G
NC_003423.3_3795203	II	3795203	T	C	0.8	SPBC21C3.01c	vps13a	exonic	I>M
NC_003423.3_3795242	II	3795242	T	C	0.2	SPBC21C3.01c	vps13a	exonic	K>K
NC_003423.3_3795243	II	3795243	T	C	0.2	SPBC21C3.01c	vps13a	exonic	K>R
NC_003423.3_3795244	II	3795244	T	C	0.152174	SPBC21C3.01c	vps13a	exonic	K>E
NC_003423.3_3813182	II	3813182	T	C	0.537037	SPBC21C3.10c	SPBC21C3.10c	exonic	I>M
NC_003423.3_3828581	II	3828581	T	C	0.896104	SPNCRNA.1644	SPNCRNA.1644	ncRNA_exonic	NA
NC_003423.3_3879858	II	3879858	T	C	0.121951	SPBC211.03c	SPBC211.03c	UTR5	NA
NC_003423.3_3879871	II	3879871	T	C	0.216216	SPBC211.03c	SPBC211.03c	UTR5	NA
NC_003423.3_3911976	II	3911976	T	C	0.141714	SPBC1604.11	atp17	UTR3	NA
NC_003423.3_3949100	II	3949100	T	C	0.2	SPBC26H8.04c	SPBC26H8.04c	UTR3	NA
NC_003423.3_4010325	II	4010325	T	C	0.260759	SPBC3B9.14c	mrpl3	exonic	K>E
NC_003423.3_4010594	II	4010594	T	C	0.176734	SPBC3B9.14c	mrpl3	exonic	Y>C
NC_003423.3_4012189	II	4012189	T	C	0.14726	SPBC3B9.15c	scp1	exonic	N>D
NC_003423.3_4012217	II	4012217	T	C	0.779461	SPBC3B9.15c	scp1	exonic	S>S
NC_003423.3_4014442	II	4014442	T	C	0.475806	SPBC3B9.15c	scp1	exonic	S>G
NC_003423.3_4059141	II	4059141	T	C	0.128378	SPBC215.14c	vps20	UTR5	NA
NC_003423.3_4070079	II	4070079	T	C	0.13089	SPBC1347.05c	SPBC1347.05c	exonic	Y>C
NC_003423.3_4081447	II	4081447	T	C	0.1	SPNCRNA.1665	SPNCRNA.1665	ncRNA_exonic	NA
NC_003423.3_4090729	II	4090729	T	C	0.192661	SPBC56F2.11	met6	exonic	K>R
NC_003423.3_4100073	II	4100073	T	C	0.122449	SPNCRNA.1667	SPNCRNA.1667	ncRNA_exonic	NA
NC_003423.3_4100272	II	4100272	T	C	0.771429	SPNCRNA.1667	SPNCRNA.1667	ncRNA_exonic	NA
NC_003423.3_4100275	II	4100275	T	C	0.164384	SPNCRNA.1667	SPNCRNA.1667	ncRNA_exonic	NA
NC_003423.3_4117499	II	4117499	T	C	0.12	SPBC56F2.04	utp20	exonic	S>S
NC_003423.3_4138703	II	4138703	T	C	0.155963	SPBC1861.04c	SPBC1861.04c	exonic	L>L
NC_003423.3_4162614	II	4162614	T	C	0.350958	SPBC14F5.05c	sam1	exonic	T>A
NC_003423.3_4221764	II	4221764	T	C	0.256784	SPBC16G5.05c	SPBC16G5.05c	exonic	Q>Q
NC_003423.3_4304604	II	4304604	T	C	0.232365	SPBC543.03c	pku80	exonic	N>D
NC_003423.3_4309610	II	4309610	T	C	0.12	SPBC543.05c	SPBC543.05c	splicing	NA
NC_003423.3_4321603	II	4321603	T	C	0.194444	SPBC16C6.01c	SPBC16C6.01c	UTR5	NA
NC_003423.3_4373704	II	4373704	T	C	0.321962	SPBC1539.07c	SPBC1539.07c	exonic	R>G
NC_003423.3_4374180	II	4374180	T	C	0.190588	SPBC1539.07c	SPBC1539.07c	exonic	Q>R
NC_003423.3_4374321	II	4374321	T	C	0.154589	SPBC1539.07c	SPBC1539.07c	exonic	H>R
NC_003423.3_4377620	II	4377620	T	C	0.195524	SPBC1539.09c	trp1	exonic	L>L
NC_003423.3_4387181	II	4387181	T	C	0.543478	SPBC1289.03c	spi1	intronic	NA
NC_003423.3_4387188	II	4387188	T	C	0.170213	SPBC1289.03c	spi1	intronic	NA
NC_003423.3_4395086	II	4395086	T	C	0.126437	SPBC1289.06c	ppr8	exonic	V>V
NC_003423.3_4432328	II	4432328	T	C	0.155878	SPBC8E4.04	SPBC8E4.04	UTR3	NA
NC_003423.3_4479116	II	4479116	T	C	0.155844	SPBPB2B2.09c	SPBPB2B2.09c	exonic	A>A
NC_003421.2_10419	III	10419	T	C	0.44664	SPRRNA.43	SPRRNA.43	ncRNA_exonic	NA
NC_003421.2_21289	III	21289	T	C	0.485227	SPRRNA.44	SPRRNA.44	ncRNA_exonic	NA
NC_003421.2_21442	III	21442	T	C	0.364765	SPRRNA.44	SPRRNA.44	ncRNA_exonic	NA
NC_003421.2_24036	III	24036	T	C	0.504386	SPNCRNA.1095	SPNCRNA.1095	ncRNA_exonic	NA
NC_003421.2_24059	III	24059	T	C	0.384974	SPNCRNA.1095	SPNCRNA.1095	ncRNA_exonic	NA
NC_003421.2_24067	III	24067	T	C	0.439689	SPNCRNA.1095	SPNCRNA.1095	ncRNA_exonic	NA
NC_003421.2_24374	III	24374	T	C	0.52028	SPNCRNA.1095	SPNCRNA.1095	ncRNA_exonic	NA
NC_003421.2_31008	III	31008	T	C	0.208333	SPCP20C8.02c	SPCP20C8.02c	UTR3	NA
NC_003421.2_31033	III	31033	T	C	0.21875	SPCP20C8.02c	SPCP20C8.02c	UTR3	NA
NC_003421.2_31063	III	31063	T	C	0.230769	SPCP20C8.02c	SPCP20C8.02c	UTR3	NA
NC_003421.2_31068	III	31068	T	C	0.192308	SPCP20C8.02c	SPCP20C8.02c	UTR3	NA
NC_003421.2_31154	III	31154	T	C	0.1875	SPCP20C8.02c	SPCP20C8.02c	UTR3	NA
NC_003421.2_31401	III	31401	T	C	0.428571	SPCP20C8.02c	SPCP20C8.02c	exonic	L>L
NC_003421.2_101652	III	101652	T	C	0.292035	SPCC613.12c	raf1	exonic	N>D
NC_003421.2_120908	III	120908	T	C	0.137931	SPCC330.07c	SPCC330.07c	UTR3	NA
NC_003421.2_166101	III	166101	T	C	0.151554	SPCC320.03	SPCC320.03	exonic	K>E
NC_003421.2_167004	III	167004	T	C	0.232727	SPCC320.03	SPCC320.03	exonic	N>D
NC_003421.2_218166	III	218166	T	C	0.133333	SPNCRNA.1119	SPNCRNA.1119	ncRNA_exonic	NA
NC_003421.2_221963	III	221963	T	C	0.196078	SPCC548.03c	wtf4	exonic	I>V
NC_003421.2_226972	III	226972	T	C	0.259751	SPCC548.06c	ght8	exonic	R>G
NC_003421.2_283330	III	283330	T	C	0.136	SPCC553.10	SPCC553.10	UTR3	NA
NC_003421.2_339479	III	339479	T	C	0.2	SPCC736.12c	mmi1	intronic	NA
NC_003421.2_339575	III	339575	T	C	0.125874	SPCC736.12c	mmi1	UTR5	NA
NC_003421.2_339807	III	339807	T	C	0.217391	SPCC736.12c	mmi1	UTR5	NA
NC_003421.2_351604	III	351604	T	C	0.149123	SPNCRNA.1133	SPNCRNA.1133	ncRNA_exonic	NA
NC_003421.2_353008	III	353008	T	C	0.357143	SPNCRNA.1133	SPNCRNA.1133	ncRNA_exonic	NA
NC_003421.2_365080	III	365080	T	C	0.116438	SPCC594.05c	spf1	exonic	L>L
NC_003421.2_375867	III	375867	T	C	0.134615	SPCC1682.03c	mug174	UTR3	NA
NC_003421.2_375892	III	375892	T	C	0.166667	SPCC1682.03c	mug174	UTR3	NA
NC_003421.2_376807	III	376807	T	C	0.151899	SPCC1682.03c	mug174	exonic	Y>C
NC_003421.2_377334	III	377334	T	C	0.15942	SPCC1682.03c	mug174	exonic	I>M
NC_003421.2_377412	III	377412	T	C	0.128571	SPCC1682.03c	mug174	exonic	L>L
NC_003421.2_388152	III	388152	T	C	0.114754	SPCC1682.08c	SPCC1682.08c	exonic	L>L
NC_003421.2_440745	III	440745	T	C	0.243243	SPCC4G3.16	SPCC4G3.16	exonic	N>S
NC_003421.2_468892	III	468892	T	C	0.201087	SPCC4G3.02	aph1	exonic	K>E
NC_003421.2_471768	III	471768	T	C	0.274637	SPCC364.07	SPCC364.07	exonic	I>V
NC_003421.2_476454	III	476454	T	C	0.130137	SPCC364.05	vps3	exonic	K>K
NC_003421.2_477464	III	477464	T	C	0.116788	SPCC364.05	vps3	exonic	S>G
NC_003421.2_485929	III	485929	T	C	0.105263	SPCC364.01	cif1	intronic	NA
NC_003421.2_499146	III	499146	T	C	0.478673	SPCC970.08	SPCC970.08	exonic	L>L
NC_003421.2_499662	III	499662	T	C	0.428571	SPCC970.08	SPCC970.08	exonic	S>S
NC_003421.2_512340	III	512340	T	C	0.140187	SPCC970.02	SPCC970.02	exonic	N>S
NC_003421.2_512462	III	512462	T	C	0.163399	SPCC970.02	SPCC970.02	exonic	Q>Q
NC_003421.2_514943	III	514943	T	C	0.222727	SPCC970.01	rad16	exonic	Y>C
NC_003421.2_516892	III	516892	T	C	0.384615	SPCC970.01	rad16	intronic	NA
NC_003421.2_517693	III	517693	T	C	0.276364	SPCC970.01	rad16	exonic	S>G
NC_003421.2_518342	III	518342	T	C	0.189189	SPCC970.01	rad16	UTR5	NA
NC_003421.2_526255	III	526255	T	C	0.206612	SPCP31B10.03c	med31	UTR3	NA
NC_003421.2_569091	III	569091	T	C	0.120879	SPCC1672.04c	SPCC1672.04c	splicing	NA
NC_003421.2_569268	III	569268	T	C	0.238095	SPCC1672.04c	SPCC1672.04c	intronic	NA
NC_003421.2_569360	III	569360	T	C	0.113208	SPCC1672.04c	SPCC1672.04c	intronic	NA
NC_003421.2_569390	III	569390	T	C	0.166667	SPCC1672.04c	SPCC1672.04c	intronic	NA
NC_003421.2_571530	III	571530	T	C	0.54321	SPCC1672.06c	asp1	UTR3	NA
NC_003421.2_589386	III	589386	T	C	0.183673	SPCC1672.11c	SPCC1672.11c	exonic	V>V
NC_003421.2_596808	III	596808	T	C	0.148148	SPCC1183.03c	SPCC1183.03c	intronic	NA
NC_003421.2_603314	III	603314	T	C	0.181818	SPCC1183.05c	lig4	UTR5	NA
NC_003421.2_612249	III	612249	T	C	0.21665	SPCC1183.08c	rpl101	exonic	K>R
NC_003421.2_631458	III	631458	T	C	0.181818	SPCC31H12.05c	sds21	UTR5	NA
NC_003421.2_631496	III	631496	T	C	0.142857	SPCC31H12.05c	sds21	UTR5	NA
NC_003421.2_631529	III	631529	T	C	0.2	SPCC31H12.05c	sds21	UTR5	NA
NC_003421.2_638912	III	638912	T	C	0.53513	SPCC31H12.08c	ccr4	exonic	I>V
NC_003421.2_639128	III	639128	T	C	0.134862	SPCC31H12.08c	ccr4	exonic	K>E
NC_003421.2_658790	III	658790	T	C	0.12987	SPNCRNA.1151	SPNCRNA.1151	ncRNA_exonic	NA
NC_003421.2_732842	III	732842	T	C	0.152381	SPCC18B5.07c	nup61	exonic	S>G
NC_003421.2_772678	III	772678	T	C	0.250614	SPNCRNA.1159	SPNCRNA.1159	ncRNA_exonic	NA
NC_003421.2_772751	III	772751	T	C	0.167832	SPNCRNA.1159	SPNCRNA.1159	ncRNA_exonic	NA
NC_003421.2_833179	III	833179	T	C	0.168224	SPCC2H8.05c	SPCC2H8.05c	UTR5	NA
NC_003421.2_835446	III	835446	T	C	0.161943	SPCC63.02c	aah3	exonic	Y>C
NC_003421.2_859420	III	859420	T	C	0.107143	SPCC63.12c	pup3	UTR3	NA
NC_003421.2_887863	III	887863	T	C	0.130435	SPCC16A11.10c	oca8	intronic	NA
NC_003421.2_924497	III	924497	T	C	0.144068	SPCC24B10.14c	xlf1	exonic	L>L
NC_003421.2_946084	III	946084	T	C	0.142857	SPCPB16A4.02c	SPCPB16A4.02c	intronic	NA
NC_003421.2_957191	III	957191	T	C	0.226829	SPCPB16A4.06c	SPCPB16A4.06c	intronic	NA
NC_003421.2_957192	III	957192	T	C	0.274272	SPCPB16A4.06c	SPCPB16A4.06c	intronic	NA
NC_003421.2_957275	III	957275	T	C	0.436947	SPCPB16A4.06c	SPCPB16A4.06c	UTR5	NA
NC_003421.2_980605	III	980605	T	C	0.12069	SPCC1795.09	yps1	UTR5	NA
NC_003421.2_990360	III	990360	T	C	0.252809	SPNCRNA.128	rrk1	ncRNA_exonic	NA
NC_003421.2_1001387	III	1001387	T	C	0.335329	SPCC895.04c	ufe1	exonic	N>S
NC_003421.2_1019884	III	1019884	T	C	0.140625	SPCC895.09c	ucp12	exonic	I>V
NC_003421.2_1020479	III	1020479	T	C	0.20979	SPCC895.09c	ucp12	exonic	K>R
NC_003421.2_1045260	III	1045260	T	C	0.22807	SPCC1259.16	SPCC1259.16	UTR5	NA
NC_003421.2_1057425	III	1057425	T	C	0.290766	SPCC1259.12c	SPCC1259.12c	exonic	I>V
NC_003421.2_1142967	III	1142967	T	C	0.211765	SPCC4B3.18	SPCC4B3.18	UTR3	NA
NC_003421.2_1143717	III	1143717	T	C	0.269663	SPCC4B3.18	SPCC4B3.18	exonic	R>G
NC_003421.2_1153608	III	1153608	T	C	0.275701	SPCC4B3.13	SPCC4B3.13	exonic	Q>Q
NC_003421.2_1157417	III	1157417	T	C	0.172414	SPNCRNA.1175	SPNCRNA.1175	ncRNA_exonic	NA
NC_003421.2_1236932	III	1236932	T	C	0.107143	SPCC645.05c	myo2	exonic	K>E
NC_003421.2_1269741	III	1269741	T	C	0.140741	SPCC23B6.03c	tel1	exonic	I>M
NC_003421.2_1274554	III	1274554	T	C	0.15	SPCC23B6.03c	tel1	exonic	K>R
NC_003421.2_1274621	III	1274621	T	C	0.142857	SPCC23B6.03c	tel1	exonic	I>V
NC_003421.2_1275565	III	1275565	T	C	0.157895	SPCC23B6.03c	tel1	exonic	Y>C
NC_003421.2_1276636	III	1276636	T	C	0.119048	SPCC23B6.03c	tel1	exonic	Y>C
NC_003421.2_1276746	III	1276746	T	C	0.111111	SPCC23B6.03c	tel1	exonic	K>K
NC_003421.2_1276950	III	1276950	T	C	0.162162	SPCC23B6.03c	tel1	exonic	E>E
NC_003421.2_1277144	III	1277144	T	C	0.137931	SPCC23B6.03c	tel1	exonic	R>G
NC_003421.2_1424317	III	1424317	T	C	0.114286	SPCC622.13c	tti1	exonic	V>V
NC_003421.2_1473434	III	1473434	T	C	0.13253	SPCC11E10.09c	SPCC11E10.09c	UTR5	NA
NC_003421.2_1480255	III	1480255	T	C	0.310345	SPCC188.04c	spc25	UTR3	NA
NC_003421.2_1483713	III	1483713	T	C	0.329825	SPCC188.06c	srp54	exonic	K>R
NC_003421.2_1484853	III	1484853	T	C	0.130769	SPCC188.06c	srp54	intronic	NA
NC_003421.2_1484963	III	1484963	T	C	0.167883	SPCC188.06c	srp54	intronic	NA
NC_003421.2_1484997	III	1484997	T	C	0.1	SPCC188.06c	srp54	intronic	NA
NC_003421.2_1500926	III	1500926	T	C	0.3	SPCC188.14	SPCC188.14	UTR3	NA
NC_003421.2_1501540	III	1501540	T	C	0.113821	SPCC188.14	SPCC188.14	UTR5	NA
NC_003421.2_1501578	III	1501578	T	C	0.486957	SPCC188.14	SPCC188.14	UTR5	NA
NC_003421.2_1513025	III	1513025	T	C	0.115385	SPCC584.11c	SPCC584.11c	intronic	NA
NC_003421.2_1522751	III	1522751	T	C	0.216216	SPCC584.15c	SPCC584.15c	intronic	NA
NC_003421.2_1532104	III	1532104	T	C	0.27439	SPCC584.03c	SPCC584.03c	UTR3	NA
NC_003421.2_1544497	III	1544497	T	C	0.238267	SPCC1753.02c	git3	exonic	N>D
NC_003421.2_1558756	III	1558756	T	C	0.450704	SPCC162.10	ppk33	exonic	K>R
NC_003421.2_1558933	III	1558933	T	C	0.111111	SPCC162.10	ppk33	exonic	Y>C
NC_003421.2_1559660	III	1559660	T	C	0.142857	SPCC162.10	ppk33	UTR5	NA
NC_003421.2_1573174	III	1573174	T	C	0.122155	SPCC162.07	ent1	exonic	R>G
NC_003421.2_1573865	III	1573865	T	C	0.207317	SPCC162.07	ent1	intronic	NA
NC_003421.2_1580953	III	1580953	T	C	0.486842	SPCC162.04c	wtf13	exonic	I>V
NC_003421.2_1698430	III	1698430	T	C	0.309859	SPCC417.11c	SPCC417.11c	exonic	L>L
NC_003421.2_1698805	III	1698805	T	C	0.232673	SPCC417.11c	SPCC417.11c	exonic	L>L
NC_003421.2_1713153	III	1713153	T	C	0.111111	SPNCRNA.1220	SPNCRNA.1220	ncRNA_exonic	NA
NC_003421.2_1713231	III	1713231	T	C	0.254237	SPNCRNA.1220	SPNCRNA.1220	ncRNA_exonic	NA
NC_003421.2_1713421	III	1713421	T	C	0.222222	SPNCRNA.1220	SPNCRNA.1220	ncRNA_exonic	NA
NC_003421.2_1750369	III	1750369	T	C	0.356061	SPCC1450.11c	cek1	exonic	S>G
NC_003421.2_1760554	III	1760554	T	C	0.114286	SPCC1450.14c	ero12	exonic	K>E
NC_003421.2_1795123	III	1795123	T	C	0.130802	SPCC1442.16c	zta1	exonic	K>K
NC_003421.2_1797160	III	1797160	T	C	0.135135	SPCC1442.17c	ist1	exonic	K>K
NC_003421.2_1805421	III	1805421	T	C	0.261972	SPCC285.06c	wtf17	exonic	S>S
NC_003421.2_1807750	III	1807750	T	C	0.191489	SPCC285.07c	wtf18	intronic	NA
NC_003421.2_1807762	III	1807762	T	C	0.133333	SPCC285.07c	wtf18	exonic	K>E
NC_003421.2_1807783	III	1807783	T	C	0.444444	SPCC285.07c	wtf18	exonic	I>V
NC_003421.2_1810954	III	1810954	T	C	0.196594	SPCC285.09c	cgs2	UTR3	NA
NC_003421.2_1832543	III	1832543	T	C	0.191489	SPNCRNA.1233	SPNCRNA.1233	ncRNA_exonic	NA
NC_003421.2_1837608	III	1837608	T	C	0.170455	SPNCRNA.1234	SPNCRNA.1234	ncRNA_exonic	NA
NC_003421.2_1890643	III	1890643	T	C	0.362745	SPCC737.03c	ima1	UTR5	NA
NC_003421.2_1899422	III	1899422	T	C	0.133858	SPCC737.07c	SPCC737.07c	exonic	K>E
NC_003421.2_1990417	III	1990417	T	C	0.157895	SPCC18.18c	fum1	intronic	NA
NC_003421.2_1990529	III	1990529	T	C	0.259259	SPCC18.18c	fum1	intronic	NA
NC_003421.2_1990546	III	1990546	T	C	0.275862	SPCC18.18c	fum1	intronic	NA
NC_003421.2_1996647	III	1996647	T	C	0.165049	SPCC290.03c	nup186	exonic	I>M
NC_003421.2_1999218	III	1999218	T	C	0.123077	SPCC290.03c	nup186	exonic	L>L
NC_003421.2_2000954	III	2000954	T	C	0.214286	SPNCRNA.1252	SPNCRNA.1252	ncRNA_exonic	NA
NC_003421.2_2038841	III	2038841	T	C	0.171067	SPCC1739.06c	SPCC1739.06c	exonic	K>R
NC_003421.2_2101248	III	2101248	T	C	0.113475	SPCC576.12c	mhf2	UTR3	NA
NC_003421.2_2140120	III	2140120	T	C	0.358974	SPCC126.13c	SPCC126.13c	UTR3	NA
NC_003421.2_2140187	III	2140187	T	C	0.253968	SPCC126.13c	SPCC126.13c	UTR3	NA
NC_003421.2_2140845	III	2140845	T	C	0.148148	SPCC126.13c	SPCC126.13c	splicing	NA
NC_003421.2_2177869	III	2177869	T	C	0.782178	SPCC1620.14c	snf22	UTR5	NA
NC_003421.2_2177970	III	2177970	T	C	0.317647	SPCC1620.14c	snf22	UTR5	NA
NC_003421.2_2177971	III	2177971	T	C	0.72093	SPCC1620.14c	snf22	UTR5	NA
NC_003421.2_2208015	III	2208015	T	C	0.145058	SPCC1919.03c	amk2	exonic	Q>Q
NC_003421.2_2208105	III	2208105	T	C	0.174811	SPCC1919.03c	amk2	exonic	Q>Q
NC_003421.2_2208128	III	2208128	T	C	0.573479	SPCC1919.03c	amk2	exonic	S>G
NC_003421.2_2208166	III	2208166	T	C	0.178406	SPCC1919.03c	amk2	exonic	N>S
NC_003421.2_2226511	III	2226511	T	C	0.313433	SPCC1919.10c	myo52	exonic	K>E
NC_003421.2_2228756	III	2228756	T	C	0.186747	SPCC1919.10c	myo52	exonic	L>L
NC_003421.2_2228842	III	2228842	T	C	0.632812	SPCC1919.10c	myo52	exonic	K>E
NC_003421.2_2252143	III	2252143	T	C	0.153191	SPCC1840.02c	bgs4	exonic	T>A
NC_003421.2_2253295	III	2253295	T	C	0.182628	SPCC1840.02c	bgs4	exonic	S>G
NC_003421.2_2267077	III	2267077	T	C	0.205074	SPCC1840.05c	SPCC1840.05c	exonic	K>K
NC_003421.2_2267636	III	2267636	T	C	0.3	SPCC1840.05c	SPCC1840.05c	intronic	NA
NC_003421.2_2269490	III	2269490	T	C	0.36	SPCC1840.06	atp5	splicing	NA
NC_003421.2_2287073	III	2287073	T	C	0.246753	SPCC965.04c	SPCC965.04c	exonic	Y>C
NC_003421.2_2361555	III	2361555	T	C	0.235828	SPCC70.05c	SPCC70.05c	UTR5	NA
NC_003421.2_2361758	III	2361758	T	C	0.171717	SPCC70.05c	SPCC70.05c	UTR5	NA
NC_003421.2_2372135	III	2372135	T	C	0.145161	SPCC1827.08c	pof7	exonic	I>M
NC_003421.2_2375770	III	2375770	T	C	0.365385	SPCC1827.01c	SPCC1827.01c	exonic	E>E
