# Supplementary material for: Revealing Differential RNA Editing Specificity of Human ADAR1 and ADAR2 in Schizosaccharomyces pombe
Source: Genes (Basel). 2024 Jul 9;15(7):898. doi: 10.3390/genes15070898 (PMC11276115; doi:10.3390/genes15070898)
Supplement: Supplementary file 1 [file genes-15-00898-s001.zip › Supplementary Table S5. Statistics of amino acid substitution and polarity-based category in the recoding events in strains FY7652-hADAR1 and FY7652-hADAR2.xlsx]

## Sheet: Sheet1
Supplementary Table S4. Statistics of amino acid substitution and polarity-based category in the recoding events in strains FY7652-hADAR1 and FY7652-hADAR2.
Polarity-based category	Amino acid substitution	FY7652-hADAR1						FY7652-hADAR2
		20 °C		30 °C		35 °C		20 °C		30 °C		35 °C
		NO. recoding events	% recoding events	NO. recoding events	% recoding events	NO. recoding events	% recoding events	NO. recoding events	% recoding events	NO. recoding events	% recoding events	NO. recoding events	% recoding events
Changed	D->G	0	0	0	0	0	0	16	0.00613732	0	0	5	0.00736377
	E->G	1	0.00318471	0	0	0	0	53	0.0203299	2	0.0144928	9	0.0132548
	R->G	26	0.0828025	21	0.112299	70	0.104948	254	0.09743	17	0.123188	72	0.106038
	S->G	75	0.238854	28	0.149733	110	0.164918	386	0.148063	29	0.210145	150	0.220913
	T->A	22	0.0700637	15	0.0802139	51	0.0764618	239	0.0916763	12	0.0869565	55	0.0810015
	Y->C	34	0.10828	24	0.128342	87	0.130435	252	0.0966628	14	0.101449	60	0.0883652
Same	H->R	1	0.00318471	0	0	1	0.00149925	19	0.00728807	0	0	5	0.00736377
	I->M	20	0.0636943	22	0.117647	61	0.0914543	152	0.0583046	8	0.057971	41	0.0603829
	I->V	60	0.191083	20	0.106952	58	0.0869565	189	0.0724971	20	0.144928	73	0.107511
	K->E	10	0.0318471	12	0.0641711	55	0.0824588	199	0.0763329	3	0.0217391	38	0.0559647
	K->R	30	0.0955414	17	0.0909091	71	0.106447	435	0.166858	18	0.130435	80	0.11782
	M->V	5	0.0159236	3	0.0160428	14	0.0209895	70	0.0268508	1	0.00724638	10	0.0147275
	N->D	22	0.0700637	21	0.112299	58	0.0869565	128	0.0490986	4	0.0289855	33	0.0486009
	N->S	6	0.0191083	3	0.0160428	13	0.0194903	140	0.0537016	5	0.0362319	31	0.0456554
	Q->R	2	0.00636943	1	0.00534759	18	0.0269865	75	0.0287687	5	0.0362319	17	0.0250368
Total		314	1	187	1	667	1	2607	1	138	1	679	1
